# Supplementary material for: Impatiens glandulifera (Himalayan balsam) chloroplast genome sequence as a promising target for populations studies
Source: PeerJ. 2020 Mar 24;8:e8739. doi: 10.7717/peerj.8739 (PMC7100601; doi:10.7717/peerj.8739)
Supplement: Supplemental Information 4 [file peerj-08-8739-s004.zip]

Archive with 9 entries (8 files):
- HB92-cpDNA_sequence.fasta
- __MACOSX/
- __MACOSX/._HB92-cpDNA_sequence.fasta
- HB10-cpDNA_sequence.fasta
- __MACOSX/._HB10-cpDNA_sequence.fasta
- MK358447.gb
- __MACOSX/._MK358447.gb
- MK358446.gb
- __MACOSX/._MK358446.gb
