# Supplementary material for: Impatiens glandulifera (Himalayan balsam) chloroplast genome sequence as a promising target for populations studies
Source: PeerJ. 2020 Mar 24;8:e8739. doi: 10.7717/peerj.8739 (PMC7100601; doi:10.7717/peerj.8739)
Supplement: Supplemental Information 4 [file peerj-08-8739-s004.zip › HB92-cpDNA_sequence.fasta]

>HB92
CGAACGACGGGAATTGAACCCGCGCATAGTGGATTCACAATCCACTGCCTTAATCCACTTGGCTACATCCGCCCCCTTCG
TTCAATATTTTTATTCAAGAGAAATTAAATCTCGACTATTCATGAGTATTTCTTTCAGATCTTATCTTTTTTGAAATAGA
ACAAAATAGATATAAATAGAAAGTAAAGAAAGTTTTCCTATATTAGGAATAAAAAAAGAAAGTAAAGTAAGGGAGCCATA
ATTATTTTCTTGCTCTTGGTAGAACAAGAAAATAATTATGGCTCCCTTACTTGCAAAAACTCATATACACTACAATACAA
ATCTTATGCATTTGTAGATGGAGCTTCAATTGCAGCTAGGTCTAGAGGGAAATTATGAGCATTACGTTCATGCATAACTT
CCATACCAAGGTTAGCACGGTTAATGATATCAGCCCAAGTATTAATTACACGTCCTTGACTATCAACTACAGACTGGTTG
AAATTGAAACCATTTAGGTTGAAAGCCATAGTACTAATACCTAAAGCAGTGAACCAGATACCTACGACAGGCCAAGCAGC
TAGGAAGAAGTGTAAAGAACGAGAGTTGTTGAAACTAGCATATTGAAAGATCAATCGGCCAAAATAACCATGAGCAGCTA
CGATATTATAAGTTTCTTCCTCTTGACCGAATCTGTAACCTTCATTAGCAGATTCATTTTCTGTAGTTTCCCTGATCAAA
CTAGAAGTTACCAAGGAACCATGCATAGCACTGAATAGGGAGCCGCCGAAAACACCAGCTACGCCTAACATGTGAAATGG
GTGCATAAGGATGTTGTGCTCAGCTTGGAATACGATCATGAAGTTGAAAGTACCAGAGATTCCTAGAGGCATACCATCAG
AAAAACTTCCTTGACCTATTGGGTAGATCAAGAAAACAGCAGTAGCAGCTGCAACAGGAGCTGAATATGCAACAGCAATC
CAAGGTCGCATACCCAAACGGAAACTAAGTTCCCACTCACGACCCATGTAACAAGCTACACCAAGTAAGAAATGTAGAAC
AATTAGTTCATAAGGACCGCCATTGTATAACCATTCATCAACGGATGCCGCTTCCCATATCGGGTAAAAGTGCAAACCTA
TAGCTGCTGAAGTAGGAATAATGGCACCTGAAATAATGTTGTTTCCATAAAGTAGAGATCCAGAAACAGGTTCACGAATA
CCATCAATATCTACTGGAGGAGCAGCAATGAAGGCAATAATAAATACAGAAGTTGCAGTCAATAAGGTAGGGATCATCAA
AACACCAAACCATCCAATGTAAAGACGGTTTTCGGTGCTGGTTATCCAGTTACAGAAGCGACCCCATAGGCTTTCGCTTT
CGCGTCTCTCTAAAATTGCAGTCATGGTAAAATCTTGGTTTATTTAATCATCAGGGACTCCCAAGCACACGAATTTTCAT
AAATAGAAAATGGAAAGCTTGTTATTTAACAGTATAACATGACTTATATGCCCGTGTCAACCAATGTATCTATTTCGACT
TTTCAGTTTAGACCTACCAGGTTTGTTTGTAAATAAATAAAGTAGATTGCAAAAAAGAAAATATGAGTTTCTAAACATAA
GATTTTTATATGAGAAGAGAGTGGGTTGCCCGGGATTCGAACCCGGAACTAGTCGGATGGAGTAGATAATTTCCTTATTA
AATAAAAAGGAAGAACCCCTCCCCAAGCCGTGCTTGCATTTTTCATTGCACACGGCTTTCCCTATGTATCCATCTAAAAC
TCAGTTCTTTCCCTAGATAAAACTAAAAAAAAAATGAAATAGTCAGTTGATTTTATTTAAGCCTTCCTACATGAACATTT
CAGAATCGAAAATTTTTTTATTATCTCTTTATCATCTAAATTTTTGATTATCATTTAAAATATTTTAGGTTTTTCGTAGA
TTGTTTAGGGAAAATTGCAAATTACACAGTCTGATAACAAATTATTCAGACTTGGCCAAATCATTGATACAAAAAATATC
CAAATACCAAATCTGTCTTCCATAGAATCTCCGCAAAGTAGAAGAAATTTTTTGTAAGTTCAAAGTAAGAACTTGTTCTT
CCTCCATAAAAAATTCTTCCAATAATCCCGATCCTAATCTTTTTAAAAAAGAACGTACCTTGCTTTTATGTTTACGAGCC
AAAGTTCTAACACAAGAAAGTCGAAGTATATATTTTACTTTATACAAACTCGTTTTTTTGGGGGATCCGCTATGATAATG
AGAAAGATTTCTGTATATACGTCCAAATCGGTCAATAATATTGGAATCTGAGAAATCGGCCCAGGATGCCTTACTAATAG
GATATCCTAATATGTTAGAAAATTTCGCTTTAGACAATGATCGAATCAGCGGAATAGTTGGAACTCTCGTATCAAACTTT
TTAATAGCTAATGATATTAAAAATGAATTTTCTAGCATTTGACTCCATGTCATTGAAGGGTTTCGTTGAACACTTGAAAG
ATAGCCCAGAAAGTCAAGTGAGTAATTGGAAAATTGGTTTATCTGAACCCTTCCTGGTTGAGACCACATGTAAAAACAAG
ATTGCCATAAATTGACTAGGTAATATTTCCATTTAGATATCAAAAAGGACGTCCCTTTTGAAACCAAAATGCATTTTCCT
TGATACCTAACATAATGCATGAAAAGATCCTTGAACAACCATAAAAAGGCTTGAAAATCCTTAGCATAAACTTCTAGAAA
ATGTTCTATTTTCTCATAGAAATAGATACGTTCAAGAAAAGCTTCAGAAGATATTGATCGTAAATGAACAGATTGGTTAC
GCAGAAAAATGAAGATAGATTCATATTCACACACTTTAGAGTTATATAGGAAGAAGAATAATCTTTGATTCTTTTTTTTT
TGAAAAAAAAAACGAGATTGTTTTGGAATAATAAAACTATTCCAATTATGATACTGGTGCAGAAAAAATCGCAATAAATG
CAAAGAAGAGGCATCTTTTACCCAATAACGAAGAGTTTGAACCAAGATTTCCAGATGAATGGAATGGGGTAGTAGTATAT
CTACTACATAATTGGAATGTGAGAATTTGTCTTCTAAAAAAGGAAATATTGAATGAATGGATCGTAAATTTAAAAATTGG
ACCATCTCTTTCCTTTCTATAAACGGTCTTTCTCGTAGAGAAAATGGAATTTCCAAAACGACGGTAAATGCTTCGAATAG
GATTCGACAATATAAATCCGTGTTCTGTCCAAAAAATAAATTTTGTTTAGGATCATTAGCAGAAAAAATCAAATGATTTT
GTTGATACATTTGAGTAATTAAATATTTCACAATTAGTAAGCTAGATTTTTTGTCAGAATCCGCATTTAAAATTGATCTA
TTTAAACCATGATCATGAGCAAGTGTATAAATAGACTCTTGAAAGCTAAGTGAATATAGGAAGTCCTGCTGCTGAGATCT
ATCTAGTTCTAAATATCCTTTGAACTCCTCCATTTGAACCAAAGACAGAGGTTTGGGTGGTTATCAAATAATACATAGTG
CGATACAGGCAAAACAAGGTACTTTAGTAAGAAAAAAATAGCTACCTCGGTAAACTTTTCAACGGATTCTCTATTCCCTT
CTGTTCTTTTCCATTTAATTGAATTTTTATGCTCATTATTTGTTTTAGGATAAGAAGATGCTTAGAAATCCTTTATTTTT
TCAAACCAATCACTCTTTTGATTTTGGAAAAAAAAAAGACTTTATCAATATGCTGCTTCTTTTACACATCTACTTCCATT
CCATAATGGATTGGACCAATAACTAGGATTCATATAATCCATGAAGAAACCTGTTCCGTTCCGCAACTGGTACTAATCTA
TTTTTAGCCTATAATTAGAAAAAAGATCGGGTAATTATTCAAATTAAGAATAGAAGCTCGTTACTTTTGCTTTCCCTATA
ATTAATTGAAACCGTAGGGTTCTATCCATTTATTCACTCGACCCAATTTGAAATTGAATTCATTTTGTTCCATTTGAAAC
ATGGTTTTGTACCAATCTGGTAAGAATAAAATATTCTTTGAATTCTTCATTGATACGACATGCTATTTTTTCCATTCATT
TCCTTTCAGGATCAGTCGTGGTCTTTAAAACTTTACCAATAGTATGGATAAATCCTCGCTTCATCCAAATGTGTAAAAGA
TTCTAACCGCACTTAAAAGCCGAGTACTCTACCGTTGAGTTAGCAACCCCAAAAAAATAAGTCGATACAATACAATCATA
ATAACAAACAATAAAGAAATTCTACGAAGTAATCGAAAGATTGAACTAAAAAATTTTCAAATAAAAAATGGAGATAAATC
CAAAAATTTATAGACCATTTTTATCATTTTTATTTCAACCAAAAAAACTTCTTACATCAAAGCGAATCCAGTGAACCCAC
CATTTTCATGACGTAAAGTAAAAAACCAAACCTCTGAGACGGAGATAAATAGATACACTTATAATTTATTTATAAATTAT
ATTTGTTAGATACCCTGTTGTCAATATAAAAAAATTTTTTATTTTCGAAAAAAAATAGAATGGAAAACCACAAATAAAGA
CTTGTGTTGAATTGGCACTCCATAACAAATGGACATAGATACAAAAATGGAAATGGGGAGATGAAGAACTAGCAAAAAAA
TTAAGATTTTCTTGTTCTAGATATAAAATCTAGAATTTTATGGGAATAAAGATAAATAGGCACGAATAGAAAAAAAAGAA
AGAGCAAAAAATAGTAGAGAAAAGTTATACAAAATTATACAAGCCATAACCCCTTTCTGATCCCATTTTTCCTTAATTCA
AAGAAATTTGCGTTTGATTAGGACAAAATTACTTTAAAATTTCTGCCTTCTTTAAAATATCCTGAACAGTTCCGGTAGGT
TGAGCACCCTTTTCAAGAAAATAAAGAATGGCAGGAACATTTAAATAAGTTTGATTCTTTATTGGATCATAAAAACCCAC
TTTCCGAAGATCTCTTCCTTCTCTTCGGAATCTAACATCAATTGCAACGATTCGATAGACGGCTCATTGGGATAGATGTA
GATGAACAATACCCCCCCCAGAAACGTATAGGAAGTTTTCTCTTCGTACGGCTCGATCAAAATGATTTGAGGCTCTATTT
ATGTATAGAATTCCTATGGAAAATAGGTGTAATTAGACTATGATTTAAGTCCCCTTCCGCCTTTATCCTTCCTTTCTGAA
AGGGAAAAACCATTTGTACTCATAACTCAAGTTGGATAATTCTCAAAAAACTAAAAAAAAAAAAAGAGTTTTCAGATTTC
TTTTATTGAGTGGTCTTTAAATCCCTTTCTTTTTACTAAAATTTTATTAAAATTGGAATTCCTCATTCTGGGTCAGTTAT
TAATACAATAGTAAAGGGTGTTTTCTTGTTCTGGTATCCTTTATCCTTATTTTTAATCATTGGGTTTAGACATGACTTCG
GTAATTTTGAATCCTTTCAAAATGGCAGCAACATACCCTTTTTTGTGACCTTTTTCAAAGAATCAGCCAAACATTTGATT
CCCTGTGATACACTTTTTGTACCGAAAGCGTTTTCTTAATTCCAAGAATTTTTTCTTTTGGATTGGAAACTTTGGAACCT
TTCATTTCTATATCAAAAATATACTTACGAAGTTCTTCTATTTTATAGATTGATATTAACCCTAGATCCTTGCCCTAAGA
AATAAGTCAATACTTTATACTCGAGCTCCATCCTATCCTATTTACGCTCCAACCCAACAAAAAGGGTAGTTTAGCAGAAC
AAGTGATGTCGAGTCAAGAGCACCTTCATTTTGATATAAAACGGTGGATGCAAGAATCCACAAGGGATCGTGTCCTTCAA
GTCGCACGTTGCTTTCTACCACATCGTTTCAAACGAAGTTTTACCATAACTTTTATCTAATTTTGAGCCGGTATAGAATT
GATTCCATTAAAGAATCATGAATAGTCATTGGTTCAGTTGGTACATAGTAATGTATTTCTTTTTCTTTTCTAAGATATTT
TTCTGAAGAAGTTTTATCAAAATTAGAAATGAATCCCTATTTTTATTTTTTTTTTTGTAGAAATTGAAAATTTTTTTGTT
TTGAAAAAAAAAGGATGATAACAATACTTATAGGCTTTGGAATCTTTCCATAAAGTTAAAATTATTTATAAGAGCAAAAC
ATATATAGATTAAGTCCTTACTCCTTTTTTTATCCTAACCTAACCAAGTCTTAAGAAACTTAATATCCTTGACTCAATTT
AGTCATAGTACAAAAAACTTTTTCTTGTTTCAAAATTCATTGAATTACTCCATTTTTTATTTATTTAAGGAATAGAAAAT
ACGGCTTCTTTCGCCTTTCGACTCCGTCAAAAAAGCCCGTCTAACCTTTTTTTGAATTCAAACTCTTGTGATCTATTTTC
TCTCTTAACTGGATTACAACAAAAAAATTGAATTACATTGCTGTGTCATTTGTTGAACTCGATTAAGTTTAGGTTTATTA
AACTAAAAAAAAAATATGTATTCTGATAGAATAAATATGCTCTGGGACGGAAGGATTCGAACCTCCGAATAGCGGGACCA
AAACCCGGTGCCTTACCACTTGGCCACGCCCCATTTAATTTTTGATTTAACACTAATAAAGAATAATAGTGGTATTGGTT
TGTCGTCAATTCTAGTCCAAATATTGAATTTTTAGAAAGGATTAGATTGTTGTTAGGATTTTGACACGGATAGATATAGA
ATTATCTTGAATTTATTGCTCATTACGTAGAATTCAATTAAGATATTGTATTGAAAGTCAAATTTCTTCTATTCTCCTTT
GAGAATTGCAGGATTTTTGGTTGGGTAAGCTCAAAGAAAAGGAAATATTTTTTCTACCTTTCTCTTTTTGTTTTTACTTA
TATCAATAACTCAACCAAAATACAATTATCTCCAAGAACAAAATAAAAAGTTTATTATGCTTAATATCTTTAATTTGATC
TGTATTAATTCTGCCCTTTATTCGAGTATTTTTTTCTTCGCAAAATTGCCAGAAGCCTATGCTTTTTTGAATCCAATTGT
AGATGTTATGCCAGTCATACCTTTGTTTTTTTTTCTCTTAGCCTTTGTTTGGCAAGCTGCCGTAAGTTTTCGATAAGATC
TTTAATACTATAAAATTCCTTTAAAAAATTCGAACAATTCAAAGGATCAGATAATTGTTACCCTCAATTTCAACATGAAA
CTTTTGAGTAGACACGAAAAATATGAATCACCACATTTCCCCACTCTAACCCCTTTTTGAAGTGAAAGGCCTTACCTTCG
TAGGATAGGATCCTCCTAATTATCCAATTTTGGGTATGAAAGAAAATTTTAGTAATGAACGACTCTTATGCTAAATGAAT
TTCTTCAAATTCTTTTCTATTTCGAGAAAGCACTTCATTTCTTGGTGTCAAATTAGGATATGTGGTATAAAAATGGACGA
TCTATTTTCTAAAAAAAAAAAAAGATCTTGGAGATTCTGTAATGCTTACTCTCAAACTTTTCGTTTACACAGTAGTGATA
TTCTTTGTTTCTCTTTTCATCTTTGGATTCCTATCTAATGATCCAGGACGTAATCCTGGACGTGAAGAATAAAAAGGGGA
TTGTTTTCCTTACTTGATTTTTTTTTTTCTTAGATTTTTCTCTATTTGATGCATTTAACTAAAAAAAGAAACTATAAAAA
AAAGGGATCTTCAAAATTGGAAAGAAAAAAAATATCAAGTAATCAACGGAAACGGAAAGAGAGGGATTCGAACCCTCGGT
ACAAATAACTCGTACAACGGATTAGCAATCCGACGCTTTAGTCCACTCAGCCATCTCTCCCAATTGAAAAAAAAAGAGAA
TTATTATTCTACATTAAACATAAAGTAAAGAATATCAAAGTATATCTTTCTCTATCTTTATTATAGAGATATGTACAACT
TTTAGCAAAAATTCCATTTTGCTAAAGTAAGGGCTCAAAAAAGATAAATAAGGTAAAAAAAAGAAGACTTGTTAGCTTTT
ATTTTTGTTCAAAAAGCATTCTATTCTTCTGGCCCGGCTAGATCAGGCCCTAGCCGGGCCCTTTTTTGTAAAAAAAAAAG
CGAAGAAATATTAAAATAATAAGAAGTTAAAGTTTCTTGTTGTTTTAATAGCACGTATTTTAATTATTAAAACCAGATAA
AAAGTTTTATCTAGGATTCCTTAAAAAAAAATTAAACTATAGATTCTTACTAAATGTATTTTATGTTATGATTTTGGTGT
TTTTCTTAATTACGTCCAATTTTCTGTTCGACAAAAGATACATTATTATGTAATAATAAGATTGTGGCGGGTATAGTTTA
GTGGTAAAAGTGTGATTCGTTCTATATCTCCTTGATAGTTAAGGGGTCTATCGGAATTATTGATATTCCGACCAAAAACT
TTATTTCTTAAAAGGATGAAATCCTTTCCCTCTCAATGATAGATTCGAGGAAAAATAGAAATTCTCATGATTTTGATCCA
AAGGTAAATTAAAAATTGGATTATGAAATTGCGAAACAGAATATTCAAATTGTATTAAAAATTCCAATTGAATTAAGTAT
GAATAAAGAATCCATGGATAAAGAAAAGTGGATTTCTAATCGTAACTAAATCTTCCTTTTTTTTTCTAAAAAAAAATTGA
AGCAAAATAGTTAGAAAACGATAACTTTAGTTTACTAGAGAGATCAACATATTGTTTTAGCTCGGTAGGAAAAAAAGGAA
AATACTTTTCCTTAGGATTCTCTCAAATAGAAATAGAGAACGAAAGAACTAGAAAGATTGTTATAATCACCTTCTTCTAG
AGGGATCATCTAAAAAGCCAATTTTTTTAATGTAGTCAGACAAAAAGCTAACATAGATGTTATATATGGGTAGAATTTTT
TTTTCATTCACATCTTCAAATTTCCAATTTTTCCATAGTCCATAAAGGAGCCGAATGAAACTAAACTTTCATGTTCGGTT
TTGAATTAGAGATGTTAAAAATACAGAATTAACGTCGACTATAACCCCTAGCCTTCCAAGCTAACGATGCGGGTTCGATT
CCCGCTACCCGCTCTATGTGCTCTCTTATATACTTTGCTATTTTAATAAAGAAAATTTTGAAATAGATTCGAGTTATCCA
TATCTATCTAGAATAGATATAAAATATAACATTCCTAATATGAATTAAATATACAATTCCTGTAATTCCCTCATATCCAA
TCCGCATTTATTTTTCTAAATAAACAAAAGACAGGAAATAAAATATGCGAAAAATTCGGAAGAAAAAAAGCGTCCATTGT
CTAATGGATAGGACAGAGGTCTTCTAAACCTTTGGTATAGGTTCAAATCCTATTGGACGCAATTTTTTTCCATATTAGTT
TTTTTTAAGATAAAAGAAAAGGAATCAATTTCTTTATGCTTGTTCTTGAAGTTTAAAGCGTTCCTTCTGTTCTTGAATGA
CTTCTTTTAAAATAGCTTCTGCTTCCTCCGTAAAAGTTTTGGTCGAAGCTATGATTTCTTGAAACTGAGTTTTATTACTT
TTTAAGTAAGTACGTAACTCAACAAGAAATTTCCTTACCTGTACAATTTCTAACGAATCAAGATAACCATTTGTTCCGGT
ATAAATAGTTATTATCTGTTCTTCAACCGTAAGAGGGGCCGATTGGGATTGTTTGAGCAATTCACGTAATCGCTGACCTC
TTGCCAATTGATTCTGAGTAGCTTTATCGAGATCCGAAGAAAATTGTGCAAAGGCTTCTAATTCTGCGAATTGCGCTAAT
TCCAATTTTAATTTTCCGGCTACTTGTTTCATGGCTTTAATTTGAGCTGCAGATCCAACTCTGGAAACAGAGATACCCAC
ATTAATAGCAGGTCTGATTCCAGCATTGAATAGATCGGCGGATAAGAATATTTGGCCGTCGGTAATGGAAATTACATTAG
TAGGAATATAAGCCGAAACATCTCCCGATTGAGTCTCAACTATTGGTAAAGCGGTCATACTTCCTTCACCCAAACTCAAA
CTTAATTTAGCAGCTCTTTCCAAAAGGCGTGAATGTAAATAAAAAACATCCCCTGGATAAGCTTCCCGCCCAGGTGGTCT
TCGTAATAGAAGAGACATTTGACGATAAGCTTGTGCTTGTTTGGAGAGATCATCATAAATGATTGAAGTGTGTTGTTTAA
GGTACATAAAGTATTCAGCCAGAGCTGCTCCTGTATAAGGAGCGAGGTATTGTAATGTAGCAGGGGAATCCGCCGTTTCG
GCTACTACAATAGTGTATTTCATCGCTCCTCTTTCCTGAAAAGTTGTTACTACCTGAGCCACAGAAGATGCTTTTTGCCC
AATAGCCACATAAACACATATTACATTTTGCCCTTGTTGATTGAGAATCGTATCTGTGGCGACTGCGGTTTTACCGGTCT
GTCTGTCCCCAATAATTAATTCTCGTTGACCGCGCCCTATAGGGATCATCGAATCAATAGCAATAAGCCCCGTTTGCATA
GGCTCATATACAGAACGTCGCGAAATAATACCCGGAGCAGGAGATTCAATTAACCGAGATTCAGAAGCTAAAATTTCACC
TCTCCCATCAATAGGTTTAGCCAGGGCATTTATAACACGACCTAAATAGGCCTCACTCACTGGTATCTGAGCAATTTTCC
CTGTTGCTTTTACAGAACTTCCTTCTTGTATCATCAAACCATCACCCATTAATACAACACCAACATTATTTGATTCCAAA
TTTAGAGCAATGCCTATAGTACCCTCTTCAAATTCGACTAATTCCCCAGCCATTACTTCATCAAGACCATGAATGCGAGC
AATACCATCGCCTACTTGAAGTACAGTACCAGTATTTACAATCTTTATTTCTCTATTATATTGCTCAATACGTTCACGGA
TAATATTACTAATTTCGTCGGCGCGAATGGTTACCATGAGTATTTATTCATTTCATTTTTTTTTGAAGAAAAATAATGCC
TACAGTAGAAAAACTAATCAGTTATTTCTTTGATCGTCCCAAACATGCCAATATTAGCACTGATGGTACGTAAATGTAAC
TCGTTGTTCAAACAACTATTCAGAGTTCCGAGAGCTCCTTCTAAGGCTTGTTGAAAAATCCGTTGTCGGACTTGATTAAT
GGCCCTTTGTTGTTCAAAATGAATGGTTTCATTTTTGTAATTTTCTAATTGTTTCAAAGTTTTAGAAGTTGAATTAATCA
AATTCAATTTTTCTCGCTCTATTTCAGAGTACCCATTTACTCGAAACTGCTCTGCTTCTATTTCCACTTTACTTAAGCGA
ACCCGAGCTTTTTCTAACTGTTCAATGGCCCCCCCGCGTAGTTCTTCTGAATTTCGAATAGTATTCAAGATCCTCTGTTT
TCGATTATCTAATAAATCACTTAATGAAAGTAGATTATCTTTCCATTCATTTCAAAACTTCCATAATCCCTTCCCGAACC
AAACATGAATCTTTCGATTCATTTGGCTCTGACGCTCAATTTCTTGAATTACTTATGTTAAATTTCCATATCATTTTTTT
TATGTAATGAGCCTATCCTCTCTTTTCTGATCATATTCCAAAATAAAAATATGGAAACTGATGACTAATCCAAGATAAAA
ATATTCAGAGGACTCTTCTGACCAAAAAAAAATGTAATTGTCAGCAAAGTTGTTTCTTTTTTTTTTTTTTTTGAATTCAA
AAAAAACTTTTTACTATACATAGGTCATCGATTCAACATTAGATGAAAAGGGGATGAAATCCCCGTTTTTCTAATAAATG
GTTCAAATTGTTTTATCAACATGAGTGTTCTATATCAAAAAAAATATTTATTTTGAAACCATCTCTGTATTAACCTAGTG
GTCGAAAGAGTACCATGCTGAGTCTGAACTTCAAACTGTTTCGCTTTAACCATGTTAATGGTTCTACAGTACTGGTTTCT
AGAGAATCAAAGTTGATTTACCAATGAATCACGAAATGCTATGGTTCTTCCATATGATTTCTTAATTTAGTCAGAAGTAA
TTCGCGAGATCATGCACCTTTTCTTTTCCTTCCTAGTTATAACGGAAAAAGTACAGTTGGGGGGCCCAGCCTTTATTTTG
AAATAAACAACTCGCACACACTCCCTTTCCAAAAAAGATCAATACACCAAGGACTACACTTAGATTTATTGGATTTGTTG
CTAAAATATCAGTATTAAACCCGAAACTTCCGGCGGATGGCCAGTGGCCCAAAGAAAGGAAAGAATCGGTTACATTTTTC
ATATGATCTCCTCTTATGGATAGACGAAAAAAGCGAACAGAGTCCTTTTTGTATCACTTCGCCTCTTTTTTATATTTCTA
TTTATAAATAGAGTCAAAAATCTATTGGATTTCCAAATTCTGAACTACTCTTTTTATTGGAACACTTTAGATTTTCCTTC
AACTAAGAACGGGAAGGACAAAAGCGAATCGGTCTGCTAATTCCTGATCCTCAAATCAGTCCTTCCCATGGGTTATTTTT
CAACGAAAACAAATAATAAGTAATTATAGGAGTGATATCTTGATAGAATTTGAAAAAGCAAGCGACAAATCCAAGGCAAT
AAAATATGAAAAAAAAGAAGTATTTTTTAGATTTCTAAGATTAAACAAAAGGATTTGCAAATAAAAGTGCTAATGCTACA
ACCAGTCCATAAATTGTTAAAGCTTCCATAAAAGCTAAACTAAGCAATAAAGTACCTCGTATTTTTCCCTCTGCCTCAGG
CTGTCTCGCGATACCTTCTACAGCTTGGCCCGCAGCAGTTCCTTGACCAACTCCAGGTCCAATAGAAGCAAGGCCTACGG
CCAATCCAGCAGCAATAACAGAAGCGGCAGAAATAAGTGGATTCATGATAAATTCCTCGCACAAAAAAGAAAGAAAAGAA
ATGGTTAATGATACAATCAACCAATGAATTATAACGTAATTATTCTATTGCTAAGATTCATATAGTGGAAGTAACTAAGA
ACTTGGATTGGAGTCAAAATATTATTGAATTCTCAGAACTACTTCAGGATCTTCTATCCATAGAGTCTTTGTGAATCCAG
CCGACTTTCGTTGTTGCATTTGTTTGCCCCGATCGTTAAATTCTTCGATCTTTTTTTGGATCTGATCTCCTTATTTATTC
AATTTGCAGTCACAGACAAGATGGAAGAACTTCTTTTTGAATTCCCATCTAAATTCACAGTAGTAGGGCAAATTGGATAT
ATTTTTAATTCATATATAACTAGTCAATATCTAATGTAATATCCCATATACATGTCTTTCTTCCATAACGTAAACTAACT
ATTACTATCTTAGATTTAATCGAATTCTAGAATAATTCGGCAAAACCTTCACAATAGTTGGCTTATTTCTATAAAATTCC
ATAGGCCTAGTTTGACTCTCTCTCCTAACTAACCCTTTGTATTATGAATCCCTTTTTTTTGTAAATACTTCTTTCCCCTT
TCTTTATCATTATGATATCCCACGTGGATAACCTTGAAATGGGTCATTTTATTAGGCCGAAGCATTTCAGAGAAATATAA
TTATTTGATTGATCTAAGTTCATGCAACTTTCTATTTTAAAAAATATTCTTTTGGTCAATCCTTGAATTGGATAAAATCC
TCTGAAAGAGGAATCGTTCTTTCGAACATATTTTTTCATTTTTATTTAATGACTACTCATTTTTTTTTAGTAAATAATGA
TAATGAATTGACTAACCAATAGAAAAAATATTTATTGAGAGGGGGTATAAGATAAGTAGACCAAACAAGAATTTTAGGAA
AAATATATTTTATATCTCTTTTCCCGTTTTCTAATTTGGAATAATGTAATCGTCTTTGTTATTACTCTAGATCATATAAA
ACATATTTGTATATTTTATTTATATTCGCTAAATAGATTATCTTGAACTACGCATACATTTCTTTTGGCTAGTTTAAAAA
AAACTATTTCAAAAACGAATCAATGATGTCCCTCCATGGATTCACCTATATAAGCCGCAGCTAAAGTTGCAAAAATAAGA
GCTTGAATACCACTTGTAAATAATCCAAGGAACATAACAGGTATAGGGACCACTAAGGGTACTAAAGAAACAAGAACAAC
AACTACTAATTCATCGGCTAATATATTCCCGAAAAGTCGAAAACTAAGTGATAAGGGTTTTGTGAAATCTTCTAAAATAT
TAATAGGTAAAAGGATTGGAGTTGGTTGAATGTATTTCGCGAAATAACCCAATCCTTTTTTGCTAAGACCCGCATAGAAA
TATGCCACTGATGTGAGTAAAGCCAACGCAACAGTAGTATTTATATCATTTGTGGGTGCGGCTAACTCCCCATGAAGCAA
TTGTATGATTTTCCAAGGTAAAAGAGCTCCTGACCAATTCGAAACAAAAATAAAAAGAAACATAGTTCCAATAAAGGGAA
CCCAAGGACCATATTCTTCCCCAATTTGGGTTTGACTCACATCTCGAATGAATTCAAGGACATATTCGAAGAAATTCTGA
CTACCAGTTGGAATGATTTGTGGGTTTCGAACAGCTATAGTGGCTGAACCTAATAGGATAGCAATTACAACCCAAGAAGT
AATAAGTACTTGGCCGTGGACTTGGAAACTTCCTATTTTCCAATATAAATGTTGGCCAACTTCGACACCAGATATATCAT
ATAACCCTTTTAGTGTATTGATAGAACATGATAGAACATTCATATTGCCCTCTGACAGAAATAGAATTTAAAACGAAATA
ATTTTGATTCAACCAGCTCTTTCTCAACTTAACTTGTCCGCTTGAATTGTCTATTTTGAATATCAAGCAATCCCTTACTA
ATCCCATAATGAATATCCCCAGTTTGTATCTCTTTGTTTTTTTAAGATTCAGAAATAGTAACCGACTTTGGAGTTTCCTA
AGTCATTTTTTATTATTAATCAAGGATTAATTCTATAGCTAGAACGACCCTCACAAATTGCAAATACTAATTTGTTAAGA
ATTAATCGTATTGAAGCTATAGCGTCATCGTTTGCTGGAATCGAAATATCTGCAAGATCGGGATCACAATTTGTATCGAT
TAAACAAATTGTTGGAATTCCCAAAGTAATACATTCTCGAAGAGCCGTAGATTCCTCGTGCTGATCAACAATGATTACGA
TATCGGGTAAACCTGTCATATATTTAATCCCGCCCAGATATGTTTGCAAATGAGATAATTGTCTTTTCAATATAGCCGCA
TCTCTTTTTGGAAGACGGCCGAGTCTACCCATTTTTTGTTCCATTCGCAAGTCTCTGAACTTATGAAGTCTGGTTTCTGT
AGTGGACCAATTCGTTAACATACCACCGAGCCATTTTTTATTAACATAATTACATCGAGCCCTTATTGCAGCCCATGCTA
CTGAATCAGCTGCTTTATTTTTGGTACCAACAATTAAGAATTGTTTTCCCCTACTTGATGCGTCAAAAACCAAATCACAA
GCTTCCGATAAAAAACGAGCAGTTCGAATAAGATTTGTAATATGAATACCTTTACGCTTTGCAGAGATATACGGTGCCAT
TCTAGGGTTCCATTTCCTAGTACCATGGCCAAAATGAACTCCCGACGACATCATCTCTTCCAAATTGATGTTCCAATATC
TTCTTGTCATTTTTCCCCACACTTACCCCTCCTTTTTGAAAAAAAAAAGAGAACAAGGGGTACCCTGAAAAATAAAGAAT
TGTTCCGATGGAACCTTTTCTTCTATCGTAGATTGGTCGTAAATACAGGACCAAGCCGTTATTCTTTTCTATTAGTTATT
TTCTTTATTACTATTATCAAATCAAAAGACGAGACCAAATACAGATCAAAATACAGCTAGTTAAAAGGATCAACTCACTC
TTAGGAATCATTTAGAAAATTAAATGACTGTTCTGATATATCATGGAAATTCTTTGAAAGACAAGAATCAAATAATTTTC
TGTGGTGAAACAAAATATCGCTTATTTCTCGCTCGAATACATTCTTCTTTTTGGTTTCCAAAGGAATATTGTTATGGTGC
CTTGAAGGGTCCATTAATCCTTTAAACCCAGTACCAACGGGTATGAGTCCTCCTAAAACAACATTTTCTTTCAAGCCTTT
CAACCAATCGATACGACCTCGAAGAGCAGCTTTTGCTAAAACTCGCGCAGTTTCTTGAAAACTCGCTTCCGATATGAAAC
TTTGGGTATTCAGAGATGCTCTTGTTATTCCCAATAAGATGGCTCGGTAACAAATTGCCTCTTCCAAAGCACGCCCGATT
CGTTCTGCCCTCAACAATCCAATGAGTTCTCCGGGTAAAAAAACATTTGACATTCCGTCTTCTGAAACTAACACTTTTGA
GGTTATTTGACGTACAATAATTTCTATATGCCTATTATGGATCTGCACTCCCTGGGATCGATAAACCCTTTGGATTTTAT
TAACCAAAGAGATACGGCTTTGCGCTATAGTTAGCTCAGCACTAATCAAGAATCCCCAAGGAATTCCAAGAATTCTTGTT
ATACGTTCGTTCCAACCCTCAATTCTCTTTTCTAGATTCATTGATATTGAATCAATTGAGCGCACTTCTAATACCTGTTC
CACCTTTGGAAGACCCTGCGTTATATCACCAGATCTCGATTTTTCATATATAAAGGTAACTAATGTATCTCCTTCATAAA
TAATTTCTCCATAATGGCCATGAACCGTTGCTCCTGGGGTAGCCAAATAGGGCTTAGCTGATCGTATTACTACAGAGTCA
ACTTGAACAATTAGAACTTGACCCGATTTTAGGTGTGGCTCATTTTTGGTTATACATAAATTTTCACAAATAAACTGTCC
AATACTTATTTTTGTAGATGTCTTTTCACAATAATTGTGATAGATAAAATACCAATTCAAATTAAATGGACTCAAAATGA
TGTTATTGCATGGATCGGGATTATAAATTTTCCCATTTTCATCCGTTAAATAATATTTAAGTACTTGAGAAGTCTGTTTT
AAATTGTCAAGTTGGAAATAGTTAGTTACTAGGATTTTATTATAAGTTATAAAATAGGCAAATGAATCAAAATTTACAAT
TTTCAAAGCTGTTCCTAAAGGGCCTAACGAATTCCTAATTGGAATTGGAGGATTTTTTGTAATTGATTCTTTTATCACAT
TGCTCGATTTTATATCATTGAATGGACCCATTTGAGAACAATTGGATGATGACAAAATAAGCAAAGCCTTATTTCTATTC
AACAACATATGAATAGTTTGTTTAAGGGGTTGTTGAATCTTTCCCTTGGAATAGGAAAAAGTGGAAGAAAACGGATTGAT
ATTGATGCGATTGGATCCATTATCAGAGATTAATCCTGAATCCAATAGATTTTTTCTTTTTCCAGTATACAGAGTGGGGG
ATTTCACTAAGTTGATTCGTAAGAAATATCGAATCAAACTATTTGTTCTTATTTGAACAAAGGAAACGCGGGCCTCTTCT
ATCGAAGAACTTTTTTTGTCTTGATGCCAATTCAATACTAAACAAGTCCGAACTAATTGAATACTTGTATCAGAAATTCC
CCGAATTGGTTTTCCTTTTCCATAAAGGATATAATTGACAACTCGAAGTTGTACAGTATCCCTTTCCTGCAGCAGATCCG
GGGGGAAAAGTGTTGCTAAATTTATACCATCCTTTATTTCATATGTGATTACAGGTCGAACCAAAACAAAATTTTTTTTC
TTGATTGGCGTGATCCGTTGGACATAGATCCAACTTTTCAACTTTTTTTTGGATACCTTAGAATTTTTTTTTCCCATTCC
TGGTGGTATCAAGATCCCACTGTGTCGGGATATCTTATCTGTCTCTCCTGGAAACTGGATATTTCCAGAAAATATTTTAA
GTTCAATTCGTTTTTTTTTTCTTTCCACTCGGACTAACCCGCCTACTCGATTTTTTGTATTTAAAGTAATTTGTGTATCT
ACTCCAATGATACTATTGTTCTGTACCATTATCGAAGAAGATCCGGGTAAGAGATGTACTTCCTCGGGAATGAAAAAAAA
TTGATCTATTTTCATTTCGTATTTTGGCCTAAATTCCTTAACTCCTCGATACTCAATTAAACCCTCTTTTTTGACAATAG
AATGCACTTCTATAGTCCCATATTTAGTAATTCCTGAGCTCTTTCTTCTGTATCGAGGATCATCGATATAAGCAAGAATA
CTATTTCTACGCGGAATACCGTTTATGGGTATTTCAATTGAAATACCTAAAGGGCGCATTAAATCTTTCTCTTGTTCTTG
AATCGATTGGAGTGGAATGATTAATCGATTTCTTCGTCTCTTTGCCAAAAAATCCGAATTATCGTGAAGAATCGCAGGAT
ATATGAGATTATAATAACCAGTGGATATGATTCGATGAAATTCTGAATAATAAGGAATCCTATCTTCTTTTTTACCTTTA
CTAGACAAATTCGAACTAAATAATTTGAGTCTCACTTGATCATTAGTTACCAAGAGATTAGAAATCTCTCTTTTCTTGAC
AGAAAGAGAATGCGTGTTTGTTTGATCTTGATCCTTGTGGAGCAAAAAGGGGGCTAAACTAGATCTGCACGACCTTCCTG
ATAATATCCATAAATGACTCGTTTTTGGTAAGAGATGTATATTACCATATGTAAATTCAGGTGCATGAGAAACACCGGTA
CTCCAATGCATTTCTCCTTCGGATTCAGAATAAATATGTTTTCGAACTTTTTCTTTAAAATTCAAAGTGCATCTTCCCGC
ACGAATCTCAGCAATCACCTGTTCTGATTCTACATATTGATCATTTTGAACTAAAAGAAAACTTTTCGACGGAATATTCA
CATTATGTAGAATATCTTCACTCTCAATAGTTACATCTAAATCTATAGAACATAGAAAAGCAGGATGTCCATGACGTGTA
CGTGTCGGATAAACCAAATTTTCATTGAATTTTATTTTTCCATTAGAAGGCGCTCGTACATGTTCTGCAGTACCCCCTGT
AAATACTCCGCCGGTATGAAAAGTTCTTAATGTTAATTGAGTCCCGGGTTCTCCAATAGATTGACCTGCAATAATACCTA
CAGCCTCTCCCAATTCGACCAGGTCACCATGAGTAGGACTCCGACCATAACATAATCGACAGATCCAAGATGTACTCCTA
CAAGTAAAGGGAGTTCGAATAAAAATAGGTTGGGCTCGAAAGCTTATGAATCGATTGATAAGCCCAATACCAATATCTTG
ATTTCGGGTACCAATGCATCGCGAACCTATATATACATCGTCCGCTAATACACGACCAATTAATGTTTGGATAAAAATTC
TTTCCGACACCATCCCATTTTGAGGACTCACAGAAATACCCCGAACGGTGCCACAATCTGTTCGACGTACAACAATGTGT
TGAACGACTTCAACAAGCCTGCGCGTGAGATATCCAGCATCTGATGTTCGTACAGCAGTATCTACAACCCCTTTGCGGGC
TCCATAACAAGAAATTATATATTCTGTTAAAGAGAGTCCTTCACGTAAATTGCTTTGAATGGGTAAATCAATCATTTGTC
CTTGGGGATCCGACATTAATCCTCTCATACCTACTAATTGATGTACCTGAGATGCGTTTCCTCTAGCTCCCGAAAAAGAC
ATTATATGAACTGGATTAAAAGGGTCAGTCATCCTAAAATTTGGATTCATTTCTTGTCGCAAATATTCACTTGTAGCATA
CCATACCTCAATGGATTGACGTAATTTTTCCACCGCATGTATATTTCCATAATGATGATGTTTTTCCAAAATCAAACTTT
GTTGTTCAGCATCTTGAACTAACCACCCCTTAGAAGGTATTGTTAAAAGATCATCAATTCCTAATGAAATGGATGTAGCA
GTAGCTTGCTGGAAACCTAGAGTCTTTACTTGATCCAGGATGTGTGATGTATATGCCATTCCGAAGTGATCTATTAATCG
ACTAATAAGTCGTTTCATGGCAGTTCCGTCTATCGCCTTATTGTGAAAGACCAAATTGGCCCGTTCTGCCATAAGTGCCT
CCATATTTCGCTGAGTAGGATTCGACAATGGGTTTGAGTCAGTGATTGAAAAACTTCCTTTTCTCGATCTTGATTCGCAT
AGAAATTCCGGAACTATGATTCTAGTTGAACCGGAGAGACCCGAATTTCCACAGGTCTCATAGAATTTTTTAGCTTAGGT
ACCATATGATTACGTACCATATGAACAAGCCCGACAAAACCCTTGTATAGCTTCTTCAATTTCTCGATAAAGAGAAATAG
GACCAACAGTAGTTCGAATATATATATAAAGAATTTCTTTTCTTATACTTCTTACTATTAGATAGTGCCCATAAATCTCA
TAATAAGTACCCAACGGTTCATAGTGAATCTCGATTGGGGCTTCTCTTGAAGAAATAACGCGTTGATCTAGTCGCCACCG
GATCCACAGAGGACTATCTAAATGGATTCGTTTCTGTCGATAAGCTCCAATTGCATCATAGGAATTACAAAAAATGAGTT
CTTTTTCTTTGGTATACTTATAATTATTATTGTCAATTCTTTCATTTTGATAGTTTCTGCTATTACATGGATTATATCGA
TTTACACTAATTCCTCGACGATTACCGCTCGTTAATATATAGAGTCCCATAAGCATATCTTGAGTTGGTACCGAAATGGG
ATCACCAATAGCTGGTGACAAAAGATTCATATGAGAAAACATAAGTAAACGGGCCTCTGCTTGAGCCTCCAAAGATAAAG
GTACATGAACAGCCATTTGATCCCCATCAAAGTCTGCATTGAATCCCTTACAAACTAATGGATGTAAACAAATAGCGCTC
CCTTCCACTAAAATGGGCTGGAATGCCTGTATCCCTAATCTATGCAAAGTAGGCGCTCTATTCAGCAAAACAGGATGTCC
TTGCATAACTTCCTGAAGTATTTCCCATACAATGGGATCTTTTTCCCGAATTTTATTCTTCGCAACTCCTATGTTCGAAG
CAAGATGTTGTTTAATTAGACCACGAATTACAAATGTTTGGAAAAGCTCTATTGCTATTTCGCGGGGCAATCCACATCGA
TGTAATGAAAGTGGAGGACCCACGACAATGACGGAACGCCCCGAATAATCGACCCGTTTGCCAAGCAGAGTCTCACGAAA
TCTTCCCTCTTTGCCTTCAATTACATCTGAAAACGATTTGTAAACTTTATTATGACCGTCCCTCATTGGCTGTCCCCGGA
TTCCATTATCAAGAAGTGTATCGACGGCTTCTTGTACCAATTTCTCCTGGCACATTACTAATTCTCCTGGCGTAGATCTA
CTTGTTGTTAATAGATCGGTAAGAGTATTGTTCCGATAGATAACTCTTCTATAGAGTTCATTAATATCCGAACTCATTAG
TTTACCCCCATCTATCTGAATGATTGGTCTCAATTCGGGAGGAAGAACTGGTAATAAATACAAAACCATCCATTCTGGTT
CTATATTTGTTCGAATAAAATGCTTAGCTAATTCCATGCGTCGAACCAAAAAATCTTTTCGTCTTCCAATTTTTCGATCT
TCCCATTCATTCCCTGTGGGTCCTTCTTCCCCTAATTCTTTCCATTCTACTAATGACTGATCCATAATAATTCGTAAATC
TAGATCGGCTAATTGTTCTCGAATAGCATTCGCTCCAGTAGAGATCTCTCGATTTCGAAATGTATTAAAGCCCTGTGTAG
TAAAAAAAAGAGGGATGCTATATTTCCAGGATTGGATTTCATATTCGAATGAACCTCGTAATCGTAAAAAAGTGGGTTTT
TTAGCTATGGGCCTAGCAAAAGAAAAATTGGGATAGGATCCTATAAAATCTCCCCCCTTCAAAATCGGACGTGAAAGTTT
CCGTTCATCCGGCTCAAGTAGGTACACGAACAAATACAGATAAAGAGGGAAATTCTCGCTTTCAAATTCCCAAAAAATCT
ACTCCTTACTCAAGTTCCCAGTGAAGATCAAGCAAGATTTCATTTACTTCTTACTTTATATTTCTATTTTATCAATAATT
CAATTATGACATAAATCAAATGTGAAATTCTTGAGTAGTCTACTTCCCCTCGAATGATAAATTCCCTTAACTTAATTCTT
GATTAAGCAAGTACTTTGGAATTCATAAGGGATTTGCTTGTCTATGTATCGTTCTATTCAATCTTTTAGGTCCCGACTTC
GCCTCGACGGTTATGTCACAATGTCCTTAAAGCCTATATGCGATGGATAGACTCCTGTAACCATACCTGTTTGCGTACTT
GAGCATAAACAGAATTTCTTTCAAAAAGAAAAGACTAATTCCACAAAAGAAAAAGTCTTTTTACGAGGTACAACTAGAAA
TTCTTATTTCTTTGGTACGAAATCGACCATAGATCAATTCCCCTTTTTATTTGGGAGTATTAAATACAACCATAATTCTG
AGCTTCATGTTTCTCCTCCCAAGAGACATGTCAGGTATGGGGCACCCCAATTGGATTGAATGGGATGACAGTTTTTGTTT
CAAATCTGTAAAATCAGAATTTTGATCAAATCACACATCGCAGTATACTAGGCCTTCTAATTCTTTAAGAGGTTTATCTA
AAAGATTCGCAATATAACTAGGAAGGCGTTTCAAATACCACACATGGGTTACTGGACACGCCAGTTTGATGTAGCCCATT
TGATATCTTCGTATACGAGAATCAACAAATTCGACTCCGCATTGTTCACAAAATTTTGGGTCTTCTTTTTCATCTCCGAT
TACTCGATAATTTCCACAAGCACAAATTCCACTTTTTATAGGCCCAAAAATTCTTTCACAAAATAATCCATCTTTTTCCG
GTTTGTTGGTTTTGTAATGAAAAGTATAGGGTTTTGTGACCTCTCCAACTATCTCTCCATTAGGTAGGATTTTATTGGCC
CAAGCACTTATTTGTTGACGAGAAACTGATCCAATTCGGAGTTGTTGATGTTTATACTGATCGATCATAGCAGAAAAGTT
CTGATTCATTCCGATTAAGCTTCCTTCCTTTTAATCTGGAAGTTTTTCTCAGATACAAGGAAATGGTTCAAATCCAGAGC
CAAAGATCGTAGTTCTCGAACAAGCAACCGAAAAGATTCTGGAGCATCCTCAGGATTGGGTATTGTTCCTCCGATGATCG
TAGTACCAAGTACTTCCTGGCGAGCTCGAATATGATCCGATTTATAAGTAAGCATTTCTTGTAAAATATGAGCAACACCA
AATCCTTCGAGAGCCCAAACCTCCATTTCTCCTACCCGCTGTCCCCCTTGCTTGGCCCTTCCTCTAAGGGGTTGTTGTGT
AACAAGTGCATAATGTCCGCTGGAACGCCCATGGATTTTATCATCAACTTGATGAATTAATTTCAAGATATAAGGTTTTC
CTATTATAACAGGTTGTTCAAAAGGATCCCCCGTTCTTCCATCAAATATTCTGCTTTTTCCTGGATACTCCGGTTCAAAT
ACCCATGGATTCGTGGTTTGCTTACTGGCTTCATATAATTCAGAAAACACTAGCTTTCTAGAAGCTTCTTGTTCATATCT
CTCATCAAAAGGCGCTATTCGATAATGTCTGTTTAGCAGACTTCCCGCTAATCCGAGCGAACATTCAAATATCTGTCCTA
CATTCATTCGTGAAGGTACTCCTAATGGGTTGAAGACCATATCAACAGGTCTTCCATCTTGCAAATAAGGCATATCTTGT
CTAGGAAGAATTTTTGAAACGATACCTTTATTTCCATGTCTTCCAGCTACCTTATCACCTACTTTGATTTCACGTTTCTG
TAAAATATATACACGAATAGTTTCTGGATTATAACTAGAACCCCCTTTTTTCTGGATCCATCTCACATCAATAACTCGAC
CCCTACCACCCGCAGGTAGTTTTAGACAAGTTTCCTTTGACGTAGATACTTGAATGCCAAGTATGGCTCGTAATAATCTA
TCTTCTGGAGCATACGAAGATTCTTTTACCATCTGAGGCGTTAATTTACCTACTAAAATATCACCCGTCTCGACCCAAGA
TCCCAGCATCACAATTCCATTTTTGCCTAAATTGCGGAGTAAATGGGCTTCTAAATGCGGTATTTCGTTAGTGATCCTTT
CAGGGCCTTGGCTTGTCACATGCGTCTGAATTTCATATTTCCGTATATGAAACGAAGTATAAATATCTCCATATACCAAG
TGTTCATTAATAAGTACTGCATCTTCAGAATTGTAACCTTCCCATGGCATATAAGCTACTAATAAATTTTTCCCCAAAGC
TAGTTCGCCACCAAGTGTAGCCCCACCATTCGCTAAAATTTGCCCTTTTTTAATCCATGTCCCCCCGTGAACCTGTGGAT
TTTGATGCATACAAGTATTTTTGTTGGAACGTTGATACATAACTAATGGAATGCTTAGAGTATCTCCATTACTTGATAAA
ACAATCTTGTCAGTATCAGTATAAATGATTTTTCCCTCGTGTTCGGCTATAGCAAGAGCTCCTGAATCTAAAGCCGCCTG
ACGTTCCAACCCAGTTCCAACAATGCACTTCTCAGACCGCGAAAGCGGAACTGCTTGACGCTGCATATTCGAACTCATTA
AAGCTCGATTCGCATCATTATGCTCGATAAAAGGAATCAGGGAAGCTCCAATCGAAAAATATTGGAAGGGAAAAATACTT
CGAAGATGGACCTGTTCCCATGCAATAGTCAGAAATTCTTGACGGTATCGAGCTGGAACAACCTGTTCTTCCTGAATACC
CCGATTCAATGCTAAAGAATTGCCTCCCGCTATCATATAGTATTCATCTCTACCTGGTGATAAAAAAAGTACTCGTACTT
TTTTTGATTTCTCGGAAATTTCATAAAACGGGCTTTCTAGAAACCCCCACTGCCCAATCCTGGCATGAATTGCTAAGGAG
CCAATAAGTCCAACATTTATTCCTTCCGATGTGTCAATTGGACAAATACGTCCATAGTGACTAGGATGGATATCTCGTAT
CCGAAAACTAGCAATTCGCCCTGTCAACCCCCCCGGGCCCAAATAACTTAATTTTCTCCCATGAACTATTTGTGTCAATG
GATTAGTTCGATCCAAAACTTGAGATAATGGGTGTAAGCCGAAAAAAGATTCATATGTAGTTGTCAATGGAGTTGAAGTT
ACCAAATTCTGAGGAGTCGGGATCAATTTATGCCGAATTGCCCCACATATAGTTACTCGAACCACATTTTCTAAACGAAC
GAGAGCCAATCCAAATTGATCTTGTAAAAGATCCGCTACAGAACGAATACGTTTATTTTTCAAATGATTCATATCGTCAA
GTGTACCCATTCCAAATTTCATTCCAATCAAATAATCTGTGGCTGCCAATATATCTCGCGGTAATAAAAATGTATTGTTC
TGAGGTATATCAAGGTTCAGTCTTCGGTTCATATTTCGTCGACCAATCCTGCCTAATTCACATCTTTGTTGAAAAAATTT
CTTTTGTAATTCTTTACATAAGGATTCAGAAAATACCGGATCCCCACCGACACAAGCAAATTGTTGATAAAACTCCAAAA
TGGCATTTTCTTTTGACCCAATTTTTTTTTTCTCCTTATCATTCAGAAAAGACAAAAAAATTTCAGGATAGCAAACATTC
TCTAGAATTTCTCTTAGATTCAAACCCATAGCTGATGATAGAACTAGAATAGATATTTTTTGTTTCCTACTTACACGAGC
CCATATCCTTGCTTTTCTATCAATTTCTAATTCTGATCTTCCTCCCCAATCTGATATTATGGTACCGGTATAGACCGCAA
TTCCGTTATGATCCAATTCTGACCGGTAATAAATACCGGGGCTTTGCAATATTTGATTGATCACAATTCTGTATATTCCA
TTTACTATAGAAGTTCCCAGGGAATTCATTAGAGGAATGTTTCCAATAAAAATTGTTTGTTCTTGCATGTCCCGACTCGT
TTTCCAAATTAATCCTCCAAATACATATAATTCAGAAGAATATGTGAGTGATTCAAACACAGCATCTCTTTCTTTTATCA
AAGGTTCGACCAATTGATATGTTTCTACAAATAATTGAAATTCAATTTCTTGATCTATATCTTCAATTTTTGGAAACTTA
GAAAGTTCTTCCGCCAAGCCCCGATCAATGAACCTAAAAAATCCTTCAAATTGTATCTGATTAAACCCAGGTATTGTAGA
CATTTTCTCATTTCCATCCCGGAGCTTTTTTAAATTGCGCATTTCTCTAAAATCCCATTATTGGCTCATTCTTCATTGAA
TCGTATAAACGATCTAGCAATAATGAAATTTTTATTCTATTTACTTTACTGAATCACATGAAATTTTTCCCAACTCCTTA
TATGGAATGTATGAAATACGTATGAATGGAGGAATAAAGAGAATTTTCTACTTAAATTGAATTGGAATTTGCAACAGATA
CAAATGGAAAGGAATTAATAAAACATTCCTAGAAATAGAATTTGACCACTTAAACAAACTTAGTATGTTAGGGGATTTGT
ATAGAATACAAAAAAAATCATTGAATTTGTACGATTATTATGATATTACATATTCTAACTTGCTTGAATCCCCCCCCAAA
AAAAAATAAATGGATTTGTTATTTGATTTGATCTTTTCAATAAGAAAACAATATAAAAATCAGAAAAAAATACAGTCTTT
TTTTTTCACTTAGTTCCTTTCATGTATTTTATTCTTCAAAAAAAGGATTCACAGAGAAGATTTTTACCTATTTTTTAGTC
GTATTTGTAGAATACGATCGGGAATAAAAAGTCGACCGAGAATTTCCTGATAATTATAGTATAGACAACATATAGAAAGA
AAATAACACATTTGTTATCTGTGTAATAATTTTGATTATGGGGTTTACATATACTCAACGTTGTTGTTATAATTAACATT
GAAAAAAGATTGTTTATTAAAATGAATTTCTAATAATGAGTTATGTATCAATTTGTATTTTCTTATGTCATTAGGAAAAA
TCAAATTGATATTAATATACAAGAATAGTTCATGAATTCACAGTTAATAGTTAATGGTTCCAATCCAATTGGTCATGAAT
TTTGGCTTTTGTGACTTAAAATCCACATTTTTTTTTTCAAAAGAAAAGGGATTTTTTAGTTATTATAGAATGAATTGAAA
TAGTGGATCAAATCCAAAAAAAGGAGAAAGCAATTAAGGAAAACAAGCTTCAAAGCGCAAGTACAATAAATAAAAAAAGA
AGTTCAGTAATCTAACCAAAAAGGAGAGAATTTTCATCTATTTTGTATCCTTTTGGCGATATGGCCGAGGGGTAAGGCGG
GGGACTGCAAATCCTTTTTCCCCAGTTCAAATCTGGGTGTCGCCTGATTAATAAAAGAATCGAAATCTCCCATTCCATTC
TGTATCTGCTGATATAACTAGCCCAATTATTTCCCAACCGGAGGAAAAGCACTGTTTGGGGTCTGCGTGTTTCCAAAAGA
TTGGAAATCTTTGAATTTTAGCTTAGATGCAGAAAAATTCTAGTGATGGGAAGTCTATCAAGACTTCTCCATTCTACTCT
CCTACAACTATTTCTACTACTAATGTAATGGACTTTTTACTGACCGAATCTTAAATTAATTGATTGAATTCACTTTTATA
TTTGAATTTTCTAGGTAATCCAACTAAATTAGTAGTATATTTTTATACGGACTCACGAGAGTCTCCGAATGCTCAGGCAT
TGAATCAATATTAGATTGAATGGATAGTTGGCTTTAGGCAAGTCCCGAAAGAATAGACTACCTCCCAACTCTTTCCCAGA
GACAATGGGAGATGAATTAGATGGTATTCTATCTTTTTATGTCTTAATGAAGGTAAAAAAAAGAGTAGGCCCACATTCTT
TTTATATTTCGATTAGTAACATTACTTTTTGTGTGATGTCACTGCTTTTTAATAAATTAAAGGAATGATTTATTGGATTG
GTTCATCAATAGTGTTTAATCGGTCATAATTCTCTTTTGACTCTGCGCTATAGATTTCACTATTATTAGTGAGCAATAAT
GGAAGAATTCCGTCATATTTATAGAGATAGGGGACATAATTCATATGGATATAGTAAGTCTCGTCTGGGCTACTTTAATG
GTAGTCTTTACATTTTCCCTTTCACTCGTAGTATGGGGAAGAAGTGGACTCTAGAGGTCAAACTAATTGAGTTGAGGAAT
CAAACTGTATCAATTGTTTTAGAGATCATTCTGCAAAGCGTTTTTAAGGATTTAAAATATTTTCCTTTCAAAATTTCATT
GTCCATTGATTGAATTCTAGCGGAAGAATTTTTTCTATAAATTAAACTTTTTCAATCATAACCAAAGAGATATTTCAATG
ATTCCCATGTTTGTATTTCGAAAGGAAAAGAAATACAGATAATTGGAAATTGATTCCAACCCAATTCGTCCTAAAATTTA
TATTTCAAAGAATGCCAAATTATAGATAGATAATGAGAAGGGCCATTTTATTTATTTCCCTTTTTACGGTTCAAAGAAGA
AGTCGTTTTGTATAAATGTATATACACATACACTTTCTACGATAAAAAGGGGGTTGTCTGACGAGATACTATAGAAAATA
AGATCTTACCTTGGGAGAGTCACATATTACGAATTTACCGCTTGTTTTATAATAAAAACAAAAAAAAATTATGCTTTATC
GACTCATTTCATATGATGGTTCAACTCAAACGTTAAGTTAAAAATCAAATAGAAAGATAATATTGTAAATTGATTTAATC
TACATTAAGTCTTTTTTTATTAAAAATAGAGTACAACTTTATACACTACAATAAAACGAATAGAGAGTAGGGTAGAAAGA
AATAAATGAATCTTTCTTTCTACCCTACTATCAGATCGCGTGGAATACTGCCAATTTGAGTCTGCTCATTTTAATTTCAC
ACCAAATTGAAACCATTTTATTCTTTTTATTTCTTCAAAAATTGATAAGAAGTTAGAAGTCGAGTTTTATTCAAAAAAAT
TAATTATTTTGACTTACTGTTTTTACGTAAATGATAAGGAGAAAAGCAGTAGGAACTAGAATGAAGAGTGCAGTAGCAAT
AAATGCAAGAATATTTACTTCCATAATCTCATCGTTTTTTTACTTCGCAATAACTCGGGATTTGATCCCATAGAGATGAT
AAACCTTTCGCCTAGAAATTCAATGGATGAATTACCTCTCGATGATATCGCAATATCATGAATAACAATATCTGAACTAT
CAAATCAATTCATCGTCGAGAATTGAATAGTATACCATAGGAAGATATTTTATTCATACCTAATCCAAAATGGGATTCCT
GCTCGAATCAAGAATTTTGCTATTTCTGTTCTAATCGTTCTTTTTTATAATCTACCCTACTTTCTTGTAGTATTATCAGA
TAAAGTATAATTTAATTACTGCTCCACTTCCATTAGTTAGAAATACCCTAAAAATAGTTAACCCCCCCCAAAAAAAAATA
AAAAAAAAAAAAGAAATAAAGTTGTAAACCCCTAATGATCTCATTTTCTTAGAAGATAAAGAAGTGTGATAAAGATAAAT
TCCAGTAGAAAAGAGCAAATTTTCCATTAATTTACAGTTTGTTCTTTCTTCGAAGTTACCCTAAAAAAAGAATTCCCTTG
GGTAAGATCTTTGATTCATTTTTTTTCTATCCTCTTTGCTTACATTATGAATAATGTAACACATATATCAAGAGCTCAGT
GTGCAATTTGAATGAAATAATAGAATTTTCTAATAAAAATTCGTAATTTCATTCAGGTTATACAAAATAAGATTAAGAAA
GAGAGATAGTTTAATCTGGAAAAGTATTCCATGGGGAAGTGAAAGTTTTTTTATTTTGGGTCGTTCAAGAAACTCATTTC
ATTTGTGTATGTGCTCCCCCAAAACATATGGTATTCTATTCCATATTGGAATACATGAATCCAGAGCAATTGAAAAAAAA
AGATCCCATTCCCTTTGGGAATCAAATTAGGCCCTGCCCCCGTCCTCCCTTTGATAGAAAAGAGAGATGAATTCATGTAT
TTATTGGATCCGTCGGGACTGACGGGGCTCGAACCCGCAACTTCCGCCTTGACAGGGCGGTGCTCTGACCAATTGAACTA
CAATCCCAGGGAAATAAGGGATATAGCAGAAATTCTTATTTCTTTCCCCGTGCAGGTATTTCTGAAGAACAAGGGATTAT
ATCATCTGATGGTGGATTCGCGAATTGTTGGGCCGAGCTGGATTTGAACCAGCGTAGACATATTGCCAACGAATTTACAG
TCCGTCCCCATTAACCGCTCGGGCATCGACCCAGGAAGAATTCATTTTAGGCTTATTGTGAATCCCTGATCAACTTCCTT
TCGTAGTACCCTACCCCCAGGGGAAGTCGAATCCCCGCTGCCTCCTTGAAAGAGAGATGTCCTGAACCACTAGACGATGG
GGGCATACTTGACCGACCGCCATCATACTATGATCATAGTATGAACAGTTTTTTGAAATTGTCAATAGAATGCTATGATT
AGATCCAAGTTATCTTTCTTTTTTTTTTCATGATTTCATAGAATTTTTGATTTGTTATTCATGAATTTTTCTAGTCAATT
AAATTCAATTTGAATTATAAAACATATTAATCTAATATTATGAATCATTAATATAATTATATATTAATAATAACCGTCTT
AACTTAATAAAAAAATTTCAATTTTAAAAAGAATAAATAGAAATAAAATACAATTTTAAAATACATTATAATAAAAAAGG
ATAATACAAAAAAAATTAAATATTAATACATAATCCAAAAATAGGATTCCCTTAGAGAGCAATTTGTTCGTCAGATCAGA
AGGGGATTAAATCCCATTTCTTCCACTTTCATTCATTCATTATTAAGATGTAAGATGAGAGATATTTATCTCTAGCTTAC
ACTAAGTTAGGGGATTAATAACCGCTAAATCTGGAAATGAAAGAGGGCTCAAGAAGTTTTCGAAAAAGGTTTTTCTTAGT
TCAGGGGACAAGGACAATCTCTTCATCACACGATCCAAAAAAAATATCTAGATTTTGAATCTATGTCGAATTGGTAGGTG
TACATGTATCAATCAAATTCATTTCGTTGGAATGGGAATAAAATCAAGTTAATAAAACAAAAGGTTGGATTTAAAACAAT
TCATTGTATTTTTTCTAGACTTGCTAGGTAACTCCTTTTAAAATTCTAGAATGAACCACAAACTAGTCACTATGAGTTTA
GTGCATATACTTATGTATATAATATATGTACAGAGATGGATTTTATCCGCATAGTGAATGATTCCACATTTGAATCAAAC
GGGCCCTTTTAACTCAGTGGTAGAGTAACGCCATGGTAAGGCGTAAGTCATCGGTTCAAATCCGATAAGGGGCTTTTACC
TTTTTTGATAAAAGTATTCCTAAGTTTGAAGGGAGAATAAAGAGATTGTTAATCGTTGTAAAAAAAAACAATTGTATTAT
AAGTTATATAATGAGTTATAGTAGTTATAAAATTGAGCATTTTGTCATAAAATTTGAATTATCATGAATAGTGATAAGTC
GTCTTTTGAATCGACAAATATCTCCACTTTCCATTATGCCAATCAACAAAAGAAAAAAGTAAGTGGACCTGACCCATTGA
ATCATGACTTTATCCGCTATTCTGATATTAAAATTAGATAGAGATTAAATTGGACCGGTTGACTCTTTTTTTTTATTTGG
ACTCCAACAAAATTTTGTCGTTATTTCCGATTAAATCTTCTTGTTTCTAGATGTTCTATAGGAATAAATTGAGAAAAAAA
AATTGTTATTTTATTTCTCCATAGATACAAAAGGATTTAGTTTATTCCAAGTCACAACCGAAATTTTGAATATCTTTTCC
CTACCAAGATAAATTTGAAGTTATAGAATCTAAATAAAAAAAAAAGATTTCACGTTTCTTTCTTGCTTCGACCTGCGGAA
AGATATACTTTGGTATTTTCCTTTTTCTGAACGAAAATAGAACAAACAACGCAGTAAAAGAAAAGGAAACAACAAAATGA
ATAACAAAAATTCTGATACTTTAGTATAGATCTAAAAAAATATTTCTTTTCTCAATTCTCATGAACAAGATCCAAAAATA
AGATTAGTTACTGGAACAAAAGAATAGGTCTGATCTGAAGATCAACTGGTAGCGAGAGAGGGAGCCACTTGTTCCTTGAA
CAGTTCTTTTAAAAATTCATCTACATCTAAGGTTATAAGAAAAAAATGAATGATTCAGATGTTTGAACTTAGTAAGAAGG
AATAATTAATAATTGAATTGAGTTCATGGATTTCCTTAGGTCAGGTTATGGGCGACTAAAGGATTTTTTTATTCGAAACC
CATTAGATTAGAAGGGGCAGTGCGCGAGAAATCAAATCATACATAAATGATTGAATCTTCGGGCGACCCAAAAATACTAT
GAGGTGTTCGGAAATGGTCGAAGTAGTTGAATAGGAGAATTATTATGACTATAACCCTTGGTAAATTTACCAAAGATGAA
AATGATTTATTTGATATTATGGATGACTGGTTACGGAGGGACCGTTTCGTTTTTGTAGGATGGTCCGGTTTATTACTCTT
TCCTTGTGCCTATTTCGCTTTAGGGGGTTGGTTCACAGGTACAACCTTTGTAACTTCATGGTATACTCATGGATTGGCTA
GTTCCTATTTGGAAGGTTGCAATTTCTTAACAGCTGCAGTTTCAACTCCAGCTAATAGTTTAGCACATTCGTTGTTATTA
CTGTGGGGTCCTGAAGCACAAGGTGATTTTACTCGTTGGTGTCAATTAGGTGGTTTGTGGATTTTTGTCGCTCTCCATGG
TGCTTTCGCGCTAATAGGTTTCATGTTACGTCAATTCGAACTTGCTCGATCTGTTCAATTGCGACCTTATAATGCAATTG
CATTCTCTGGCCCAATTGCTGTTTTTGTTTCAGTCTTTCTGATTTATCCACTAGGTCAGTCTGGTTGGTTTTTTGCGCCT
AGCTTTGGTGTAGCGGCTATATTTCGATTTATCCTCTTTTTTCAGGGGTTTCATAATTGGACATTGAACCCTTTTCATAT
GATGGGAGTTGCCGGTGTATTGGGTGCGGCTTTGCTATGCGCTATTCATGGTGCTACCGTAGAAAATACTTTATTTGAAG
ATGGGGATGGTGCAAATACATTTCGTGCTTTTAACCCAACTCAAGCCGAAGAAACTTATTCAATGGTTACCGCTAACCGC
TTTTGGTCCCAAATCTTTGGGGTTGCTTTTTCCAACAAACGTTGGTTACATTTCTTTATGTTATTTGTACCAGTAACCGG
TTTATGGATGAGTGCTCTTGGAGTAGTCGGTCTAGCCCTGAACCTACGTGCCTATGACTTCGTTTCTCAGGAAATTCGCG
CAGCGGAAGATCCTGAATTTGAGACTTTCTACACCAAAAATATTCTCTTAAACGAAGGTATTCGTGCTTGGATGGCGGCT
CAAGATCAGCCTCATGAAAACCTTATATTCCCTGAGGAGGTTCTACCCCGTGGAAACGCTCTTTAATGGAACTTTAGCTT
TAGCTGGTCGTGACCAAGAAACCACTGGTTTCGCTTGGTGGGCCGGGAATGCTCGACTTATCAATTTATCCGGTAAACTA
CTAGGGGCTCATGTAGCCCATGCCGGATTAATCGTATTCTGGGCTGGAGCAATGAACCTATTTGAAGTGGCTCATTTTGT
ACCAGAGAAGCCTATGTATGAACAAGGATTAATTTTGCTTCCCCACCTAGCTACTCTAGGTTGGGGGGTCGGTCCCGGTG
GGGAAGTTATAGACACCTTTCCATACTTTGTGTCTGGAGTACTTCACTTAATTTCCTCTGCAGTATTGGGCTTTGGCGGT
ATTTATCATGCACTTCTGGGACCTGAGACTCTTGAAGAATCTTTTCCATTTTTTGGTTATGTATGGAAAGATAGAAATAA
AATGACCACAATTTTAGGTATTCACTTAATCTTGTTAGGTATAGGCGCTTTTCTTCTAGTATTTAAGGCTCTTTATTTTG
GGGGCGTATATGATACCTGGGCTCCCGGAGGGGGGGATGTAAGAAAAATTACCAACTTGACTCTTAGCCCAAGTATTATA
TTTGGTTATTTATTAAAATCTCCATTTGGAGGAGAAGGATGGATTGTTAGTGTAGATGATTTGGAAGATATAATCGGAGG
GCATGTATGGTTAGGTTCCATTTGTATATTTGGTGGAATCTGGCATATCTTAACTAAACCTTTCGCATGGGCTCGACGTG
CACTTGTATGGTCTGGAGAGGCTTACTTGTCTTATAGTTTAGGTGCTTTATCTGTTTGTGGTTTTATTGCTTGTTGTTTT
GTCTGGTTCAATAATACCGCTTATCCTAGTGAGTTTTACGGACCGACTGGACCAGAAGCTTCGCAAGCCCAAGCATTTAC
TTTTCTAGTTAGAGACCAGCGTCTTGGAGCTAACGTGGGATCCGCTCAAGGACCTACTGGTTTAGGTAAATATCTAATGC
GTTCCCCGACTGGGGAAGTCATTTTTGGGGGTGAAACTATGCGCTTTTGGGATTTGCGTGCTCCATGGTTAGAACCTCTA
CGGGGTCCAAATGGGTTGGACTTAAGTAGGCTGAAAAAAGATATACAACCTTGGCAAGAACGGCGTTCTGCAGAATATAT
GACTCATGCTCCTTTAGGTTCTTTAAATTCGGTGGGTGGCGTAGCTACCGAAATCAATGCAGTCAATTATGTGTCTCCTA
GAAGTTGGTTAGCTACCTCTCATTTTGTTCTAGGATTCTTCTTGTTCGTAGGTCATTTGTGGCACGCGGGAAGGGCTCGT
GCAGCTGCAGCAGGATTTGAAAAAGGAATTGATCGTGATTTTGAGCCTGTTCTTTCCATGACCCCTCTTAATTGAGGCAG
GAGATACAATGCTTGAAGTAGGAATCAATTTGATTCCATGATACATATTTGGATTGGGTGCTACTTAAAAAGTATTTCTT
TTCTTTTTTTAACTCATTTCTATCTAATCTATTTTTTTTTATGGCTTGGCTATCTCAGCTAGCCAAGCCATTCCCCTTTT
TTTATGATATCGATCCCCTAAACTCTATTTAATGAGTAAAAGGAGAGAGAGGGATTCGAACCCTCGATAGTTCTTTTTTC
AAAACTATACCGGTTTTCAAGACCGGAGCTATCAACCACTCAGCCATCTCTCCAAAAGACATTTTTATTTTATTCCTCCG
AAGAAAACATAGCCAGCCATATAAATAGCTACCACCCCTATTGATAGAAAGATATCCGGTGTGAATCTACAGATAGATCT
ATCTATCCGTATAGATAGATGCATGATCTGGTATATCCTAATTCCATTCCCCTTGACTACATGTAGGAATAAAATGGTAA
AAATGGGTTTTGGTTATAGTAACGTAATAAGTTAGATAGAGTGAATGTATTCATGGTAAAATCCCCCATGATATATTTTA
TTATAAATTTGGAATTGATAGAGGGATCAAATGGTATAGTTCATTTGTTTGTAGCTTGGAGGATAAAAAGCATGACTATT
GCTTTCCAGTTGGCTGTTTTTGCATTAATTGCTACTTCATCAATCTTATTGATTAGCGTACCCGTTGTATTTGCTTCTCC
GGAGGGTTGGTCAAGTAACAAAAATGTTGTATTTTCCGGTACATCTCTATGGGTTGCATTAGTGTTTTTGGTGGGTATTC
TTAATTCTCTCATCTCTTGAACCTCGTCGTCTGAGATCCAAAAATGAAATGACCCCCCCCGAATTCCTTTCGGTTGTGAG
ACACATTACACTTCAATATAAGTCCTCAAAATGCAACTAAAAAAAATTAGAGGGGGGTCACCCTTTTTTTTTTAATGAAA
AAAAAGTTCAAGTCGAAAATAGTTAGAATCTTCCTGAAAAGAGTCTCTGACCTGAGACTACACAAATACGATATAGGGAG
ATATATATCATGTATCTGTGTACATATTACGTATCAAAAATGAAAAGCGGATATGGTCGAATGGTAAAATTTCTCTTTGC
CAAGGAGAAGACGCGGGTTCGATTCCCGCTATCCGCCCAGGATGAACTCATTTTTTGAATAGGATAAAGGATTCAGTATA
GTTTAGCGGTTTTACACCTTTGTTTTTAGCCCCCCAAAAAAGCGGCATTTAATTACTAGTTAATTATGGCAAACCTAATA
AAAAGATGTTGCGGAGACAGGATTTGAACCCGTGACCTCAAGGTTATGAGCCTTGCGAGCTACCAAACTGCTCTACCCCG
CGCTGACTGAAGAGAGGAACCAAAATGAATCTAATAAAGAAATAAGGATTAAATGTGCCCCTCTACCATATCTGTAGAAA
TAGAATAGCCCATTTCTACAGAATGGTAAAGGGGTCTTCTATGATCAAGGATCATAGAAATGAAGGGATTTAAAAATACC
TACCAACTAGATCTTGTTGCCCCTGGCAACAAACATGCATGAACCATTTCACGAAGTATGTGCCCGGATAGTCCAAAGTC
TCGATAGTTAGCTCTCGGCCTTCCGGTAGAAAAACAGCGTCGATGAAGGCGTGTAGGCGCACTATTCCGCGGTGGGGATT
GTAATTTTCCATGAATTTCCCATTTCTCACTCAAAGAGTGAGCTTTACTTATTTCTTTTTTTGAGGATCGACGAATCAAA
TGATATTTCTGTTCCAATTTTTTCCTCTTTTTCTCCCTTTGAATCAAACTTTTCCTTGCCATAACGGTTCAGTTCCTATT
TACTATCCATGATAGAAGTCGGATCCTAGATGTAGAAATATAAGAAGGTTAACCTTCTCCCCATGAAAAGAAATGAGATT
CTCACGAATATATTAAAAAATTAACCAAATTTTCCTGATGTAGAGGCAATCAAGAAGGCTGCATAAGTGAATATATAACC
TACAGAAAAGTGAGCTAATCCAACCAATCTTGCTTGCACAATGGAAAGTGCCACCGGTTTATCTCTCCATCGAATCAAAT
TGGCCAAGGGTGTACGTTCGTGCGCCCATGCTAAAGTTTCAATCAATTCCTGCCAATATCCACGCCAAGAAATTAAGAAC
ATAAATCCAGTAGCCCAAACAAGATGTCCAAATAAGAACATCCACGCCCAGACAGATAAACTATTCATACCAAAAGGGTT
ATATCCATTGATAAGTTGGGAAGAGTTTAACCATAAATAATCTCTTAACCATCCCATCAAATAAGTGGAAGATTCATTAA
ACTGTGAAACGTTACCCTGCCATAATGTGATGTGCTTCCAGTGCCAATAAAAAGTAACCCACCCAATGGTATTTAACATC
CAGAAAACTGCCAAATAAAAAGCGTCCCAAGCCGAAATATCACAAGTACCACCCCGCCCCGGGCCATCACAAGGAAAACT
ATAACCGAAATCCTTTTTATCTGGCATTAACTTGGAACCACGTGCATCTAAAGCACCTTTTACTAAGATCAATGTAGTTG
TATGTAAACCTAGAGCAATAGCATGATGAACCAAAAAGTCTCCAGGACCTATTGTTAAGAATAGTGAATTACTATTCTCA
TTAATAGCATTTAACCAACCGGGCAGCCATATGCTTCGACCGGCATTGAATGCCGGGCCACTCGTTGAAGATAAAAGTAC
ATCAAACCCATATGAAGTTTTACCATGAGCAGATTGTATCCATTGAGCAAATATAGGTTCAATCAAGATTTGTTTCTCTG
GAGTACCAAAAGCAAGCATGACATCATTATGAACATAAAGCCCCAATGTATGGAATCCCAGAAAGAGACTGGCCCAACTT
AAATGGGATATAATAGCTTCTTTATGGTCTAACATTCTAGCTAATACATTATCCTCATTCTGTTCCGGATTATAGTCTCT
AATGAAAAAGATAGCTCCGTGAGCAAAAGCTCCTGTCATAATGAACCCTGCGATGTATTGGTGATGCGTATATAACGCAG
CTTGAGTAGTAAAGTCTTGTGCTATGAATGCATAAGCAGGTAAAGAATACATGTGTTGAGCTACCAAGGACGTAATAACC
CCTAAAGAGGCTAGAGCAAGACCTAATTGAAAATGAATTGAATTATTGATTGTATCATAAAGCCCCTTATGGCCACGTCC
CAACCGTCCCCCCGGCGGAATGTGTGCATCTAAAAGATCTTTTATACTGTGCCCAATCCCGAAGTTAGTTCTATACATAT
GACCAGCAACGAGAAAAATAAATGCAATAGCTAAATGATGATGAGCAATATCAGTCAGCCATAAACTTTGCGTTTGTGGA
TGGAATCCGCCGAGAAGGGTTAGAATGGCAGTGCCTGCTCCTTGAGAGGTACTAAATAAATGACTACTTGAATCGGGATT
TTGAGCATAAAGATTCCACTGACCCGTAAAAAGTGGGCCTAACCCCTGGGGATGTGGTAATACATCTAAGAAGTTATTCC
ACCGAACGTACTCTCCTCGCGATCCAGGAATAGCAACATGCACTAAATGCCCCGTCCAAGCCAAGGAACTTACTCCGAAA
AGTCCTGACAAATGATGATTGAGACGAGATTCCGCATTTTTGAACCATGAAACACTAGGTTTCCATTTCGGTTGTAGGTG
TAACCAACCTGCTATTAAAGATATGGCAGAAAGAAATAATAGAAAAAGAGCTCCGGTGTAAAGATCTTCATTAGTGCGTA
AACCTATTGTATACCACCACTGATAAACACCAGAATAAGCTATATTCACTGGGCCAAGAGCACCCCCTCTAGTAAAAGCT
TCCACAGCTGGTTGACCAAAATGAGGATCCCAAATTGCATGAGCAATGGGCCTTACATGTAAAGGGTCCTGAACCCATGA
TTCAAAATTTCCTTGCCAAGCTACATGAAACAGATTTCCGGAAGTCCATAGAAAAATAATTGCTAATTGTCCGAAGTGAG
AAGCAAAAATATTCTGATAAAGACGTTCCTCAGTAATATCATCATGACTCTCGAAGTCATGTGCGGTAGCAATACCAAAC
CAAATACGACGAGTAGTGGGGTCCTGAGCTAAGCCTTGGCTAAACCTTGGAAATCTTAATGCCATAATGCTTTTCAAATC
CTCCTAGCCATTATCCTACTGCAATAATTCTTGCTAAGAAGAACGCCCATGTTGTGGCAATTCCACCCAGAAGGTAATGG
GTTACTCCTACAGCACGTCCTTGTACAATGCTCAAGGCTCTAGGCTGAGTAGCAGGAGCAACTTTTAATTTATTATGAGC
CCAAACGATGGATTCAATAAGTTCTTGCCAATAACCACGTCCGCTGAAAAGAAACATTAAACTAAAAGCCCATACAAAAT
GGGCCCCTAGGAAAAAAAGGCCATATGCAGATAATGAAGAACCATAAGACTGAATAACCTGGGATGCCTGCGCCCATAAG
AAATCGCGGAGCCACCCATTAATAGTAATGGAACTCTGCGAAAAGTTTCCTCCCGTAATATGAGTTACTACTCCCTGATC
ACTTATACTACCCCAAACATCTGACTGCATTTTCCAACTGAAATGGAATATTACTATCGAAATGGAATTGTACATCCAGA
ATAGTCCTAAGAAGACATGATCCCAAGCTGATACTTGACATGTTCCTCCTCTTCCAGGTCCATCACAAGGAAAACGAAAA
CCAAGATTTGCTTTATCCGGTATTAAACGAGAGCTACGAGCAAATAGAACACCCTTCAGGAGTATCAATACCGTCACATG
AATCGTAAATGCATGAATGTGATGAACCAAAAAATCGGCAGTGCCTAATGGAATAGGTAACAAAGCTACTTTTCCACCGA
CTGCTACTAAATCACCACCCCCCCAAGTTAAACTGGTGCTTGCTGTTGCACCCGGAGCGGTTGCACCAGGCGCCAAAGCA
TGGGTGTTTTGGATCCATTGAGCAAAGATAGGTTGTAATTGTATAGCAGTATCTGAAAACATATCTTGGGGACGTCCTAA
AGCGCTCATGGTATCATTATGAATATACAAACCAAAGCTGTGAAAGCCTAGAAATATACATGCCCAGTTGAGATGTGATA
TGATTGCATCACGATGTCTAAGGACACGATCTAATAGATCGTTGTATCGAGTAGTTGGATCATAGTCTCTTACCATAAAG
ATGGCTGCATGCGCAGCAGCGCCAACTATGAGAAATCCACCAATCCACATGTGATGTGTGAACAATGACAGTTGTGTACC
ATAGTCAGTAGCTAGATATGGGTAAGGGGGCATGGAATACATATGGTGAGCTACAACAATGGTTAAAGAACCTAACATAG
CTAGGTTAAGAGATAATTGAGCATGCCATGACGTTGTTAGGATCTCATATAGGCCTTTATGACCCTGGCCTGTAAATGGG
CCTTTATGAGCTTCTAAAATATCTTTTAAGCCATGACCAATACCCCAGTTGGTCCTATACATGTGACCCGCGATCAGGAA
AAGGATTGCAATAGCTAAATGATGGTGTGCTATATCGGTTAACCATAGACCACCAGTTACTGGATCTAATCCTCCGCGAA
AAGTCAGAAATTCTGCATATTTTGACCAATTCAAGGTGAAAAATGGAGTTGCTCCCTCGGCAAAACTGGGATAAAGTTGA
GCCAAAAGATCCCGATTCAAAATAAATTCATGAGGAAGCGGTATCTCTTTAGGATCTACTCCAGCGTTTAGAAATTGGTT
AATCGGTAAAGATACATGTACTTGATGTCCCGCCCAAGAAAGAGACCCAAGTCCTAGTAACCCCGCTAAATGGTGATTCA
ACATAGATTCTACATCTTGAAACCAAGCCAATTTTGGAGCAGCTTTATGATAATGGAACCAACCAGCAAAAAGCATTAAC
GCTGCAAAGATCAATGCACCAATTGCGGTACAATAGAGTTGTAATTCACTAGTTATTCCAGATGCTCGCCAAATCTGAAA
AAACCCAGAGGTTATTTGTATTCCTCGAAAACCCCCGCCCACATCCCCATTCAATATTTCTTGGCCTACTATGGGCCAAA
CTACTTGGCCACTAGGCCCAATGTGAGTAGGATCGCTTAACCATGCTTCATAGTTGGAAAAACGAGCACCGTGGAAATAC
ATGCCACTCAGCCAAAGAAAAATGATGGAGAGTTGACCAAAATGGGCACTAAATACTTTTCGAGAGATCTCCTCCAAATC
ACTGGTATGGCTATCAAAATCATGAGCATCAGCATGTAGGTTCCAGATCCAAGTAGTAGTATCAGGACCTTTAGCTATTG
TTCTTGAGAAATGACCCGGTCTGGCCCATTCTTCAAAAGAAGTTTTTATGGGATCCCTATCTACCAAAATTTTAACTTCT
GGTTCCGGCGAACGAATAATCATTGAGTCCTCCTCTTTCCGGACAACACATACAAAGAAACCTGCCAACAGTTAAATAAT
TAGTGAACTTCTGAAAGATATTTGAGATATTTCTATAATAAGTTTCTTTCTCTTCTATTTCTATTATTTCTATCTCTCAT
CTATCTATTTTCTTTAGTTATTCACTAGAGCAATTATTATCTCGAAGTCGATCCGGGGCAAGTGTTCGAATCTATTATGA
CATAGCCATGAGGCGCTCAACGGACCTTTTTAATCTTTGAAAATATCCCTTTTGGGGTTGAGATTGATGCAAAACAACTT
TTTGTGTGTGTAACCTAACATATATTTATATAATATACCAATTAGAAGTGCTTAGAATGAGCTACTTCATGTTTTACATA
GTTTCAAATCATGAGTCCAAATCATACGAGCAACCATTACTAAGAAACATTTGAGGATCTCTTTTATTCGTTTTAATTGT
TATATAGTAATTTAATAGAAAAAGCAAAAAAATCAATTTTGTACTCTATATGTTTATCTTTTATCCCTACGAAATAGAAC
GCTCCTAGAAGAGATATAATGAAAAATTTGGATTGGTTTTTCCGAGATAAATGCTCCGTTTTACTTGACTGATGAGACCA
ACAAACAATTAATTCTAACAAATACAAATAGAAAAAAAGATTAAATAAAAAAAAAAACAAAGTCTTCGTTTATTCAAAAC
GTCTAGTGATCTTTAACCAATTATGCGCTTCAATATAATTACCAGGAGTAAGCGCTATAGCCTGTTTCCAATACTCAGCG
GCTTGATTAAACCAAGCCTCCGCAATTTCAGAATCTCCTTGCCGAATGGCCTGTTCCCCCCGGTCGGAATAGGACAGTCA
ATTCCTTTCCTTCGAACCGTACATGAGAGTTTCCTACCTCATACGGCTCCACCATTAATTGCCCCTCTACCACATCGAAC
TAAATAAGATTCCTCATGGATCTATTCCATGTTTCGGGTTAACCAAAAGAGATTAATTACATGAGTTTCAAACTGGAATT
TGGATTAATAATCAGTTTTATCTTTTCTCCCACCTTCAGAAGAATAAAGCATAGGATAGCCATTTCCCCTAGCATTAGAA
TTTTCTGAAAAGTAACTATCTCGGTTTCATATAGAAATTTATATAGAATCTTTGAAAAAGACTTTCCCCTCATAAAATAA
AAAAGAAAAGACTTACTATCTTTGGGATCTGATCCTACACCGCTGCTCAATATCTTAGTGGATCAACTCTATTACATAAG
TTGATTCCTAACTTTTCTCTAACATCGTAAACATAAATAAGCAGTTATTATTGTATCGACCAAAAATCTCGCTAATTGAT
CTTTACGGTGCTTCCTCTATCAATTAAATCCTTTATCCATAGAATAAGTAGTTAGGCATATCTATTTCTTCATACTTTGG
CTTCTATGAAGTTTCTTTCTTTGCTACAGCTGATAAAAATCGTTGTTTTAGACCATACGATGCATATGTAGAAAGCCTAT
TTGTTTCTAGTATTTACTAGCGGATTTCCCCCCTTCTATAGTGAAGATAGTCGCACGTAATGACAGATCACGGCCATATT
ATTAAAAGCTTGTGGTAAGAATGGATTTCGTTCTAGTGCTCGAAAATAATATTCCAAAGCTTTCGTATGCTCTCCATTAC
TTGTGTGGATAAGGCCTATGTTATAGAGTATATAACTTCGATCATAGGGATCAATTTCTAATCGCATAGCTTCATAATAA
TTTTGTAAAGCTTCCGCATAATTTCCTTCGGATTGAGCTAACATCCGTTACGGTCGTAATTCGAGTCAAAGAATCTCCGT
TCCAGAACCGTACGTGAGATTTTCATCTCATACGGCTCCTCCTTTATGTGCATAATAAGACTGCATAGAATCAAAAAATA
TGCTCATTATAAACTCAGCAGGGCTAGTGTTTTTACAAGAAATTTCTAGCCAACCTTACTGCAAGAGATCTTTTCTTACC
ATCCAGTGTGTTGGTACTAGATAGAAATGAAAACTCCAACAATTCCTTTGTTCTCAACGCCTCCTAATTTCTAGGAATTA
GTCACTTCAACAGCCTTCGATGGTTATACGGGTATCCAAAATACGAATGAGATGGATGTTTGTTGTCCCAACCATTCTTT
TATTTTAGTCCCGAGCCTGATAAGGAAAGGGGTAATTTATAACAAAGTTTTCATGTTGTTGATTTCTAAGTGTAGTGCTT
CTTCCTCTATGCCGCCTATTGGTACGAGTGTAATAGAGTAGGATTGATCTATAATACAGAACCTCTAGGTGTAACCTTTC
GCTTAATACTAGAATTCACAATTGAAAACATAGCATCCGAGGCTGCATTAATCGAGAATACACGACAGAAGGTATTGTTT
TCTTTTTAAACCTCACCTTCAAGAAGCGTAGACTTTTTTTTTCAAAAATGTATTTTTATCCTGAATCATGTGTCTTTCTC
GTAAGACTGAGAAAATAATCAAATCGCACCATCTCTGTAATAGGTAAATGCCTCTTTTTCTCCTGAAGTTGTCGGAATTA
TTCGTAATAAGATATTGGCTACAATTGAAAAGGTCTTATCAATAAAATTTCCATTTATCCGTGATCTAGGCATATGTAGC
AATCCATTCTATAATTCTTCTCATTATCTTTTGGGGGAAAAAGATCCCACAAAGAAAAGAATTGTACAGTACGAAATAAC
ATAAAAAAACATTTTTTGAATTGTTCTATTTTACTAGGATGGAATCCTAGTAATAATAGAATTAGGATTTAAAGGTATCT
ATTAATCATAGTATAAAAAATGTAGACCCATCAATAGGTCGATTCATTCTAATTCATTGATTTTATCCGGTATAAATATC
AGAGGAAATGTCGTCTTCGTAAATATTAATAGCCTTTTTTAACAGTATCCCTGAAGCTTTGACGGAAAGACCCTTTTTTG
ATGAAAACTTTCTTTATAGCTAGAATGGTCTATCTATCCAATAATCTAATATGAATGACTCACTCTTCACTCGCTTTTGG
GTCATAATCATTATGTAGGAGAGATGGCCGAGTGGTTCAAGGCGTAGCATTGGAACTGCTATGTAGGCTTTTGTTTACCG
AGGGTTCGAATCCCTCTCTTTCCGTACCTTTCCTTAATGTACAGATATTACTAACTGTAATGGCTCAAATAGCCATACTT
ATTGCAAGAGTTTGACCTTTCTTTAATATAGATTCTCTATTTCTAATTGATGTGGCACGGAAAATGCCGGAACTAAAAAG
GGTAGACAAAGAATGAAAATACACCGGATGGTCTCTGATATAGAAATTGGAGAAAAACCCAATCCGGGTCAACGCCCCTT
TTTATCTTAACTTTAGGTCAATTTACTTCGCCGAAAGGAAATAAAGTTGTCCGAACCCTTATTATTTTAGTTAGCTTTAA
GTCTGACGAGAATAATATTCTACCACTAGTAATTCATTTATTTTCAAACCGACCCATTTATTATGTATTATTTGATTAAC
TAATCCTTTATATTGGAATGGGTAAAGAGTCAAATGTTTTGGTAATTCCTCATGAGGGGATGAATCAAGAGAATTCTGAA
TCAAAGCTCTGGATTTTTGTTCATCCCTCGCCGTAATAATATCTCGCGGTTTGCAACGATAACTCGGTATATCTACTATG
CGACCATTAATTAAAATATGTCTATGGTTAACTAATTGGCGGGCTCCGGGAATAGTCGAAGCCATACCTAATCGAAAAAG
GATGTTATCTAAACGCATTTCAAGTAATTGTAATAAAACCTCACCTGTTGACCCCTTAGCTTTTCCGGCGATATGAACAT
ATTTAAGTAATTGTCGTTCTGTAAGACCATAATGAAAACGCAATTTTTGTTTTTCTTCTAGACGAATGCGATATTGAGAT
TTTTTCTCAGAACGCGATTGGTTTCTAAGATCATTTCCAGCTCTAGGTCTTTTATTAGTTAGTCCTGGTAAAGCCCCCAG
GCGACGTATTTTTTTGAAACGAGGTCCTCGATAACGCGACATAAAGACTCCTTAAATTTATTAATATCTTCATTAATTTA
TATAATTATATAAATTAATTATTTTTTAATATGAAAATTTTTTTTTACAGAAAAAACTAAATTAAATAAAAAATCAAGCA
AGGGCTAAGGTCTACGGGAGTATTGTACTAAAAAGAATAGAATAATAAGATGGATTGAATAAAAATTCAGACCAGACCCC
TCTATTCTATATAGAAAAAAAAAAAAGACTCCTTTTTTACATAGTTGAAAGTTCCTATAACACGATTAACATAAAAAATC
ATTAATTTTTAGAAAAGGGAAAAGACCCTTGAATATAAAAAAAAATAAAGGGGGTTCTGAATTATGTAAAAAAATGAATA
AATATAGAAAAGCCGGCTATCGGATTCGAACCGATGACCATCGCATTACAAATGCGATGCTCTAACCTCTGAGCTAAGCG
GGCTCACATAACAGAAATTTTACATGTATAGGAATTTACTAAATTCTTGGAATTTTAGCTATTCAAAATGAATAGAGAAT
AGAAAAAGAATAATAAAAAAGTAAAAAAAAATATATTATATATTAAAATATAACAATTACTATAGTAATACGCTAACATA
AAAAAGGAAAATGAGAATTTTACAATTCTATATTTTTATATAAAAAAAATTATTGGGTCGTTGTTATTTGTTTTTTCATT
CAATTTACATTTTTTTGTTATTAGACTTCTAGAATATTTTATTAAATATATTTTCTATTTTCATACCTTTCTAATTGTAA
TTAGAAAAATAGAATCCTTTTAGACAGATACAATTCTATAATAGATTTGAATTTCAATATTATATACATAGCGCTTCCCT
AATTATTTCTTTTGCTTTATTAAAAAAAACTAGCTATTTTTTGACTCTATTCTAATTTGATGATAATAAATCAAATTAAT
CTAAAATAAAGAATGAATATATACTGAGTTATAACTAATAACTAAACTGAGTTATAATTAAGCCTCTTCATTCATAAAGG
TGGAAGGTAAGAATAAAAAAAAAAAAAGAATCGACCCTTCAAGTATTCTAAATTCCATGGGGAAAATAATAAGATGAAAG
ACATATATGGGATATATATCCATATATATTGAATTGCGGATACAGAAATGCTAGAATCATTTCTGATTGAACAAAATGTG
TTTCTCCTCAAATATGAGTCTCCTAGACAAGATAAAAGAAAAAGGGCAAGAACTCCAAATCAAAGAAGAGAAAAAACTTT
TCGAGATAGGAATCAGTATCTCATTTTAGTATAAATAAAAAAAAAGGATATCACAATGAGATCCGAATCTCAAAACAAAG
TCAAAAGGGGATATGGCGAAATCGGTAGACGCTACGGACTTAATTGGATTGAGCCTTGGTATGGAAACCTACTAAGTGAT
AACTTTCAAATTCAGAGAAACCCTGGAATTAATAAAAATGGGCAATCCTGAGCCAAATCCTGTTTTTGGAAAACAAATCT
AAATAAAGATTCCGAAACCAAAAATAGAAAAAGGATAGGTGCAGAGACTCAATGGAAGCTGTTCTAACAAATGGAGTTGA
CTGCGTTAGTAGAGAAATCCGTGGATCGAAACTTCAGAAAGTATGAAAGAAAAACATATATACATATGCATATATGCTGA
AATACTATATCAATGGTATATCAAAATAAAATGAATGACGATCAAAAAGCGTATCCCTTTTTTCCTAAAAAAAAGGGTTG
TGAATCGATTCCATATTTGAATAAAGAATCAAATATTCATTGGTCAAATCATTTACTCCAAAGTGTGATAGTTCCTCTGA
AGAACTTATTAATCAGACGAGAATAAAGATAGAGTCCCATTATACATGTCAATCCCGACAACAATGAAATTTATAGTAAT
AGGAAAATCCGTCGACTTTAGAAATCGTGAGGGTTCAAGTCCCTCTATCCCCAAAAAGTCCATCTTACTTCTCTATTTAT
CTTATCCTTTTTTATTTTTGTTAGCAGTTCCAAATTTGTTCTCGTTCACATTTACTTTACTCTTTCACAAATCAATCTAA
GCGGCATTTTTTTCTCTTATCACAAGTTTAATATGTGATAGATTTTCAACGTACATACAGTATAAATGAACATCTTTGAG
CAAGGAATTTCCCTTTGAAAGATTCAGGGTCCATATCATTATTCGTATTGAAATTGACAAAGTTTTTTTGAAGATACAGG
AAACTCCAAGGTCTAGATAAAATTTTGTAATACCCTTTTATCTCATCCTTTTAATTGACATAGCCCAAATCCTCTGGTAA
AATTAGGATGATTCATCGGGAATAGTCGGGATAGCTCAGCTGGTAGAGCAGAGGACTGAAAATCCTCGTGTCACCAGTTC
AAATCTGGTTCCTGGCACATGATTCATTTGTATGAGTATCTATTCTATAAATTTGTTGATATGGCTCAACATACATATTT
ATTAATAGTCTTTATTGTAATACATATTTATCTCGTTTAGAGATATACCCCATCTATTTTATAGATGGGTCTCGAATATC
TTCTAGAAAGGTAATTCTATTTTATTTCCGATTATTGTTTTTGTTCGAAAGTTACTACTTCATACACATATTCAAATTCA
AATATTCAAAAGGGGAAATTTTTTGGTTCAAAAAACCCAAAGTCTAGTCTAGAGAAGTTGAAGGATGGGAATCAAAAAAA
TTCAGTTTAAATACAGTACAAATCCCATTCCCTTTCATTTCATTGTATTTTCCTTTCTATTTGTTTTTCATTCCCTCCTA
CATGACTTTCTAGAACCCGGTTAAGTGACGTGCGCAGTGAGAAGTTCATGATGTATAACTTGTTTGGTTCATCCTATTAG
CTTAGCTCGGCTCATTCAAAATAAGTATCTTCAAAAATTGAGAATCTCAATGAGATTGTCTGTTTTGTTAACCCATCCAT
ACTATAAGACAAATGAGACTTTAATTACTCTATTTAATCTAGAACGTACAATCTTTGAATATCTGGAATTGTTGAAGTGA
AGATTAGTTTCTTATGATTCAATGAGCATTTTGTAGTTCATAAAAATTGGGGGCAATATAATCCTTACGTAAGGGCCATC
CTATCCAACTTTCGGGCATTAAGATACGTTTCAAGCGTGGATGGTTATCATAATAGATTCCCAACATATCATAAGATTCC
CGTTCTTGAAAATCCACAGTTTTCCAAACCCAGAAAACAGACGGAATTCTCGGATTGCTCCTTGGAGCAAATACTTTTAT
GCATACCTCCTCTGGTTGATCTACACCATCCTCGATTCTCGTAAGATGATACACACTAGCTAATAGGCCGCCGGGTGCTA
CATCATAGGCACATTGGGAACGTAGATAATTGTAACCATATACATATAAAATGACAGCAATTGAATGCCAATCCTCAGGC
TTTATTTGTAAAGCCTCTATTCCTTGGTAATCAAAGCCCAAAGATCTATGAATTATCCCATGCTTGACTAGCCAAGCAGA
TAAACGACCCTGCATCTTTTTTATCTCTCCCGCATTTTGATTTACATAAGTATTTCACATTTACAATGAAATTTATGAAA
ATTGACCTGCTACTTGTTATTCTATAACATCCTGTCTAATTCACCAATTCATGGGAAGATGCTGAACTTTTATATTTGAA
AAAAATTTCACGAGGAATCTCTGAAGTTGAAGTAGATGGCGATTGATTAAGTAATCCTTGATTATAATTTCCAGTATGAA
TACTGCGTTCAACATGAAACTTATGATTGGTAGTAAAACACCGATTCTGCTGTTGAGATTTAATTCTATCTTCATAGATT
TCTCGAGATATCTTCTTACGAAGTTTTGTTATAGCATCTAGAATCGCTTCTGGTTTAGGTGGACAGCCTGGTAAATAAAC
ATCCACAGGAATTAGCTTATCGACTCCTCGAACAGTACTATAAGAATCGGTACTGAACATACCCCCTGTAATGGTACATG
CTCCCATAGCAATAACATATTTTGGTTCAGGCATTTGCTCATATAATCTCACTAAAGAAGGAGCCATTTTCATTGTTACT
GTTCCAGCTGTTAAAATGAGGTCTGCTTGTCTAGGACTCGATCTTGGTACCAGTCCATAACGATCAAAGTCGAATCGTGA
GCCTATTAGTGAAGCAAATTCAATGAAGCAACAACTAGTACCATAGAGAAGCGGCCATAAACTAGAGAGTCTTGACCAAT
TTGAAAGATCATTTAATGTAGTCGAAATAACTGAATTTTGGGTTGTTCGATCAAGTAAGGGAAACTCAATGGAATTCATA
ACTATCTCAATTTTGTTTTTCTTTTTATTGTCTGAATATTCAGGGGCTAAGACCATTCCAATGCTCCTTTTCGCCACGCA
TAAACTAAACCAACAATTAAGATAAGCACGAAAATGAAAGCTTCTATAAATACGGATAGACCCAATATGTCGAAACTCAT
TGCCCATGGATAAAGAAAAACCGTTTCAACATCAAAAACAACAAAAACTAGAGCAAACATATAATAACGAATTCTAAATT
GTAACCAAGCGTCGCCCATTGGTTCTATACCCGATTCATAACTAGAGAGTTTTTCTGGTCCTTTGCTAATCGGGGCTAAA
ACCCCGGAAATCAAAAATGCCAAAATAGGAATAAGACTAGATATTATTAGAAATGCCCAAAAAATATCATATTCGTAAAG
CAAAAACATAGACGCACTCCTATGAATATCAAAAATATACCATATCTAATTAGTCAATTTGAATTATCAAGTCATCCATA
ACTGTTTAGTTAAAACAAGAATTCTTTTTGATCGAATCATCTAGTTTTGTTTGTTTACTATAGAGGCATCTCTCGTTTCA
AGATTCATCGAATGAAATTCGATTTCCATTACACCTTTACACCTTTTTCAATTTAAGTTCGATAGAGTTAGTATAAGTTC
TTAATACAAATAAAATTCTTTTGTTTTTACCGCTTAGGATTCTCTCTAAAGAAAAAAAAAATTCTACAATTTTTTTGTTT
AAATGGAAGAATTGAAAATGGAAGAAATGAATATATATATTTATTATTTCTATAATATTTATTAAAAAATATATATATAT
AAATATTATAGAATATTTATTTTTTAGAATGTATTTCTTATATACATTTTTTTTCTTTTGATGAACTGATTGGCCAGTTC
CAACAAATAGAATAAATAAAAAAAAAATTGTAGAATTTCTTTTTTTTTCTATTATAGGGCTATACGGATTCGAACCGTAG
ACTTTCTCGGTAAAACAGATCAAACTTTTTATTATCAAAATGATCCGAACTGTTTCAAAGACCCAACATGCACTTTTTTT
GCATTGGGCTCTTTCATTAACTGATAGAAATATCAGTTAGTCCGCCATATTTTTTCTTGACAGAAAGATAAGGAGATGGC
TCCACGTGCTCTCAGTCATTCTTTGTTATTTTGATCCAGGAGCACTACCAAAGTATTTCAAAAAGGGGTTTATCTTGACG
TAGGTCTGCCTCTAGCATAGATTAACCTAAATTTAATAAATTCTCTATCGCTTTCCCTTAAAATCAAAAAATATAAAACT
TTATACACCGTAAAGTTCATAGGGCGAAAAGATATATTTTTGAGGTCCTTATTTATACTCATTATGCCTAGCATTGAATA
GACTGGGTATTCACCTTATCAATATCTCAAATCAATGATGGGTTCTGTTTCATACCTAAATTAAATGGGCACCTGAATCG
GACCAGACCCTTTGTCAGGCTATTGTTCTCTTGTTCCCTCAAAGTTATGGAGTAAGACATCGATTTTTCAATAAGATCAA
TTCTTTGGGTTGGATGATGGACTCCCCTGAAAAACATTGGCGCGCGTGTAAACGAGGTGCTCTACCAACTGAGCTATAGC
CCTTAGTGCTCGTAATCCATATTTTATTATGTAAAAAATTTGTTGTCAAGATGAATATTTCATGATTCAACATCATAGCT
GGTATTGCTTATAAGTAATATGATATTTATAATCCATCAATACAATAAGTCCCTTTTGTTTGGTTCTCTTTATGAGAATA
AATGACCTACTTAACTCAGTGGTTAGAGTATTGCTTTCATACGGCGAGAGTCATTGGTTCAAATCCAATAGTAGGTAGAA
CTTATTAGATACCTTTGGCTCTGGTATCTAATAAGTTTTTTATTCACCTTTTTTTTATTTATTTTCTAGATTTTTTATTT
CTTATTTTTTCGTTGTATTAAAATAGAATTTCGCTTGATTGTATTTGATTGCATTCAATGGGCAAAATCTTATTATATAA
GGTATATAAACAAAACTTCTTTTGATTATTCCGATACATACAAATCAATATTAATTCGACTAGTTACGGAGAAATTGCAT
TGAGAGCTTCTACTCGTGTCCTAGCTCGTCTGAGAGCTAGATTTGCCTCAATTATTTGTCTTTTGCCTTCAGCTTTCTTC
AAATTAGCTTCTGCTATTTCAAGAGTTTCTTGAGCTTCCTGTGGATCAATATCACTACTCTTCTCCGCATCATTTACTAA
AACAGTGATTTCATTATTGCCTATTCTAGCAAAACCACCCATTAGAGCCAGCATTAACCATTGATCCTTAAGGCGTATTC
TCAAAATACCGATATCTACAGCTGTGGCAATCGGGGCGTGATTTGGTAATACGCCAATTTGGCCACTGTTAGTAGATAAA
ATAATTTCGTTCACTTCGGAATTCCAAACACTTCGGTTAGGGGTCAGTACACAAAGATTTAAAGTCATTTCTTCAAATTA
CTCTCCATTTCTAATTTAATAGCCTTCGCAGTAGCTTCATCGATGTTTCCTACCAAATAAAAAGCCTGTTCAGGAAGACC
ATCTAATTCTCCGGAAAGAATTAATTGAAAGCCCCTAATTGTTTCTGCTAGACCAACATATTTTCCCGGAGAACCGGTAA
ATACTTCTGCTACGAAAAAGGGTTGTGATAAAAAACGCTCAATTTTTCGTGCTCTTGCCACGGTTAAACGATCCTCTTCA
GATAATTCGTCTAATCCGAGGATAGCTATAATGTCTTGAAGTTCTTTGTAACGTTGTAAAGTTTGCTTAACCCTTTGCGC
AATTTCATAATGTTCCTCACCAACGATCCGGGGTTGAAGCATAGTTGACGTTGAATCTAAAGGATCTACCGCTGGATAGA
TACCCTTGGCAGCTAAACCTCTTGATAGTACGGTAGTAGCATCTAAATGTGCAAATGTCGTAGCGGGAGCAGGGTCAGTC
AAATCGTCTGCGGGGACATAAACGGCTTGAATAGAAGTTATGGACCCTTCTTTAGTAGAAGTAATTCTTTCTTGTAAAGA
ACCCATTTCGGTACTAAGGGTAGGTTGATAACCCACAGCGGAGGGCATTCTACCCAATAACGCAGATACTTCAGATCCCG
CTTGGACAAAACGGAAGATGTTGTCAATAAATAGAAGTACGTCTTGTTCATTAACATCTCGGAAATATTCCGCCATAGTT
AGGGCAGTCAAACCAACTCTCATACGAGCTCCCGGCGGTTCATTCATCTGACCGTAAACTAGAGCCACTTTTGATTCTCC
AAAATTTTGTTCATTAATTACCCCAGATTCTTTCATTTCCATGTAAAGATCATTTCCTTCACGGGTACGTTCACCTACTC
CGCCAAATACGGATACGCCTCCGTGGGCTTTGGCAATATTGTTAATCAATTCCATAATAAGTACTGTTTTACCCACTCCA
GCTCCCCCAAATAATCCGATTTTTCCTCCACGGCGATACGGGGCTAAAAGATCTACTACTTTAATTCCTGTTTCAAAAAT
AGATAATTTTGTATCTAACTGTATAAAGGCGGGCGCAGATTTATGAATAGGCGATGTTGTGCTAGTATCTACAGGACCTA
AATTATCAATAGGCTCTCCAAGCACGTTGAAAATTCGTCCGAGAGTCGCCCCACCAACTGGAACGCTTAGAGGAGCCCCG
GTGTCAATCACTTCCATTCCTCTCGTTAGACCATCTGTAGCACTCATAGCTACAGCTCTAACTCGATTGTTTCCTAATAA
TTGCTGTACCTCACAAGTCACATTAATTGGTTGACCGGCAGTATCTCGACCCTTAACTATCAGAGCGTTATAAATATTAG
GCATCTTGCCCGGCGAAAAAGCTACATCTAGTACCGGACCAATGATTTGAACAATACGCCCTATATATTTTTTTTCAAGC
GCAGAAGCCGCAGGACCAGAAGTAGTAGGATTTATTCTCATAATAATAAATAAAGTCAAATATAGCAAAATTCTTTGTGA
AAATTATCGAATTCAAAAATAAATATCCGATAGCAAGTTGATCGGTTAATTCAATAAGAAAAAGAAGTGGGAGTTAGGAT
TCAATTTCGTTGATACCATTCAACCAAAAATTCCATTTTTTGACTTATTCAATAAGTGAATTTTGAAGTCCAATCGATCT
ATTTTCAAAATATCAAGTAGATTAATAAGAATCTTGAGAAAGTCTTTCATTTGTCTATTATGCTAGACAATCCCATATAT
GTATATTATAATAATTCTCCATGGATTTCGAACCTGAACTCTATTTTTGATTTCTTATTTTTATCTCATTGGCCTTTCTT
ATTTCAGTATATACGTTTCTGCCTGGCGTATTCTTTTCTTTTTTATACCCTTTCATAGATGAATTCCGCATATTTTTAGA
TTGAGTATCTAGGATTTACATATACAACATAGACCATTGTCAAGTGGTATTTGCTTATTATTTAGGTATTTCAATTCAAA
AAAGGGGGGGCAAAAAAAAGAATAGGGTTGCGCTATATATATGAAAGAGTATACAATAATAATGTATTTGGTGAATCAAA
TACCATGAGCTAATAATAAATAAATCTGATTGGTTGATATGATAATATTAGTATTCGTTAATAATTTTTTGAAAGATTCA
TGTTAAAAATATATTAACGCTTAATTGATGTCGAGTAGACCTTGTTGTTGTGAGAATTCTTAATTGATGAGTTGTAGGGA
GGGATTTATGTCACCACAAACAGAGACTAAAGCAAGTGTTGGATTCAAAGCTGGTGTTAAAGATTACAAATTGACTTATT
ATACTCCTGAATATGAAACCAAGGATACTGATATCTTGGCAGCATTCCGAGTAAGTCCTCAACCCGGGGTTCCCCCTGAA
GAAGCAGGTGCCGCGGTAGCTGCGGAATCTTCTACTGGTACATGGACAACTGTGTGGACCGATGGACTTACTAGCCTTGA
TCGTTACAAAGGACGATGCTATCACATTGAGCCAGTTGCTGGAGAAGAAAATCAATTTATTGCTTATGTAGCTTATCCTT
TAGACCTTTTTGAAGAAGGTTCTGTTACTAACATGTTTACTTCCATTGTGGGTAATGTATTTGGGTTCAAAGCCCTGCGC
GCTCTACGTCTGGAAGATCTGCGAATCCCTCCTTCGTATACTAAAACTTTCCAAGGACCGCCTCATGGCATCCAAGTTGA
GAGAGATAAGTTGAACAAGTATGGTCGTCCCCTGTTGGGATGTACTATTAAGCCTAAATTGGGGTTATCCGCTAAAAACT
ATGGTAGAGCAGTTTATGAATGTCTCCGCGGTGGACTTGATTTTACCAAAGATGATGAAAACGTGAACTCTCAACCATTT
ATGCGTTGGCGAGACCGTTTCTTGTTTTGTGCTGAAGCAATTTATAAATCACAAGCCGAAACAGGTGAAATCAAAGGGCA
TTACTTGAATGCTACTGCAGGTACATGCGAAGAAATGATCAAAAGGGCTGTATTTGCCAGAGAATTAGGAGTTCCTATTG
TAATGCATGACTACTTAACAGGGGGATTCACTGCAAATACTAGCTTGGCTCATTATTGCCGAGATAATGGCTTACTTCTT
CACATCCACCGTGCAATGCATGCAGTTATTGATAGACAGAAGAATCATGGTATACACTTTCGTGTACTTGCTAAAGCGTT
ACGTATGTCTGGGGGAGATCACATTCACTCTGGTACTGTAGTAGGTAAACTGGAAGGGGAAAGAGACATCACTTTGGGCT
TTGTTGATTTACTGCGTGATGATTTTATTGAAAAAGATAGAAGCCGCGGTATTTATTTCACTCAAGATTGGGTCTCTCTA
CCAGGTGTTCTGCCCGTGGCTTCAGGAGGTATTCACGTTTGGCATATGCCTGCCCTGACTGAGATCTTTGGGGATGATTC
CGTACTGCAGTTTGGTGGCGGAACTTTAGGACACCCTTGGGGAAATGCACCAGGTGCCGTAGCTAATCGAGTCGCTCTAG
AAGCATGTGTACAAGCTCGTAATGAGGGACGTGATCTTGCTCGTGAGGGTAATGAAATTATTCGTGAGGCTGCAAAATGG
AGTCCTGAGCTGGCTGCAGCTTGTGAAGTATGGAAGGAGATCAAATTTGAATTCCCAGCAATGGATACTTTGTAATCCAG
TAATTAACGTTCGTTCTCTTAATTGAATTGCAATTAAATTCGGCCCAATCTTTTACTAAAAGGATTGAGCCGAATACAAA
AATTCTATTGGATCTTTTTTGAATAGATGCATACTTATCTAGATATACAAGATTCAAAAAAAAAAAAAAAAAGTAGAAAA
CTAAACAACTCAAAAGTTTCTATTGTTATGTTGGGTCCACAATGAATTCTATGGATCCTTAGGATTGGTGTATTCTTTTA
TATCTTATAGTTTCTATAGATCGAGCTAAGTATCACAACCTTTTCTATCCATCCTGTATATTGTCCTTTTCATTTCGTGT
TAGAATAGAAACTTTACTTGTTAATTAATTAAATTATTAATAAATATAGATGAGATTTGATTTGACGAAAAAAATGATTT
CTTCTTTCTTTCTAGAACAACTTTTTTCAATGCGAATTTGACACGACAGGGGAGAAGCAGTCTTTTTTTATACTTGAAAG
GGAGTTCCAGCATATTCATATAGAGTGAAGTGCTATTCGGGATTTCCACAAAAGAAAATCTTTTTTAAATACTCACACTC
CTTATTAGTTAATAATCCTAGTGATTCAATTTCTATGTTTATTGGGATAGGAAATAGGATCCTCAAATAAAAGGTTTTTC
ATCGAATGACTATTCATCTATTGTATTTTCATACAAATAAATAGGGGGCAAGAAAACTCTATGGAAAAATGGCGGTTTAA
TTCGATGTTCATGTTGTCTAAGGGGGAATTAGAACACAGGTATAAGTTAAGTAAATCGATGGGCAGTCTTGGTCCTATTG
AAAATATCAGTGAAAGTGAAGATCGGGATAGAAATGATAGAGATAAAAAAATGTCTAATTGGAGGGATAGTGAGAGTTTT
AGTTATAAAAATGTTGATCATTTATTCGTCGTCAAGGACATTTGGAATTTGATCTCTGATGATCTTTTTTTAGTTAGGGA
TAGTAATGGGGACAGTTATTCCATATATTTTAATATTGAAAATAAGATTTTTGAGATTGACAATGATCGTTCTTTTCTGA
GTGAATTAAAAAGCTCTTTTTCTAATTCTCGGAATTCTAGTTATCTGAATAATCGACCTAAGAGTGACGATCCCGACTAC
GATCGTTACATGTATGATACTCAATATAGTTGGAATAATCACATTCATAATTGCATTGACAGTTATCTTCATTCTCAAAT
CTGTATTGATACTTACATTGTAAGAGGTAGTCACAATTATAGTGACAGTTACATTTATAGTTCTATTTGCGGTGAAATTT
TGAATAGTAGTGAAAACGAGCGTTCCCGTATAAGAACCAGCACAAATGGGAATGATTTAACTAGAAAGGGAAATTCTAAT
GATCTCGATCTAACTCAAAAATACAGGCATTTGTGGGTTCAATGCGAAAATTGTTATGCATTAAATTATAAAAAACTTTT
TAAGTCAAAAATGAATATTTGTGAAGAGTGTGGATATCATTTGAAAATAAGTAGTTCAGATAGAATTGAACTTTTGATTG
ATCCAGGCACTTGGGATCCTATGGATGAGAACATGGTCTCTTTGGATCCCATTGAATTTCATTCAGAGGAGGAGCCTTAT
AAAGATCGTATCAATTCTTATCAAAAAAAAACAGGATTAACAGAGGCTGTTCAAACAGGGATAGGCCAATTAAACGGTAT
TCCCATAGCAATTGGAGTTATGGATTTTGAGTTTATGGGGGGTAGTATGGGATCCGTAGTCGGGGAGAAAATTACCCGTT
TGATTGAGTATGCTACCAAAAAATCTCTACCTCTTATTATAGTGTGTGCTTCCGGAGGTGCACGCATGCAAGAAGGAAGT
TTGAGCTTGATGCAAATGGCTAAAATATCTTCTGCTTTATATGATTATCAATCAAATAAAAAATTATTTTTTGTATCAAT
CCTTACATCTCCTACTACTGGTGGGGTAACAGCGAGTTTTGGTATGTTGGGAGATATCATTATTGCTGAACCCAATGCCT
ACATTGCATTTGCGGGTAAACGAGTAATTGAGCAAACATTGAATAAAACAGTACCTGAAGGTTCCCAAGCGGCCGAATAT
TTATTCCAGAAGGGTTTATTCGATTTAATCGTACCACGGAATCTTTTAAAAAGTGTTCTGAGTGAGTTATTTGAGCTCCA
CGCTTTCTTTCCTTTAAGTCAAAACAAGTACAAATAGAAGTAGAATATTAAGTTCAATTCTTTTCTTTATAGTAAATAAT
ATGGTCAAAAAGTAGTTAGTTTATCGGAATCAAAGGTAAAAATCCGAAGGATGGGACTTTCTTTACTGACATAAGATTTA
ATTGTAGAAAAAAGAAATTATTATACATATCATTTATGTCAAAAGATGAATAAGTCCATTTATTTAGTTATACATTCCTT
GAACTATTTATTATCTATATTCGCTTAGATAGACACTTCGATCTAAATTTGTCTATATTAATTCGAAATACAGTTTAATT
TGAATAATTTGATATTTACAATTAAATAATTCAAATTAATAATTGTGAATTCTAATAATTTAGATTATTAATTAATTTAA
TATTATTAATTAATATATACAAATTAATAGGAAAAAGGGGATTCCATAATATCTATAATAGGATAAAAATCCAATAAATA
GAAAATAGAATTTTTTTGCTATCATTTGTGAATTTTATTCTATAATTAGAATTCTTAATTATAATTAATATAAGATATTT
TTATAACAATATAATAATAACAGGTACAAATAGTAAATCGAGGTACCCATTCTATGACAACTCTCACCTTTCCCTCTGTT
TTTGTGCCTTTAGTAGGCCTAGTTTTTCCGGCAATTGCAATGGCTTCGTTATCTCTTCATATTCAAAATAACAAGATTGT
TTAGATCCGATAAGATCAAATCTCATCTATATTCTATAATATAGAATATATTTTTCATTTTCGAAAACTTAGACTTGTAT
CATAACACAAATATCCATTTAGTCGAATATGGTATAAGATGCGTCTTTCGCTGAGCATAACTTTTAAAAAACTTTTCGAC
ATGTAGAAAATGATATATGGGTAAATGCGTTCTAGCTATTTGAAAAGAAAATAGAACAGGATCCGTGGATGTCTGAAATG
AAAAGTAAGTCTATCTCTATATATTGATATCCATAGTAGGATCGTATAAGAAGGAGGTTCTTTTTTTAGATCTAACCAAT
TTGATAAATTACTTCTAAAGATTCATATCAAAATAGTGCTAGTTGATGAAAGTTATTTTGGAAACAACAAAAAAGAGTAA
ATTCAAATTAATTTGGACTATTCTCTCAATTTCAAAAAAATGCAATCGAAATCGAATCAAGTAAAGTATGAGTTGGCGAT
CAGAACATCTATGGATAGAACTTGTAGTGGGATCTCGAAAAATAAGTAATTTCTGCTGGGCTTTTATCGTTTTTTTAGGC
TCATTAGGATTCTTATTAACTGGAACTTCCAGTTATCTTGGTAGAAATTTGATATCTTTTTTTCCGTCTCAACAAATCAT
TTTTTTTCCACAAGGACTCATAATGTCTTTCTATGGGATCGCGGGTCTTTTTATTAGTTCCTATTTGTGGTGCACAATTT
CCTGGAATGTAGGTAGTGGTTATGATCGATTCGATCGAAAAGAAGGAATAGTGTCTATTTTTCGTTGGGGATTTCCTGGA
AAAAATCGTCGTATCTTCCTCCGATTTCTTATAAAAGATATTCAGTCCGTCCGAATAGAAGTTAAAGAGGGTATTTATGC
CCGTCGGGTTCTTTATATGGAAATAAGAGGCCAAGGGGCCATTCCTTTGACTCGTACTGATGAGAATTTGACTCCACGAG
AAATTGAAGAAAAAGCTGCTGAATTAGCCTATTTTTTGCGTGTACCAATTGAGGTATTTTGAAAAAGAAACTAAAGAATA
AATTATTTCTTAGCAGGAGAGACAAAACCCAAGAATCTCCTTTATCTATAACTGAAATTTCTTCAAAATGATCACTCGAT
ATAAAGCAGACGAATATGGAATAGTCATAAAACAAAATAATTTTTGTGGTCTTTTCTTTTAGGTGTAGGGAAATCTATTG
AATTCAATTTAGTAACAAAACTAGTAAGAAACCGAACTAATAGAGTCATACGTTATATCAAAACATTTTGAAATAAAGAA
TTTTTCATTTTTTGTCAATCGAACTTTCTTTTTATTTTGTGCTCTTTAATGACTAAAAAATTGAATATCTTCTAACTTTC
TAATTTCTTTTTTCTGTCTTGTTTTACCACTCTCTTTTGATCATTACAAGATTCTTCCGAAAATTCACTCCATTTTTCAA
AATGAAATACTTGTTTTAAAATTTAGATATCTGGAAATATTATGTTTTTATTATTTATTTTTCGTTTATTTCTTTAGTGG
ATTTTTATTCTAGTTCTTTTTTATTTCTAGACTCAAGGACTAACCAGGAAATCAAAAAAAAATGGATACCCTAGAAGAGT
ACTCATGCTTGATAAAAATTTTGGATCACATAGAATCGGCGAATAAAGTGGGTTCATTAACAATTCACAAATGAAAAATG
GCAAAAAAGAAAACATTTAATTCTTTCCTCTATCTTACATCTATAGTATTTTTTCCCTGGTGGATTTCTTTCTCATTTAA
TAAAAGTTTGGAATCTTGGGTTACTAATTGGTTGAATACTACACAATCCGAACCTTTTTTTACTAATATTAAGGAAAATT
ATATTCTAGAAAAATTCAAAGAATTAGAGGAACTCCTTCTCTTGGAGGAAATGATTAAGGAATACTCAGAGACACATTTA
CAAAAGTTTCATATAAGAATACACAAAGAAACCATCCAATTAATGAAGATATACAATGAAGATCATATGCATATGATTTT
GCACTTCTCGACAAATATTATATGTTTCATTTTTCTAAGTGGTTATTCTATTCTGGGTAATCAAGAACTTGTTATTCTTA
ACTCTTGGGCACAAGAATTCGTATATAACTTAAGTGATACAATAAAAGCTTTTTCTATTCTTTTATTAACTGATTTATGC
ATCGGATTTCATTCCCCCCATGGGTGGGAACTAATGATCGGTTCTGTCTACAAAGATTTTGGATTTGTTCATAACGATCA
AATTCTATCTGGTCTTGTTTCCACCTTTCCAGTAATTCTAGATACAATTTTAAAATATTGGATTTTCCGTTATTTAAATC
GCGTATCCCCCTCACTTGTAGTAATTTATCATTCAATGAATGATTGACAAATGATCTACTCAGTTTTGTTACTTTGTAGT
TATACATAAGAAAAACTTTTTAAATCGTACTTATTCTTTATATTTGTACTGATCCCAGGGATTTTTTCTATATTATTAGA
GTAAAATTTTTCCATTAAAGTAAATAGCATAATTGTGGATAAAGAACTATATTAGTGATCTACCCATTTTATTGTAGAAA
TTTTTGGGATCAATAAATGTACCATGCCAACTAAAAAGACTTTTTCTTGGATAAGGGAACAGATTACTCGATCCGTTTCC
GTATCATTCATGATATATATCATAACTCGGGCATCTATTTCAAGTGCATATCCCATTTTTGCACAGCAGGGTTATGAAAA
TCCACGAGAAGCGACTGGGCGTATTGTATGCGCCAATTGTCATTTAGCTAATAAGCCCGTGGATATTGAAGTTCCACAAG
CAGTACTTCCTGATACTGTATTTGAAGCCGTTGTTAGAATTCCTTATGATATGCAATTGAAACAAGTTCTTGCTAATGGT
AAAAAGGGGGGTTTGAATGTGGGGGCTGTTCTTATTTTACCTGAGAGTTTTGAATTAGCTCCTCCTGATCGTATTTCCCC
TGAGATAAAAGAAAAAATGGGTAATCTGTCTTTTCAGAGCTATCGTCCCGATAAAAAAAATATTCTTGTGATAGGGCCTG
TTCCTGGTCAGAAATATATTGAAATCACCTTTCCTATTCTTTCACCCGATCCCGCTACTAAGAAGGATGTTCACTTCTTA
AAATATCCTATATACGTAGGTGGAAACAGGGGAAGGGGTCAGATTTATCCCGACGGAAGTAAGAGTAACAATACAGTTTA
TAATGCTACAGCAGCGGGTATAGTAAGCAAAATCGTACGAAAAGAAAAAGGCGGATATGAAATATCCATAGTAGATGCAG
CAGATGGGCGTCAAGTGGTTGATATTATCCCTCCAGGACCAGAACTTCTTGTTTCAGAGGGCGAGTCTATCAAATTAGAT
CAACCATTAACAAGTAATCCTAATGTGGGTGGATTTGGTCAGGGAGATGCAGAAATAGTACTTCAAGATCCATTACGTGT
TCAAGGGCTTTTATTCTTCTTAGCATCTGTTGTTTTGGCCCAAATATTTTTGGTTCTTAAAAAGAAACAGTTTGAGAAGG
TTCAATTGTCGGAAATGAATTTCTAGACTCGCGGATTTCTCAGCATCAAGTAAAAAAAAAATGGGTTAGTTATTATGTAT
AATAGAAGAAAAATCTTTTAGCTTTTTATACTGTTTTTCTAGGAGATGCTGGAAATTTATTTTACTGCATTCTTAGTCAT
AGTATGTAAATTGTGAAGAAAGAAGACTATTTAAGTCTTTCTTTTTTTTATCCAAGTAGGGGTGATGTGACTATCTTAGT
CTTGCCAAATTTAAATGTCATAAAATACATCAAAAATTTTTGATTCTATTAGAATCAAACTCGGCTAGATATAAATAAGC
GGAAAATAGAAGAACGGCTCATTGTGGAGAACAAATAATTTTAAGGGGTATTTTTCTTTCGTCTTCCAAGTCTTCGACAC
AAGAAAAGGAATTTTTACAACCCTTTCTTGTGTCGCAAAAATAATGATTTTGCATCCCGTTCGTCAAAGATTCCTATTCT
TAGTTTCTTTTTTTTCCATATGTATCAGAATTCCCGCCTTTTCCAAAATGTGTTACATATACTATTTTAATTTTAAAAGT
AGTGGACAAACCAAAAAAGATAGAGAATCTTTTTGAGTAAGTAAATAGAAATTTTTCAATGAAGTTCTAAAAATTTCTAA
TTTTGTTGAAATAACTAGAGGAAAGGTATTACTCTAGAAACTTTTTGTATAATATCTAATCTACAAAAATATATATTATG
TTATCCATTAAATCAATGGATTCGGTATTTTTTCTAACTTTGAAAGTATTAAAAGGTACTATGAAGGAACAGGTGTTCTG
AATTAATGAATTCAGTTTCTTTTTCAAAAATATTATTGTAAAATCCAATGCAGTTTTTTTGAAACATTAAAAAAAGAAAT
CTGTTTTGTCATTTATACGAAATTCTGATTATTAAGAACTCAACGGGACCTTCCCCCTCGAATTAAACAAAGAAAGAAGG
GAGTCCCATTGAGTTCTTTCTTATTCTTTGATGTCTACAAGATAATTCATCCGATTATTACAGGGATGAACCTAATCCGG
AATATGAACCATAAAAGAAAACGCCTAGTAAACCGATTACAAGAGTACCAGTTACAGTACCTATTATCCAAAGAGGAACC
CTTCCAGTAGTATCGGCCATTTAACCTACTTCCCTCCACATTTCATTAAATGGTCATGCTAGAGACATAAACAGTCATAG
ATAAGATAATTATGAGATGAAATCCTTCCGAATGGGCTAAGAGAATTCCTAGCATTTTTATACTATTATTTTTAATTGAA
AAAATAATTGGAAAATAAAACAGCAAGTACAAAAATGAGTAATAACCCCCAGTAGAGACTGGTACGATTTAATTCAACAT
TTTGTTCGTTTGGGTTTGATTGTGTCATATCTCTATAATTCGGATTAGGTTTATCGTTGGATGAACTGCATTGCTGATAT
TGATCCTAAAAAAGAAACGGTAGGTACAGCTAGTCCGTGAATAGCCAACCATCGCACTGTAAAAATTGGATAGGTTTGAT
CTATAGTCATTGGGGCCTCCTAAAAGGATCTACTAAATTCATCGAGTTGTTCCAAAGAATCAAAACGGCCAGTTATTAAT
GGAATTCCTTGTCGGCTCTCTGTGAAATATTCGTTTGGCCGAGGGCTTCCAAACACATCGTAAGCTAAGCCCGTGCTGAC
GAATAACCAACCCGCAATGAATAGGGAAGGTATGGTAATGCTATGAATGACCCAGTATCGAATACTGGTGATAATATCAG
CAAAAGAACGTTCTCCTGTGCTTCCAGACATGCCGAGCTCCACATATTCTTGTACAGTCAAAAAGGGAATTGATTCCGTA
AAAGATGAGATCAGTAAATGGAAATTCACTGACATTTTTGTACGATCATCAATAGTGTACCTAGGGCGTCTTTAGAGTAT
ACCGAATCAGTATAGCTATCCTTCTTCTGACACAGCAACGCAATTATTTCAATCAATAGTGAAAGAAAGTACTAACTAAT
TAGTTTCTTCCTTTAGTTGTTTACTTGTCCATATAAAAGAATGTCCCACTTAATAAAATTCTGTTTTTTTTTAGTATATA
CTTTTTTTTCTCCATTCTAAATTTCGGGCTATGAAGAGTCAGTAAAATGTGAATCTGACAGGTTAATTTCTAATAATTCA
GAAAAGAGATTAGAATATTCCCCCAATCTAAGTAGATGTGAAATCTATAAAATATATTTTTATTGTAGTATTAAGTAGAA
GTGGTTTTTGTTTTGTTTGAATCTTTTTTTCGTTTTAAGGAATTGGTTAGTCATCCAATAGTAGATAGTATTGGATCAAA
GAAAGAGAACAAAGAATAAAATAATTGTAATCAATACATAAATTGTTTTATTTTATTAGATCGAGATTAACATGCTCTTT
CTTGACCTAATTACAAGGATGGGGCTTTATAATATAATAAATATTAAAAGATAAAAGAACCTAGAAAGAATCGAGTTTTG
GGCCCAAATAAAGGATCGTGTAATAACTTTTTCTTCTAATTCAGTCAAGATATTATATGAATAGCTGCTGGTTGAGTGAA
AATGAAAGTAAAAAGTTTTAGAGAGTCTCTGTTCATTATAAAATAGAAAATAGATTTGATACAATTCAAAATAATTTTTT
TTTTTTCAATTTTTTAGTGATTCAAAAAACCTTTCATTTTTGAATAAAGTTACATCACATAGTTCTTAGTATTACTTTCT
AATTTACCCAACAATTAATCTGTTGATTAAAATCACGGGATAGATGTAACAAATCATGAATCAATTTTTTTTATACACCT
GTCACTTTATCTTTGATTTTTTAATTTCGTCTATAATGATTGGTGAATCAATTTAAATTCTTCTTTGAATTGGTATTTTT
GCTTATCTTCCTATCTTGCAAAAAAGGAAACTTAGGTAAGTGCTTTATAAACATATGTATAAAAAGAATTTATTTCATTT
AGTTCCTTCATGCCTACTCTAACTAGTTATTTTGGTTTTTTACTAGCTGCTTTAACTATAACCTCAGCTTTATTTATTGG
TCTGAGCAAGATACGACTTATTTGAAATGACCAATTCATAAAAAGAAATTTTATGTGGCATTTAAGGTATTACATAGTTA
ATTAACCCTTACTTTGTCAATTCTTTATTATTATTATTGAGATTCATGTCAATTCGGATTAATATTTAGGTATAGATATT
ACCCCTTTTTCTCCTTTCAAACAAATTGAAATGATTGAAGTTTTTCTATTTGGAATCGTGTTAGGTCTAATTCCTATTAC
TTTGGCTGGATTATTCGTAACTGCATATTTACAATACAGACGTGGTGATCAATTGGACCTTTGATTAATTAACATCTCTT
TTTTTGATTGACCTCCTATGGATTAAAGAAAAGAGGAGGTCAAATTCAGATTACTGTTGAAGTCTTTTCAGTATAATTCA
ATCTAGGAAGATTGGAATCACGCTCTGTAGGATTTGAACCTACGACATCGGGTTTTGGAGACCCACGTTCTACCGAACTG
AACTAAGAGCGCTTTTGTAATAGATAGATAAGACGGTAAGTAAAGAAAAGGATTCTTTTTGGAACCCCACTACATCTTGT
ATGCATATACTATATAATAGTCTTATAAAAATGAAATATTATGTATGTCCAAAATCAATCCATCTCAACGGATCTCCCGT
TACTGCTCAAATCAAAGGAGAAGTAATAGGTAGGGATGACAGGATTTGAACCTGTGACATTTTGTACCCAAAACAAACGC
GCTACCAAGCTGCGCCACATCCCTTTAATTGGTCTACAGTGTAGTGTCATTGTAGAGAATTCCTCTCTTGTTTTCCACAT
GCTTAATTTCTTTTTGATATACACAAATTTTATTTTTCTATTTCTTCTTTTTTATTTTTCTATTTCTTCTTGTTGGTTTC
ATATATCATATAATAATAGGAATAGTCCAAAACTTATATACATATGAAATATTGAACCTGCCATAAAACTCAATAAATAT
TTTTCGTGAATGCTGGGGAAGAAAGAGATACTTTATTTCTGTTTTAAGCAAAAGAAAATCTTATTTTTTTACCAACACAT
TGTACATTTCAATGTGAATTCGAGATTCGCTGTACAATTATAAGTAGCTCTTAACTACATATGCATCTAATCATATATGT
ATTACGATTCTGTATTCCAATAAAGAAGGAGGTTTTTTAATGCGAGATTTTAAAACATATCTCTCTGTGGCACCGGTACT
AAGTACTCTATGGTTCGGGGCTTTAGCAGGTCTTTTGATAGAGATTAATCGTTTTTTTCCAGATGCATTAACATTCCCAT
TTTTTTCATTCTAGGTATTCACATGGAAAGGAATAAAGAAAATTAGAGATACAATAAAATATCCGTGTGAATAATCCAAT
TCCTTTTTCCCTTTTTAGAAAAAGAATAAGGGAGGAAAGAAAAAGAAGAAAAGTAGATTCAACATTTGCGAAACTTGAAT
TGAAGTTTAAATTAATATTAGATACAAAAATTTTTAATAGAAGGAAAAGAAATAGATAGGGGTGAAATCTACAAATTAGA
TCTAGGGAAAGAATATTATACAAGATACTGAAATGATGTACTATGATTCAAAATAGAGTTTAGAAATCATTGTATTATAT
TACTTATTATTTAAGATTCTTTTATTGATTGCAGTGAAATCTGGATTTCAAATTAGTAACTTCTTTTTTGTTTCGGATCC
AAAAAAAGGAGGAGTTGACTAAATAAAAAAATACAAAGGAGGTTCATGACGAAAGGTAAAGATGTTCGAGTAACGGTTAT
TTTGGAATGTACTAGTTGTATCCAAAAAGATATTAATAAGGAAAAGGCATCAACGGGAATTTCTAGATATATTACTCAAA
AGAATCGACACAATACGGCTAATCGATTGGAATTGAGAAAATTCTGTCCCTATTGTTATAAACATACAATTCACGGGGAG
ATAAAGAAATAGATTGAACCAAGCATTTGCACCTGCGTGTTCCCCTTCCATTTCAAGGAAGGGGAAAAATAACATGATAT
ATAATATATATTATTACTTAAAAAAAAAAATTGAATAACCAAAGCAAATCCTATTTATTAATTCTAATTGAATTTAGATC
TCACCAAAATAGGATTTTTGCAATAAGGAATAAACTAAACAAACCATGGATAAATCTAAGCGACCTTTTCTTAAATCGAA
GCGATTTTTTCGGAGACGTTTGCCCCCGATCCAATCGGGAGATCGAATTGATTATAGAAACATGAGTTTAATTAGTCGAT
TTATTAGTGAACAAGGAAAAATATTATCTAGACGAGTGAATAGATTGACTTTAAAACAACAACGATTAATTACTATTGCT
ATAAAACAAGCTCGTATTTTATCTTCGTTACCTTTTCTTAATAATGAAAAACAATTTGAAAGAACTGAGTCGACCACTAG
AACTCCAGGTCTTAGCGCCCGAAATAGATAGGCTTACTTTTTTTTTTCAATTAAATTAATATTCTAATTCGAAATCAAAC
AGAGATTGGTGTTTTGTTCAAAAAATCCAAAAATGCAGATTTTATTATCGTATCTTTCGTAAGAGAAAAATAAGGTAAGC
TGAGAAATCCTTTTTTATTGAACGTGTTCATTCATTTTGACTCCTTTATCATATTCATTTCTATTTTACCGTCCCGGAGA
ATGAACTCCGGGAAACTCTCTTTAAATTATTCGGACGCATTACTTTCAATTTACTTACTTTATGATCTCGTTGGAAATCA
TATAAAGACAATTCTTATTTAATATAGCGATTTGCGCAAGTATTTTACGATTAAGAAATACCTGTCTCTTATACAGATCA
TGTATTAATCTATTATAACTATTTGATACTCCCCTTTCGCGAATAACTCCGTTTATGCGAGCGATCCATAAACGACGAAA
GTTTCTCTTTTGCCTACCTCTATCCCGATGAGCCGAAACCAAAGCTCTTATTTTCTGTTGAGTAATAGTTCGAGTAAGTC
TTGAATGAGCCCCTCGAAAGCTTGAGGTAAATAAACGAATTTTTGTTCTACGTCTCCGAGCGATATATCCTCGTCTAATT
CTGGTCATTGTATAAATGAGATTTTAACGAATAACTAATGGATTTCCCTTCTTTCAGTTATTCTTTTTCACTTTCTTAGT
CTATTAATAACAAAACGGATTTTCCGATGTATAAAAATGGAATTCCAATGGCTTTGGCTACTATAACCTTCCCGACCACA
ATTTTACCTTTTTCGAGGCATTTAACTTAATCTCGAAAAAAGAAATAGTATTCTATTAGCTATCAAAAACATAGTAAATG
GATAAAAAGAAATAGTGGCTTCCATCGTTTCTATGGTTACTTCTTAAACGGTAAGGTCTTCTCTATACACCGGAGCCTTT
TATTTGATTTAATCAATCTTATTGGTAATTTGACTTGTACAGTTCACACTTTTTTGGCTCTACTCTACCCCTTTATCCAA
TAATAGATCTTTCACAATAAGATCTACCCATACAGTAACGGTATTTAATTAGGAAGGTTAGCTGGATAGCTGACCCTGTT
AGTCCGTTCTTGCAAGAGTGGGAATCTAACCTTTCTATTTTTAAAATAGGATTTTCCCCGCTTAATGGATAACAATTTGA
TACCAATGGGGAATTTTTTCTCATTTTAAATTGAGGTGATTAAATTTGCACCAATAGAAACCATAAATTTCATACACAAT
AGGGGGATATAAATAATTTTATTATTTTTCTTTTTAGATTTAATTTAGATAGTAATTTAGATAGTGAATGGAATTCTTCC
ATTTTATCCTATTCATTGATATGGGAAAAATTGTTTTCTTTCTTTTGTCCCAGCCCATGATCTTAACGAGTCACACATAC
ACCCTAGTACATGTTCCTCGACGCTGAGGGCATCCCCCGAGAGCGGGGGATTTCGTAACATTTCTGATTGGCTGTCTTGT
TTTTCTAATAAGTTGTTTAATAGTTGGCATGTTGAATCATATACATAATGGGTTGGTTTAGATTGATCCTAACCAGATAA
TTCTGAATTTTTTCAATATCAAATTTGGGGTAAGAAGATAAAATAAAAAATAGCGGATTTACGCGAAATCTATACTATTT
TCAGCAACTGCTAGACTGCTACAAGATCAACAATTCCATAAGCTTGGGCTTCTGTTGCTGACATAAAAGCATCTCTTTCC
ATGTCTTCGGATACAACCCGTAAAGGTTTGCCCGTTCTTTGTACATAAACCCTTGTGATGGTTTCGCGCAGTTTCAGCAG
TTCTTCCGCTTCCAGGATAAATTCTCCCGTTTGTGCTTCATAAAAAGAAGTAGCAGGTTGATGAATCATTACCCTGATGA
TATAACAGAATAAAAAGTTCTTCTATCTCGCATGATGAAGATAAAAGAAAGATAAAGGATAACAAGAAAAAAAAATTGAA
TTGAACAACCGTACGGGCATCTTTTGTGCATTGCATACGGCTCTACAATAACATTGACCCTTAACCTTCCATCGAAGAAA
GAAAAAAATAGGATTTATCAGACCCAGATCGGTAAATGATCAAATAACCACCCTTCATTTTGTAAGAGTTAAAAAATACT
ATGATGGTTCCGTTGCATAATAATGTATTTTTTTTGTAATCTATTTTACATATTTTGTCTGTGATTCAGCAATCCCAAAG
TTTCTTTTTGATCGGATCAAATAAAAAGTAAAGAAAAATAATTTTTTTTTCATACTATTCCATAACATAAATATTGTTAT
GGGTTCTGCGGTATAAAAACAAAAAGTTTGTGACGCTAAACTCGACTTCCAATAGATAAGAAAAATTGGAAATATTCTTT
AGCTCATACTACTCTCTCGATACATAATCTAATATTTTTTTTATTTTTTTTTTCAAAAAAAGCTCTCATATCGAATTCAA
AGTGCCATGCTATTATTACTTAATATTCATATTGCGAAGGCATAGTCTTTTTTTTTCTCAAAAAACCTCATTGGCGCCAA
GCGTGAGGGAATGCTAGACGTTTAGTAATTTCTCCTCCAACCAAGATAAGGGATCCCATTGAGGCGGCTAATCCCATACA
AATTGTATGTACATCTGGTTGTACAAATTGCATAGTATCATAAATAGATATTCCAGATATTACCCATCCACCAGGAGAGT
TTATAAACAAATAGAGATCTTTGGTATCATCCTCCATACTGAGAAATACCATAAGACCAATAAGTTGATTGGAGATCTCG
CTATCAATTTCTTGGCCTAAAAAAAGTATTCTTTCTCGATAAAGTCGGTTGATTAGGGTAAAATTATATCCCTTCGGAAC
CGTACATGCACCTTTTGGCGCATACGGTTCAAAAAAGAATCAATGTGGAGATTCCAACCCGCAAGGGAATTCATTAAGCT
TATTGTATCGAATTAACTTTTCATTGATGTATTGTTTTATCGAGATCCTGTCCAAATCATGATGTAATTTTCTTGTTCCT
GAATGGGCCTCTTCAATCTTTTTAGGTTTATGCTCTACTCCGGGTAAAGATCCGCCCCATTTTGATTTGCACATATAGGA
CAAATGTTCCCTTTACCACTTCTTTTTGCTATGATTTTCTTTTTTTAATTGATTTCATGCCTTTCATCAAATATTTGATG
GATGAATCCATTTTACTCGATTAATTAACAGTTTGAGCTCCCGCTCTTTATCTTTCTAAACGAATAGAAATCAAATAGGA
TCCAAGTAGTAATTATATATATATTTTGGGTTTATCTAAACGGAGCCTGAATACTTTATTTTATTAGTGCAACCAAGACA
ACCATAAATTCTATTAATTGAAAATAATCTGAATTCCCCCCCCAAAAAAAAAGGGGTCTAATTGCACTTCACGCTCCAAA
ATTTGGATGATTCAATTAATCTTTCTTTTGGGTGAAACAGAGGTTATCTCGATCGAGGGAGAAAATGGGGAAATTCCATA
TGACCCAATATATCTGACAAGTCGCACTATATGTCAACCCAAGATGCATCTTCGTCTCCAGGACTCCGAAAAGGGACTTT
TGGAACACCAATAGGCATAAAACAAAAAAGAACTAAGTACTGTGTTTTACTTTGATGTGGAAACGTAAAAATACTGTTAT
TGTCTTTTGACTCTGATAGTAATATTATATTGGCTTTTAGCACATTTTATCCATAGAGAGATTAGAAAAATTCATACATA
AATAAAGTCAATTTTAGTACGAATAAGTCCTTCTAATGATACATAAGTATAGGCACATTTCCTCATTGAAAATAGTCTCA
ATCCCCCATTGCATATTGGTACTTATCGAGTATAGAATAAATCTGCTTCTCTTTCTTCCTACGAAGAGAATTGTTCCATT
ATTACCAACAAAATGCAACAATTCTTAACCCTTTCTCCAAGAGAATCCACCGAACAAGGGAGATCCATAGCCTAGTCATA
GCCAAACCAAAGTAGAGTCTTTTTGAATGCAATAAAGTAACACAGTGTCTATTTTTTTGATATAAGGGGTATTTTCATGG
GTTTGCCTTGGTATCGTGTTCATACCGTTGTGTTGAATGATCCCGGTCGGTTGCTTTCGGTCCATATAATGCATACAGCT
CTAGTTGCTGGTTGGGCCGGTTCGATGGCTCTGTATGAATTAGCCGTTTTTGATCCATCTGATGCTGTTCTTGATCCAAT
GTGGAGACAGGGTATGTTTGTTATACCTTTCATGACTCGTTTAGGAATAACCAATTCGTGGGGTGGTTGGAGTATTACAG
GAGGGACTGTAATGAATCCGGGTATTTGGAGTTATGAAGGTGTAGCTGGGGCACATATTGTTTTTTCTGGCTTGTGCTTC
TTGGCAGCTATCTGGCATTGGGTGTATTGGGATTTAGAAATTTTTTCTGATGAACGTACAGGAAAACCTTCTTTGGATTT
GCCCAAGATCTTTGGAATTCATTTATTTCTATCAGGGGTAGCTTGCTTTGGTTTTGGTGCATTTCATGTAACAGGCTTGT
ATGGTCCTGGAATATGGGTATCCGATCCTTATGGACTAACGGGAAAAGTTCAACCTGTAAGTCCAGCGTGGGGCGTGGAA
GGTTTTGATCCTTTTGTTGCGGGAGGAATAGCCTCTCATCATATTGCAGCAGGAACATTGGGGATATTAGCGGGCCTATT
TCATCTTAGCGTTCGTCCGCCCCAACGTCTATACAAAGGACTCCGTATGGGCAATATTGAAACCGTCCTTTCTAGTAGTA
TCGCTGCTGTCTTTTTTGCAGCTTTTGTAGTTGCCGGGACTATGTGGTATGGTTCAGCAACTACCCCGATCGAATTATTT
GGGCCTACTCGTTATCAATGGGATCAGGGGTACTTTCAGCAAGAGATATATCGAAGAGTTAGTGCTGGTCTAGCCGAAAA
TCAAAGTTTAGCAGAAGCTTGGTCTAAGATTCCCGAAAAATTAGCTTTTTATGATTACATTGGTAATAATCCAGCCAAGG
GGGGATTATTCCGGGCAGGCTCCATGGATAATGGGGATGGAATAGCGGTTGGATGGTTAGGACACCCTGTCTTTAGAGAT
AAAGAAGCACATGAACTTTTTGTACGCCGTATGCCTACTTTTTTTGAAACATTTCCAGTTGTTTTGGTAGACAGCAACGG
AATTGTTAGAGCTGACGTTCCTTTTCGAAGAGCAGAATCAAAATATAGTGTAGAACAAGTAGGTGTAACTGTTGAGTTCT
ATGGCGGCGAACTCAATGGAGTCAGTTATAGTGACCCTGCTACTGTGAAAAAATATGCTAGACGCGCTCAGTTGGGTGAA
ATTTTTGAATTAGATCGTGCTACTTTGAAATCTGATGGTGTTTTTCGTAGTAGTCCAAGGGGTTGGTTTACCTTTGGGCA
TGCTTCATTTGCTTTGCTCTTTTTCTTTGGGCACATTTGGCATGGTGCTAGAACCCTGTTCAGAGATGTTTTTGCAGGTA
TTGACCCAGATTTGGATGCTCAAGTAGAATTTGGAGCATTCCAAAAACTTGGAGATCCAACTACAAGAAGACAAGCAGTT
TGATAGAATATTGCTTTGGTATGTTTCGCCTCGATTTTTTTTTCTGATTTGACATAGAATATCAGAGAAATATTAATTAA
AATTAATGCTTTTCTTTGACTCTTACTCTTTCTTTATCTGGGATGAGAGATCATTCAAAAAAATAGGTATGGAAGCTATA
ATTGTAAACCACGATTGAATCTATGGAAGCTTTGGTTTATACATTCCTCTTAGTCTCGACTCTAGGAATAATTTTTTTCG
CTATCTTTTTTCGGGAACCACCTAAAGTTCCAACTAAAAAGGTGAAATAATTTTTTATTATCTCAATTGAAGTAATGAGC
CTCCCAATATGGGAGGCTCATTACTTCAATTAGTCCCCATGTTCCTCGAATGGATCTCTTAGTTGTTGAGAAGGTTGCCC
AAAAGCGGTATATAAGGCATACCCAGTAAAACTTACCAGTAAACCAGATATAAAAATGGCGACTAGGGTTGCTGTTTCCA
TTATTATATAATTTCAAGACCCCAATGGATCTTATAATAAGATTGTTTATTTACAACGGAATAGTATACAAAGTCAACAG
ATCTTAATTAATAATACATTTATGGCTACACAAACTGTTGAGAACAGTTCTAAATCCGACTCAAGACAAACTAATGTAGG
GAGTTTATTGAAACCATTGAATTCAGAATATGGTAAAGTAGCTCCTGGATGGGGAACGACTCCTTTAATGGGTGTCGCAA
TGGCTTTATTTGCGGTATTTCTATCTATTATTTTAGAAATTTATAATTCTTCTGTTTTATTGGATGGCATTTCAATGAAT
TAGATCTATAAGAGCCACAAGTCCTAGCTTTGACTACAAAATCAATTATTTAGAGCTCGGATTTCTAGCCATGCTTTTTT
TGGTAGTTCGACCGCTGAATTTCTTTGTTTCTGTATTTCCGGAATATGAGTGTGTGACTTGTTATAATTGATCCTATTCA
TTGATAGTACAGAGAATTACTCTCTCATCTTGATAGAGATGGTTCTACTTCGTCAGATATTTATTATCGTATCTGGAACA
CGAAATAGATTAAGAAATATTTAAACTATGATTCATACTTAATATTTAGACCTCGCGGCCGGAGAAAAAAATTCAAAGAA
TAGAATATAGAATTTTGAAATTGAAAGGCTTTCTTCTTTCAAATTCCTGTTTATGCTTATTTTTACCATAAAGGCAATTT
TTTTTTTTTTTTATTCTTAGTGATTATAACTATTCATCGAATAAGTGATGATCCAATAATTCTTACTCAGAGAATTCTTG
GACTTTATTTAGGGTTTTTATTGAATCATCGTGGTTGTAGTATGAATCTGGGGTTTTCATCAATTCATAGGGTCTTAACA
AGATAATTCCTATCACTAAAAAAACAAAGAAAAAAAGTCACATTACACCAAGGGAAATAGGAAAAAAGAGGATTCAAGAG
GCCTGTAAGGATCAAGATAAAGATGATTGAGCCAACTTGATATTTTTGCATTATCATATCACTACAAAGAAAAGATTTCG
GATTTTTCTTCCTTCATATCTTCTGAGAAGATTGAATCAAAGATTAAGAAGTTTCAAACTTTTTATTCCAGATCCATTAG
AACTAATATTTGGATGTTTTTCTGCTTGAGCTGTAGGAGCTGAAATTCTCATATACAGTTCTTAGAGGGGGAGTCCCACC
TATCTCAATAAAGTCTATGATTGGTTCGAAGAACGTCTCGAGATTCAGGCGATTGCAGATGATATAACTAGTAAATATGT
TCCTCCTCATGTCAACATATTTTATTGTCTAGGAGGAATCACGCTTACTTGTTTTTTAGTACAAGTAGCTACGGGGTTTG
CTATGACTTTTTATTATCGTCCGACCGTTACTGAAGCTTTTGCTTCTGTTCAATACATAATGACTGAAGCTAACTTTGGT
TGGTTAATCCGATCAGTTCATCGATGGTCGGCAAGTATGATGGTTCTAATGATGATTCTACATGTATTTCGTGTGTATCT
CACTGGTGGTTTTAAAAAACCTCGTGAATTGACTTGGGTTACAGGTGTGGTTTTAGCTGTATTGACCGCATCTTTTGGTG
TAACTGGCTATTCCTTACCTTGGGATCAAATTGGCTATTGGGCAGTCAAAATTGTAACAGGTGTGCCTGAAGCTATCCCG
GTAATAGGATCGCCTTTGGTAGAATTATTGCGTGGAAGTGCTAGTGTAGGACAATCCACCTTGACTCGTTTTTATAGTTT
ACACACTTTTGTATTGCCTCTTCTTACTGCTGTTTTCATGTTAATGCACTTCCCAATGATACGTAAACAAGGTATTTCTG
GGCCTTTATAGAGAAGATACCCTAAATTTTGGTAATCAATTTTTTACCACTTGGTGTAGGACCAATACAAGTTTATTGCT
ACAAGTATGGATTATTGAAAAGAATAAGACATGGATTTGGATATTTCCCTTCAACTATTCATGTCATGTTAAAAAATTAC
TAGATAGAGTATGGAGTTGAAGGGAATTCAACGAAGAGAAAATAGATTATGGGAGTGTGTGACTTGACTTATTAATTAGT
CCGTGCAGATATATATCTTTATCTGGCTGCCACATTGGACAACCAAATGTGTCTTTGTTCCAACCATCGTGTAAGCCCCA
TACAGAAGATAGACTGGTTCACTTGAAGAGAATCTTTTCTATGATCAGATCCGAATTATGTCGTACATGAGCAGGCTCCG
TAAGGTCCAATAGAATAAATAAGTAAAATAGCTAAATCATGATTAGGGTTTATCTATTTAATATTTACATTTTTTTTTGA
AGATTGAATAGTATGAAAATGCATTTATTTCCTATGCATTGACAAGATCTATAGTACAATACTATCGGAGTAAAAAACGG
GATCTAAAGAAGAACAGAGATTAGACTATATTAGTAACAAGGAAATCCTTTGTGTGTGTATGTGTATATAAAATAAAAAG
TTTCTCAATTTTTGGGGGATACACATCAATCGCAAGGTATGAGACGACCCAGAAAGCACTTGATCAATTTTGTAAGCCTA
CTTGGGTATTGAGTATTTAAGAAAATTATTTTCTTTGCAATGAATCATTGCAACTTCGGAAAAGGGAATATGGAAAGGTA
AAATGATTCTATCTATGTAAGAATCTTTGCATATCTCATATATGCGCATAGATACCCTATATATTTTATATGGATCCCTT
TGGTTCTTTTGATTCTTGCTCGAGCCGGATGATGAAAAATTATCATGTCCGGTTCCTTCGGGGGATGGATTTTTAAGAAT
TCACCTATCCCAATAACAAAAAAACCTGACTTGAATGATCCTGTATTAAGAGCTAAATTAGCTAAAGGGATGGGTCATAA
TTATTATGGCGAACCCGCATGGCCAAACGATCTTTTATATATTTTTCCAGTAGTAATTCTAGGTACTATTGCATGTAACG
TAGGCTTAGCAGTTCTAGAACCATCAATGATTGGTGAACCAGCTGATCCATTTGCAACCCCTTTGGAAATATTACCTGAA
TGGTATTTTTTTCCCGTATTTCAAATACTTCGTACAGTACCTAATAAATTATTAGGTGTTCTTTTAATGGTTTCAGTACC
TGCGGGATTATTAACAGTACCTTTTTTAGAGAATGTTAATAAATTCCAAAATCCATTTCGTCGTCCAGTAGCGACAACCG
TCTTTTTGATTGGTACCGCAGTGGCCCTTTGGTTGGGTATTGGTGCAACTTTACCTATTGATAAATCCCTAACTTTAGGT
CTTTTTTAACTAACTTTAGGTCTTTTTTCAATTGATTGAATAGATGTATCTAGGGAGAAGAAGTCACTTTGAAGCGACTA
TTCCCTAGATACATCTATTCAATCAAATTTTGGATCAAGCCTGAAATATGTGAATTATGCAAAAGATCTAAAACCCTCTT
TTTTTTTTTAGTAAATCAATTCCCAAATGTTTTTTCTAGAATGTCCAATAGATTTTTTACGTCTTCTATGTGAAAATGCT
CGATTTTCATAAGATCTTCTTGAGTGTTATTCAAAAGATCCAATAATGTATATATATTGGACCTTTTGAGGCAATTATAG
ATCCTGGGAGGCAATTCTAATTGGTCAATAAAAATATATTTCAATGCTTTTTTTTTTTTTCTTAGTTTAGTTAATTTCTC
ATGAAAGTAAAAAAGAGGTAAAGTAGTCTTGTGTTGATTGTCCTCTAAATGGAAATTTTTTTCTTCCATATGTAAAAAGG
GAATAAATAAATCAATCAAATTGCGGGAAGCTTCATGAAGTGCTTCTTTAGGAGTTAAACTTCCATTTGTCCATATTTCG
AGAAAAAGTATCTCTTGTTTTTCGTTCCCATTTCCATAAGAATGAATACTATGATTCGCATTTCGAACAGGCATGAATAC
AGCATCTATAGGATAACTTCTGTCTTGAAAGCTATGTAGACTTTTTATACGATATCCTCGATTCCTCTCAATTTGTAATC
CTATACAAAAATCCATAGGTTCCGTCAAGCTAGCTATATGTTGTGTATTATCAACAATTTTCACATAAGGCGGTAAGATG
ATATCTTGAGAAGTTACATATCCGGGACCCTTTACACAAATAGACGCGTCACAGGTTCCATATAGATTACTTCTCAATAC
AATTTCTTTCAAATTCAGTAAAATTTCATGTACTGATTCTTCAATACCCACTATGTTAGAGTATTCATGTGATATTTTTT
CGAATTTTGCGCGTGTGATACATGTTCCTTCTATTTCTCCAAGCAAAACTCTTCGCATCGAAATGCCTATTGTGTTGGCT
TGACCTTTCATAAGTGGAGATAAAATAAAGCGCCCATAATAAAGACGTTTACTGTCTACTCTTGATTCAACACACTTCCA
TTGTAGTGTCTGAGTAGATACTGCTACTTTCTCTCGAACCATTGTAATATTATTTGATTCTATCATTGAATTGTTTATTT
CTCTTGAAATTTCTTCAATGTTTAGTTTTACACACGCCTTTTTTTAGGAGGTCTACAACCATTATGTGGCATAGGGGTTA
CATCCCGTACGAAAGTTAATAGTATACCACTTCTACGAATAGCTCGTAATGCTGCGTCTCTTCCGAGACCGGGACCTTTT
ATCATGACTTCTGCTCGTTGCATACCTTGATCTACCGCTGTACGAATAGCATTTGCTGCTGCGCTTTGAGCAGCAAAAGG
TGTCCCTCTTCTTGTACCCCTGAATCCACAAGTACCGGCAGAGGACCAAGAAACTACCCGACCTCTTACATCTGTAACAG
TGACAATGGTATTATTGAAACTTGCTTGAACATGAATAACTCCCTTAGGTATTCTACGTGTATTCTTACGCGAACCAATA
CGTCCATTCTTACGTGAACCAACTCTCGGTATAGTTTTTGCCATATTTTATCATCTCATAAATATGAGTTAAAGATATAT
GGATATATCCATTTCCTCTCAAAACAGATCCTTTCCCTTATTTGTACATCGGTTTTTTTAGCAGGTTTATTTTAGATTAT
CCTTGTCTTTGTTTATGTCTCGGATTGGAACAAATTACTATAATTCGTCCCCGCCTACGGATTAATCGACATTTTTCACA
AATTTTACGAACAGAAGCTCTTATTTTCATATTTTTCATTCCTTACCTTAATTCTGAATTGACTTGTTGGAAGAAAATGG
ATTTCTTGGAATTTTGAATCTCGAATAGTATTTCCCTGGAAAGATATGTTCAACCGCCTAATCTCTCGAATCCTTGTTGC
GGAGTCGATAAATTATACGCCCTCGAGTTGAATCATAATGACTTACTTCAATTTTGACTCTATCTCCCGGTAGTATCCGG
ATAAAACTACGTCGGATCTTTCCTGAAACATAACCTAGAATTAGATCTTCATTATCTAAGCGAACCCGGAACATACCGTT
GGGAAGTGATTCAGTAATTAAACCTTCATGAATCCATTTTTGCTCTTTCATTCCAGATAAAACTCCCTTGAAGTATTAAC
TAATGGAGGAGGAACAAGATTAGACAATCCGCTCTTTTTTTTGTATTTTTCACAAATAGGAAGTTTCAGATCCAATTCGG
ATATCAGAAGGATTACCATATATAACACAAAATTTCTCCGCCGATTCCTTGTAAGCGAGCCTCTCGGTCTGTCATTATAC
CTCGAGAAGTAGAAAGAATTACAATTCCCATTCCGCCTAAAATTTTAGGAATTTGTTGATAGTTAGAATAGATTCGTAAA
CCGGGTCGACTAATCCGTTTTAAATTTAAAATATTTCTATAGCTCCTTTCCCTATTCCTTCTATGTCGCAGGGTTGCAAC
CAAAAAATATTTGTTGGTTTTTCGGTGTTTCCTGACATTTTCGATGAAACCTTCTCGAAAAAGTATTTTAACAATGTTTT
CAGTGATATTAGTAGATGCTATTTGAACCACCCGTTTTCTATCCATGTCAGCATTTCGTATAGAGGTTATTATCTCAGCA
ATAGTGTCCCTACCCATGATGGAATAAAAATATTAATACCTCCAAATTTGAATATAATCAACATGTTTTTTTTATGATTT
ATGAATATAAATTATTCAATTTTTTTTATGAAGTTTGAAAAGGTATATGCGTGAGACATGATCTACTAATTAAATTCATC
TATTTCTTTCCAATAGCTTACTCTAGCCATATCACAGTCTCATTTTATAATACCTCAGGAGCCAATGAAACTATTTTAGT
AAAATTTAACTGTCGCAATTCCCGAGCGATCGGACCAAAAACGCGAGTTCCCTTTGGATTTCCTTCTTGATCAATAAGAA
CTGCAGCGTTATCATCATATCGAATTATCATACCGTTGTCACGTTTGAGTTCTTTAGGGGTACGTACAATTACAGCTCTG
ACCACTTCTGATCTTTCTAGGGGCATATTTGGCACTGCTTCTTTAATCACAGCGACAATAATGTCGCCGATATGTGCATA
TCGACGATTGCTAGCTCCTATGATTCGAATACACATCAATTCTCGAGCCCCACTATTATCCGCAACATTCAAATAGGTTT
GGGGTTGAATCATATCATTTTTTTGATCTGTTCTTTCAATGCACAATGCAAGGATCCAAGAAAAAAAAGAAATATTATTT
GTCAAAAAACCTGCTATTTTTTCATTCCCAAGACCTATTTCTTTTGGGTTTACATCCTTATCCCGATCCTGAAATAATAA
ATTGAGTTCGTATAGATATTTTGGACGCCGCTATTGAAATAGCCTTTCTGGCTATATTTTCTGATACTCCGCCCATTTCA
TAAAGTATTCGACCCGGTTTAACAACAGCAACCCAATATTCGGGGGATCCTTTCCCCGAACCCATACGTGTTTCTGCAGG
TCTTATTGTAACTGGTTTGTCTGGAAATATACGTACCCATATTTTTCCACCACGACGTGCATTTCGGGTCATTCCTCGTC
GACCTGCTTCTATTTGTCTAGATGTGATCCAAGCGGGTTCAAGTGCCTGAAGACCATATTTACCAAAACAAATATGATTA
CCTCGAAAAGAAATTCCCTTCATTCGTCCTCTATGTTGTTTACGGAATCTAGTTCTTTTAGGGTTATAGTTGATGGTTGT
TTCTAAATTTCATCTCTACTACAGAACTGGACATGAGAGTTTCTTCTCATCCAGCTCCTCGCGAATAATAGGATTCAAAA
AAGTTAATTTGAATTAAGATATATGTATTTTATTAATAATAGATAATCATTTGAATCGCGGGATTCTTTGAGATTTCATA
TAATCAATTAGTAAGTTGTATATCCTTTTTGGATATATAATTCTACATATTAAACATATATGTTTTTTTAGAATAGTATT
TTTTTTTTCTTAATTATCTATAATGAAAATATTCTTAATATATAGCCTTATATTGAATCTTTCCTTTTTTTTTTTACTTT
TTTCAGATTGAAAATTTATCAATCTAAAAAAGGTTTTCGCGGGCGAATATTCTTTATTTCAGTTCTAGGGTTAACTCATG
ACTTCTCAGAATAGATGAATTGGTTCTCAGTTTCTTCCGCCATCCCGGCCAATGAATCATTAGAATTTTTTTTTTACAAT
CTTTTACATTCACAGGTTTCATCGTTCCCATCGCTTTTTGCTTAATGGTTAGGTCTCAATTCTACAATGGAGCTCTTATC
TTAATGAAATTTATTTTTGAGTCAATCTTCTCAGTCTTTATTGGCTCGAGTCTCTTGGTTTTTTTCTATGAACAGATTCA
TTTAATTATGAATGAATCTGTATTGATGCTTTATTACATTGCCTTTTATTAGATGACTCATAGACCTTACATATTGGAAT
TCTATATCGTTGATCTTTTTTCTCTCTTTCTCTCACCTGTCCATTTATCCACATCTTTTTCTATATTTTCCCTTCACAAC
TTCGACTTCAGATTTATTTTTTTGTTTATGCAAAATAGATTTCAGTTGCTACAATGATATGATTAATATATCATATCTTG
ACTGGTTTTTTAGATCCAGATAATACGAAGCGATGAGTTGGTTTTTAGTTCTATATTTTTTAGTTTATATTATTGGGTCC
TTTTTTTTAATCTCACCCCTAAAAAACCCAACGAGTCACACACTAAGCATAGCAATAAACTAAAATGGTCAATCAAATTT
TTATTCAACCCTATAGAATTATAATTGTTTATTTCATTTTTGATTGAACAAAAAATACTAATACTCATTTATTCTTTTTT
GTTCAATTCATAGATAGAAACAAAAGAAAAGTAAATATTTTTTAGTCATTGTCTATAAATATCCAAATTTTGATGCCTAA
TACCCCATAGATAGTTCGAACTGTATAGCAACAATAATCTATTTTAGCGCGAATGGTTTGTAGGGGAACTCTACCTTCTC
TGATCCACTCGATGCGTGCAATTTCTTTTCCATCTATACGCCCTCCTATTTGTACTTGAATTCCCTTTGTATCGGTTTGT
TCAGTTAATTCAATAGCTTTTTTCATTGCTTTCCGAAATGAAACTCTATTTTTCAATTGTCCAGCTATAAATTCTCCAAG
AATGTTGGAGTTTCCATAAGGTTTTGCAATTCTTCTGATAGCTATGTTAAGTTTTCGGTTTACCCAATTAAATTCTTTTT
CTAAATTCATCTGTAATTCTTCGATTCCGCGTGGTCTACTTTCTATTAAAAATTTTGGGAATCCCATATAAATTATGACT
TGTATCAGGTCGATTCTTTTTTGAATCTCTATACGTGCAATTCCCTCGACACCAGAGGATATTCTCATATTTTTTTGTAC
ATAATTCTGGATATAATTTCGTATTTTTTGATCTTCTTGTAAACCTTCAGAATAATTTTTTGGTTGTGCAAACCAAAGGG
AATCATGACTCTGGGTTGTCCCAAGTCTGAAACCAAGTGGATTTATTTTTTGTCCCATACTCCCTCACTACTATACATAT
TGTGATATAATTTATCTGTAGATTTCTTTTTACATGTAGGTTTTTTTACCGTGCTAAATAGTCTCTCTCTCTCTATTCAC
TTAAAGATAGATCCTTTACTACAATTACTATATGACATGTAGGTCTCTTTATAGGATAACTGCGTCCTCTAGCGCGAGGT
TTTAATTTTTTCACTGTAGTACTTTCATAGACTTCGGCTTTATTAATTATTAAATTGGTTTCCTTGGAATCAAAATTGTA
ACTAGCATTTGCTGCTGCAGAATAAACCAATTTTAAAATGGGATAACATGCTCGATAAGGCATAAGTTCTAATATAATTA
GTGTTTCCTCGTAGGAACGCCCACGAATTTGATCAATAACTCTTCGCGCTTTATCAGCAGACATAGATATATGTTGACCT
ATAGCATGGATTTCTGTTTTTCTTTTTTGTAGCATAAGGTTCCTCTCCTAGTTTCTACTAATGAATGAAAAGTATCTATA
TATTTTTTTATTAATTTTAACGACGAGATTTATTATCGCCTTTTGCATGTCCTCGAAAGTTTAAAGTAGGTGAAAATTCT
CCCAATTTATGTCCTACCATACGATCCGTTATAAAAATGGGTAAATGTTCTTTTCCATTATGGATAGCAATAGTATGTCC
AATCATTGTGGGTACAATGGTAGATGCTCGGGACCAAGTTACTATTATTTCTTTTTCCGCTTTTGTGTTAAGCTTATCTA
TTTTTTTTAATAAATGCTTTGCCACAAAAGGGTTTTTTTTTAGTGAGCGTGTCACAGTTTACTCCTTTTTTTCTTTTGTA
AAGAAAGAGGAAGAAAGATATTCGATTTTCTCTCCTATTTACTACGGCGACGAAGAATCAAATTTTCACTATATTTATTC
CTTTTTCTACTTCTTCTTCCAAGTGCAGGATAACCCCAAGGGGTTGTGGGTTTTTTTCTACCAATTGGGGCCCTCCCTTC
CCCACCCCCATGGGGATGGTCTACAGGGTTCATAACTACTCCTCTTACTACGGGACGCTTCCCTAGCCAACGCTTAGATC
CGGCTCTACCCAAACTTTTCTGGTTCACCCCAACATTCCCCACTTGTCCGACTGTTGCTGAGCAGTTTTTGGATATCAAA
CGGACCTCCCCAGAAGGTAATTTTAATGTGGCCAATTTCCCCTCTTTTGCAATCAGTTTCGCTACAGCACCCGCTGCTCT
AGCTAATTGTCCACCCTTTCCAAGTGTGATTTCTATGTTATGTATGGCCGTGCCTAAGGGCATATCGGTTGAAGTAGATT
CTTCTTTTTGATCAATCAAAACCCCTTCCCAAACTGTACAAGCTTCTTCCAAAGCATACGGCTTTCTGGATGTAGATGAT
GATATCTATACAGATGGATTTTCTATATATGGTATAATGAAGTACCACATGAGTGGATCTATAGGAATCCAAATATGCCG
AATCACTCATGTTAGGATCTTCTACATCCTAGGTCTTCCCGTTCCGTCATCTGGCTTATGTTCTTCATGTAGCATTCAGA
CCGAATGACTCTATGAAATTACGTCGATACTTCCACATATTATGGGTAACGTAGGAGACATCTCTATTTTTCCCCCGGGG
AATCTTTCGAATTACCACTGCTTAGCTTTCAATTCGCCTCTGACCATCAAATGAAATGTGAATAACCCGTCCTCCTCTCT
TTGAAACAAGGGGTGTTTCCGGTTCTGTCGGTGCTTGAAACAATTTTGTCTTCTCCATATTACTATATCTCTAGAGTCAA
TAATTTTATATGAGGAACTACTGAACTCAATCACTTGCTGCCGTTACTCTTCAGTTTTCTGTTGAGGTCTATCCTGTAGA
GGTACTCAAATTGGATCAGTGATCAATTTCTAGGTTTCGTCGTAAACCTAATTGGTTACTTCCAATTACGTAAATCAATA
GTTCAAACCGCACTCAAAGGTAGGGCATTTCCCATTTTTATAGGAACTTCTGTACCAGAAACAATGGTATCTCCAATTAT
AGCCCCTCTGGGATGTAAAATATATCTCTTCTCACCATCCCCATAGTGTATGAGACAAATGTATGCATTTCGATTAGGGT
CGTATTCGATGGTTACGATTCTACCATATCTGTTTTTTTCATTCCGTCGAAAATCGATTTTACGGTATAGACGCTTATGA
CCTCCCCCTCTATGCCCTGCGGTAATGATTCCTCTGGCATTACGACCTTTACCACAACGACGCTGTCCATAGATCAAATT
ATTTCGTGGATTGGATTTCACTTGACTGTCTACGGTTCCATTGCGTGTGCTCGGGTTAGAAGTTTTGTATAAATGTATCA
CCATGCTATTAAGTATTTTGATTTAAGTTCTTTTCTTTCTAAGAGGTGGAATAGAATAACCCGGTTGAAGCGTAATGATC
ATACGTCTGTAATGCATTGTATGTCCCATAATAGGTCCCATTCTTCTACCCTTTCCCGGGAGTCGATGACTGTTCATAGC
TATTACCTTGACACCAAAGAAGAGTTCGACCCAATGCTTTATTTCTGTCCTAGTTGATCCTGATTCGACATTAGAAGTAT
ATTGATTTTTCCCCAATAACCGAATACTTTTGTCTGTAAGTACTGCAGATTTTATTTCATCCATAAATCTATTTTCTTCC
CTATGAGTTCTAGTATCAATAACTGTTCATATGTTATGATATGAATATACCACACCAATTCGTTATGTATGGATGATGAG
ATTCCATTGATACAGAGCCAATTCCAATAGACGGTCCCATTGGCGTGCATCCAGTAGGAATTGAACCTACGAATTCGCCA
ATTATGAGTTGGGCGCTTTAACCATTCAGCCATGGATGCTTAGCGGGGATCCTCGTACATGGTGAATAACCAAATTCCAA
TTGAAATCAAATCTTTCGGATAAATCAATGCAATTTAGGAGAAATCAATGAAAGGACATCAATTCAAATCCTGGATTTTC
GAATTGAGAGAGATATTGAGAGAGATCAAGAATTCTCACTATTTCTTAGATTCATGGACCCAATTCAATTTAGTGGGATC
TTTCATTCACGTTTTTTTCCACCAAGAACGTTTTATAAAACTCTTTGACCCCCGAATTTGGAGTATCCTACTTTCACGCA
ATTCACAGGGTTCAACAAGCAATCGATATTTCACGATCAAGGGTGTAATACTCTTTGTAGTAGTGGTCCTTATATATCGT
ATTACCAATCGAAATATGGTCGAAATTCAAAATCTCTATTTGATGGGGCTTCTTCCTATACCTATGAATTCCATTGGACC
CAGAAATGATACATTGGAAGACTCCTTTGGGTCTTCCAATATCAATAGGTTGATTGTTTCGCTCCTGTATCTTCCAAAAG
GAAAAAAGATCTCTGAGAGTTGTTTCCTGAATCCGAAAGAGAGTACTTGGATTTTCCCAATAACTAAAAAGTGTAGCATG
CCTGACTCTAACTGGGGTTCGCGGTGGTGGAGGAACTGGATCGGAAAAAGGAGGGATTCTAGTTGTAAGATATCTAATGA
AACCGTCGCTGGAATTGAGATCTTATTCAAAGAGAAAGATCTCAAATATCTGGAGTTTCTTTTTGTATATTATATGGATG
CTCCTATCCGCAAAGACCATGATTGGAAATTGTTTGATCGTCTTTCTCTGAGGAAGAGGCAAAATAGAATCAACTTGAAT
TCGGGACCGCTATTCGAAATCTTAGTGAAACACTGGATTTGTTATCTCATGTCTGCTTTTCATGAAAAAATACCAATTGA
AGTGGAGGGTTTCTTCAAACAACAAGGGGCTAGGTCAACTATTCAATCAAATGATATTAAGCATGTTTCCCATCTCTTCT
CGAGAAACAAGGGGGCTATTTCTTTACAAAACTGTGCTCAATTTCATATGTGGCAATTCCGCCAAGATCTCTTCGTTAGT
TGGGGGAAGAATCCGCACGAATCGGATTTGAACGTATTGAGAGAGAATTGGATTTGGTTAGACAATGTGTGGTTGGTAAA
CAAGGATCGGTTTTTTAGCAGGGTACGGAATGTATCGTCAAATATTCAATATGATTCCACAAAATCTAGTTTCGTTCAAG
TAACGGACTCTAACCAATTGAAAGGATCTTCTGATCAATCCAGAGATCCTTTGGATTCCATTAGTAATGAGGATTCGGAA
TATCACACATTGATCAATCAAAGAGAGATTCAACAACTAAAAGAAAGATCGATTCTTTGGGATCCTTCCTTTCTTCAAAC
GGAACGAACAGAGATAGAAATAGAATCAGACCTATTCCCGAAACGCCTTTCTGGATATTCCTCAATGTCCCCGCTATTCA
CGGAACGTGAGAAGCGGATGATTAATCATCCGCTTCCGGAAGAAATCGAAGAATTTCTTGGGAATCCTCCAAGATCCATT
CGTTCTTTTTTCTCTGACAGATGGTCAGAACTTCATCTGGGTTCGAATCCTACTAAAAGGTCCACCAGAGATCAGAAATT
GTTGAAGAAACAACAAGATCTTTCTTTTGTCCCTTCCAGACGATCGGAAAAGAAAGAAATGGTTAATATATTCAAGATAA
TTACGTATTTACAAAATACCGTCTCAATTCATCGTATTTCATCAGATCCAGGATGTGATATGGTTCCGAAGGATGAACCG
GATATGGACAGTTCCAATAAGATTTCATTCTTGAACAAAAATCAATTTTTTGATTTATTTCATCTATTCCATGACCGGAA
CAGGGGAGGATACACGTTACACCACGATTTTGAATCAGAAGAGAGATTTCAAGAAATGGCAGATCTTTTCATTCTATCAA
TAACCGAGCCGGATCTGGTGTATCATAAGGGATTTGCCTTTTCTATTGATTCCTACGGATTGGATCAAAAACAATTCTTG
AATGAGGTATTCAACTCCAGGGATGAATCGAAAAAGAAATCTTTATTGGCTCTACCTCCTATTTTTTATGAAGAGAATGA
ATCTTTTTATCGAAGGATCAGAAAAAAATGGGTCCGGATCTCCTGCGGGAATGATTTGGAAGATCCAAAACCAAAAAGAG
TGGTATTTGCTAGGAACAACATAATGGAGGCAGTCAATCAATATAGATTGATCCGAAATCTGATTCAAATCCAATATAGC
ACCTATGGGCACATAAGAAATGTATTGAATCGATTCTTTTTTGGGATTCAAAGAGATCAGGATACTGTGAATCATAGAAC
TATAATGAAATATCCAATCAACCTACATTTATCGAATTTGAAAAAGAGTCAGAAGAAATGGTTTGATCCTCTTATTTTTA
GTTCTCGAACCGAGAGATCCATGAATGGGGATCCTGATGCATATAGATATAAATGGTCCAATGGGAGCAAGAATTTCCAG
GAACATTTCGTTTCTGAGCAGAAGAGCCGTTTTCAAGTAGTGTTCGATCGATTACGTATTAATCAATATTCGATTGATTG
GTCTAAGGTTATCGACAAAAAAGATTTGTCTAAGTCACTTCGTTTCGTTTTGTCCAAGTCACTTCTTTTTTTGTCCAAGT
TGCTTTTCTTTTTGTCTAACTCACTTCCTTTTTTCTTTGTGAGTTTCGGGAATATCCCCATTCATAGGTCCGAGATCTAC
ATCTATGAATTGAAAGGTCCGAATGATCAACTCTGCAATCAGTTGTTAGAATCAATAGGTCTTCAAATCCTTCATTTGAA
AAAATGGAAACCCTTCTTATTGGATGATCATGATACCTCCCAAAAATCGAAATTCTTGATCAATGGAGGAACAATATCAC
CAGTTTTGTTCAATAAGATACCAAAGTGGATGATTGACTCATTCCATACTAGAAATAATCGCAGGAAGTCCTTTGATAAC
ACGCATTCCTATTTCTCAATGATATTCCATGATCAAGACAATTGGCTGAATCCCGTGAAACCATTTCATAGAAGTTCATT
GATATCTTCTTTTTACAAAGCAAATCGACTTCGATTCTTGAATAATCCACATCACTTCTCCTTCTATTGTAATAAAAGAT
TCCCTTTTTATGTGGAAAGGGCCCGTATCAATAATTATGATTTTACGTATGGACAATTCCTCAATATCTTGTTCATTCGC
AACAAAATATTTTCTTTGTGCGTCGGTAAAAAAAAACATGCTTTTTGGGGGAGAGGTACTATTTCACCAATCGAGTCACA
GGTATCTAACAGATTCATACCGAACGATTTTCCACAAAGTGGTGACGAAATGGATAACTTGTACAAATCTTTCCATTTTC
CAAGTCGATCCGATCCATTCGTTCGTAGAGCTATTTACTCGATCGCAGACATTTCTGGAACACCCCTAACAGAGGGACAA
ATAGTCAATTTTGAAAGAACTTATTGTCAACCTCTTTCAGATATGAATCTATCTGATTCAGAAGGGAAGAACTTGCATCA
GTATCTCAATTTCAATTCAAACATGGATTTGATTCACACTCCATGTTCTGAGAAATATTTACCATCCGAAAAGAGGAAAA
AACGGAGTCTTTGTCTAAAGAAATGCGTTGAGAAAGGGCAGATGTATAGAACCTTTCAACGAGATAATGCTTTTTCAACT
CTCTCAAAATGGAATCTATTCCAAACATATATGCCAGGGTTCCTTACTTCGACAGGGTACAAATATCTAAATTTGAGATT
TTTCGATACTTTTTCAGACCTATTGCCGATACTAAGTAGCAGTCAAAAATTTGTATCCATTTTTCATGATATTATGATAT
CATGGCGATTTCTTCAGAAAAAATTGTGGAAGACACAATGGAATCAGATAAGTGAGATTTCGAGTAAGTGTTTCCATAAT
CTTCTTTTGTCCGAAGAAATGATTCATCGAAAAAATGAGTCACCATGGACACATCTGAGATCGCCAAATGTTTGGGAGTT
CCTCTATTCAATCCTTTTCCTTCTTCTTGTTGCTGGATATCTCGTTCGTACACATCTTCTCTTTGTTTCCCGGGCCTCTA
GTGAGTTACAGACAGAGTTCGAAAAGGTCAAATCTTTGATGATCCCATCATCTATGATTGAGTTGCGAAAACTTCTGGAT
AGGTATCCTACATCTGAACCGAATTCTTTCTGGTTAAAGAATCTCTTTCTAGTTGTTCTGGAACAATTAGGAAATTCTCT
AGAAGAAATAAGGGGTTACGCTTCTGGCGGCAACATGCTATTGGGTGGTGGTCCCGCTTATGGGGTCAAATCAATACGCT
CTAAGAAGAAATATTTGAATATCAATCTCATCGATCTCATAAGTATCATACCAAATCCCATCAATCGAATCACTTTTTCG
AGAAAGACGAGACATCTAAGTCATACAAGTAAAGAGATCTATTCATTGATAAGAAAAGGAAAAAACGTGAACGGGGATTG
GGTTGATGATAAAATAGAATCCTGGATCGCGAACAGTGATTCGATTGATGATGAAGAAAGAGAATTCTTGGTTCAGTTCT
CCACCTTAACGACAGAAAAAAGGATGGATCAAATTCTATTGAGTCTGACTCATAGTGATCATTTATCAAAGAATGACTCT
GGTTATCAAATGATTGAACAGCCGGGAGCAATTTACTTACGATACTTAGTTGACATTCAGAAAAAGTATCTAATGAATTA
TGAGTTCAATAAATCCTGTTTAGCAGAAAGACGGATATTCCTTGCTCATTATCAGACAATCACTTATTCACAAACCCCGT
GTGGGGCTAATCGTTTTCATTTCCCATCTCATGGAAAACCCTTTTCGATCCGCTTAGCCTTATCCCCCTCTAGGGGTATT
TTAGTGATAGGTTCTATAGGAACTGGACGATCCTATTTGGTCAAATGCCTGGCGACAAACTCCTATGTTCCTTTCATTAC
AGTATTTCTGAACAAGTTCCTGGATAACAAGCCTAAAGATTTTCTTATTGATGATATCAATATTGATGATAGTGACGATA
TTGATGCTAGTGACGATATAGATCGTGACCTTGATACGGAGCTGGAGCTGCTAACTATGATGAATGCGCTAACTATGGAT
ATGGTGTCGGAAATAGACCTATTTTATATCACCCTTCAATTCGAATTAGCAAAAGCAATGTCTCCTTGCATAATATGGAT
TCCAAACATTCATGATCTGGATGTGAATGAGTCGAATTACTTATCCCTCGGTCTATTAGTGAACCATCTCTCCAGAGATT
GTGAAAGATGTTCCACTAGAAATATTCTTGTTATTGCTTCGACTCATATTCCCCAAAAAGTGGATCCCGCTCTAATAGCT
CCGAATAAATTAAATACGTGCATTAAGATACGAAGGCTTCTTAAACAACGAAAGCACTTTTTGACTCTTTCATATACTAG
GGGATTTCACTTGGAAAATAAAATGTTCCATACTAATGGATTCGGGTCCATAACCATGGGTTCCAATGCACGAGATCTTG
TAGCACTTACCAATGAGGCCCTATCAATTAGTATTACACAGAAGAAATCCATTCTAGACACTAATACAATTAGATCCGCT
CTTCATAGACAAACTTGGGATTTGCGATCCCAGGTAAGATCGGTTCAGGATCATGGGATCCTTTTCTATCAGATAGGAAA
GGCTGTTGCACAAAATGTACTTCTAAGCAATTGCCCCATAGATCCTATATCTATCTATATGAAGAAGAAATCACGTAACG
AAGGGGACTCTTACTTATACAAATGGTACTTCGAACTTGGAACGAGCATGAAGAAATTAACGATACTTCTTTATCTTTTG
AGTTGTTCTGCCGGATCGGTCGCTCAAGATCTTTGGTCTCTACCCGGACCCGATGAAAAAAATGGGATCACTACTTATGG
ACTCGTTGAAAATGATTCTGATCTAGTTCATGGCCTATTAGAAGTAGAAAGCGCTCTGGTGGGATCCTCACGGACAGAAA
AAGATTGCAGTCAGTTTGATAATGATCGAGTGATATTGCTTCGTCGGACCGAACCAAGGAATCCCTTAGATATGATGCAA
AAAGGATCTTGTTCTATCCTTGATCAGAGATTTCTCTATGAAAAATACGAATCGGAGTTTGAAGAAGGAGAAGGAGCCCT
TGACCCGCAACAGATAGAGGAGGATTTATTCAATCACATAGTTTGGGCTCCTAGAAGATGGCGCCCTTGGGGCTTTCTAT
GGATCGAAAGGCCCAACGAATTGGGATTTCCCTGTTGGTCCAGGTCATTTCGGGGCAAGCGGATCATTTATGATGATTCG
GAGTTCTTGCAGAGTGGAACCATGCAGTACCAGACACGAGATAGATCTTCCAAAGAAGAAGGCCTTTTTCGAATAAGCCA
ATTCATTTGGGACCCTGCAGATCCACTCTTTTTCCTATTCAAAGATCAGCCCTTTGTCTCTGTGTTTTCACATCGAGAAT
TATTTACAGATGAAGAGATGTCAAAGCGGCTTCTTACTTCCCAAACAGGTCCTCCTCCATCTCTATATAACCGCTGGTTT
CTCAAGAATACGCAAGAAAAGCGCTTCAAATTGTTGATTAATCGCCAGAGATGGCTTAGAACCAATAGTTCATTATCTAA
TGGATCTTTCCGTTCTAATACTCTATCCGAGAATTCTCAGTATTTATCAAATCTCTTCCTATCTAACGGAAGGCTATTGG
ATCAAATGGCAAAGACATTATTGAGAAAAAGATGGCTTTTCCCGGATGAAATGAAAATTGGATTCTTGTAACAGGAGAAA
GATTTCCCATTCCTTAGCCGGAAAGATATGGGGCCATGAAAGAGGGATTAAGTGAAACAGAATTGGCTGGGTGGTAGAGT
CATGGAAACACTTCTTTCTTCCACTCCATGGAACAATATGCTATGCTACTGCTGAAACATGGAAGGATTGAAATCTTAGA
TCAAAACACTATGTATGGATGGTATGAACTGTCTAAACAAGAAAGCGAACAACCCGTTCAGATATTCACGACCAAGAAGT
ACTGGATTCTCCTTCGGATAGGCCCTGAAAGGAGAAGGAAGGCTGGAATGCCAACAGGCGTCTATTATTGAATTCACCTC
AGCCGATAGTACCCATTTGCGGAACGTCCAGTGCCAAAGTCACTGAATGGGTAAGTCGCCAATCCCTAAAACGGACTATG
TAATGTACTTTATCTGCTGGGTTACGAGCGGGCATTTTACCAGAGGTTTCTAATCTAACCTTGTGTGATTCCCATACTCG
GGGGTGGGTGCAGGGCGGGCGATTTTAAAGCAGACTCCCCATTCATTAGATAGAGAAGATCACCAACATTTCGTGATTCG
CTGCCGAACTTTTTCTAATTCAATGAGTATTCTCAATATTATGCCTTGAAGAGGACTCGAACCTCCACGCTCTTTAGCAC
GAGATTTTGAGTCTCGCGTGTCTACCATTTCACCACCAAGGCATCTTGAAAGTGAATCGTATTCCATGAATATGATATCT
ATCTAGTGCGATGTATGGAATATATGACAAGGGTGGAGTATTGCTATTGATCGGACATGTCATATAGGCCCGAGTCGGAC
ATCCAATTGCTTCGATTTGAAGTAGGATGCCTTATATATCTATATCAAAAAGATGGACAATCAAACCTATTTCTCGATTC
AATAGAAGCCCAAAGAGGTGAATAGGGTCCCAAATAAGGAGAGATAGATAAAAAGCAAGTCCGATTTGATTCCATCTATT
CCTAATCCTAAATGGAATGTAGGGATCCATATGTAAACATAGTATCTATTTAGATACTAGATACGCTCGAATGACTCCTT
CTCATAATGAGAATGTATATAACCCTATTCCGGTCTGGCCCGGCATGGAATGAACTTATAATCATGGAATCGACTCGATC
ATCCGATTCTAGATTATAAGTTCATAACCCTAGCCCATTCCCGTTTTGGGCGGAACAGATCTACTAATTCTTTGATTCCA
GTTAGTAAGAGGGATCTTGAACTAAGAAATAGACCCTAGAAGCTAAACTAAAAAAGGGTATCCTGAGCAATTGCAATAAT
CGGGTTCATTGATATTCCTGGTATAGTAGATGCTATCACACATACAATTAGACTCAATTCAATGGAATTGTTTGATCTTA
AAGGGGATCTTCTATAATCTCGCACGTGAGGGGTTATTTCTTGGTTTCGTCCAGTCATTAATAACTTGATTATTTTTAGA
TAATAGTAAATAGAAACAACGCTTGTAAGGAGTCCTATTAAAACCAAGAAATAGAGGCCTGCCTGCCATCCACACCAGAA
TAAATAGAGTTTTCCGAAAAAACCTGCTAGTGGAGGAAGACCTCCTAGGGATAAGAGACATAGGGCTAAAGAGAGAGCCA
AAAAGGGATCTTTTGTGTATAATCCTGCATAATCTCGAATGTTATCAGTTCCGGTACGTAGACCAAATAATACAATGCAA
GCAAAAGCTCCTAGGTTCATGGAGATATAGAACAGCATATAAGTGATCATGCTTGCATATCCATCATTTGAGTCTCCAAC
AATTATTCCAATAATTACATATCCGATTTGACCTATGGACGAATATCCAAGCATACGTTTCATGCTTGTTTGAGTAATAG
CTATGAGATTTCCCAATATCATGCTAAGAATAGCTAGGATTTCCAGAAGAAGATGCCATTCGTTTGATGAGAAATAAAAA
GGAATATCGAAAATTCGAGTGGCTGAAGCTGAAGCAGCTACTTTCGAAGTAACAGAAAGAAAAGCAACGACTGGAGTGGG
AGAGTCAGAGTCGAAAAGAGGATTCCTCACTTCTTTCTCTCATTCAAAACCGTGCATGAGACTTTCATCTCACACGGCTC
CTAAGTGATAAGCAAGAAGAACTCATCTTCTTTCTTTTTTGATTACCTTCCTCGCGTATGTATAAGACCGAATCCCTTCG
ATTTCTAAAAAGGATTACTAATCCTTAACTTTTCGAGGAATCCTTCATCAGTGGTTGTGAATGACTGATTTTTTCAATCT
TTTCGACCTTGGTTCCGTAGGAGCAAGTCAGAAAGATTGAGAAATAGAACCATCTGATTTGATTCGTTCTCAATAGCCAT
GAGATGATCATATTAGGGTGATCCTTTTGTCGACGGATGCTCCTATTATACTCGTAGTCTCTGAAGGATGAGAACCAACT
ATGTAGCATCTACATCGAGAATTCAAGTATTGTATACGTCATTAGTCCGATCCTTTGTAGGAACTACCCGTAATAACGAA
CTTGCAAAATGAATCTCTTTATGATAAAGAGATTCGTCGTTCCTGACCCTGCTTCACCTTAATTGTTATTTGAACAAGTA
AAAGTTCTGTCTTGATCCGAGTGGGGATAGCATTTCTCTTCTGCATGTCCATGGAGTTTTGAAAAATCCAAACATCTCCG
AGATAGAGAGGTAGGAATTTATCGAACGAACCGCACTCCTTCGTATACGTCAGGAGTCCATTGATGAGAAGGGGCTAGGG
AAAGCTTGAACCCAATTCCTACAGTGATGAATATGAGCGCAATTAAAATTCCTGGGGAGTTATACATTTGTGTATTGATA
AGACCATTCACTATTTCTTGAAGCTCGATCTCTCCCCCGGATGAACCATATAGCCAAGAGAAACCATGAACCAGAATAGA
AGAGCTTGCGCCACCCATGAGTAAATATTTCATAGTAGCCTCATTAGACCGTACATCTTTCTTGGTATATCCAGATAATA
GGTAGGAGCATAAACTGAAACATTCTGGAGCTACAAAGATAGTTATTAAATCGTTAGCACCGCATAAAAACATTCCTCCT
AGAGTAGCTGTTAATACGAATAAGAGAAACTCTGTTATAGCCATTTCTGTACATTCAATGTACTCTACGGATAGAGGAAT
ACATAGAGTTGAACATAGTAAAATAAGAAATTGAAAGATTTCGTTGAAATTGTTCGTTTGGAAATTTCCCGAAAAGCTAA
TCATAGGTTCTTCTCTCCATCGGAACAATAGGGCCATTATGCTCATTACTAAACTTGTTGAAGAGATGAAATAGAACCAA
GGTATATCTTTTTGATCAGAGGTTGAATCGATCATCAGAAGAAGAATTAGGCCAAAAATTAGGATACACTCTGGGAAAAT
AAAACTTCCATCGAAGAGAAGCAAATGAAAGGCTTTCATAAAAATTCTCGTAGAATCGAGAATGAAGTTTTCATTCTGTA
CATGCCAGATCATGAATTAGTAACTGCATCCAATTTCCAAAAAAATCCCAATTGTTTCGAACTTTCTATTTTTGGAATGG
AATATTTACGGAATCTCCATGAATAGGATCAAACCTTATTCCATGGTATTTCCATGAGGTTCCTCTTTCTTATTCTTAAG
CAAGTCCCCGAGAGGGCTTAGTTGATCCATGATTTATCTTTCGTTTGTTTTGAGAAATATATCGATCAATTCCGATTCTT
TCTTTTTCTCTTGATTCTTTTCCGATCGAGATGTATGGATCCGTGGATCTATGTGTCTATATATATATATCGATCCTGTT
TATGGATTAACGAAAATGTGCAAAAGCTCTATTTGCCTCTGCCATTCTATGAGTCTCTTCCTTTTTGCGTATGGCATCGC
CACTCCCTTTGGCAGCATCCACTAATTCGGAACTTAATTTGAAAGCCATATTTCGACCCGGACGTTTTCGGGATGCCGCT
AATAACCAACGAATGGCAAGCGCTTTTCCTTGTGTGGATCCTATTTCAATGGGAACTTGATGAGTCGATCCACCTACACG
TCTTGCTTTTACTGCTATATCGGGAGTTACTCCACGTATTGCTTGACGTAAAACAGATAGTGGATTTGTTTCTGTCTTTT
GTTGAATCTTTTTCATGGCTCGATAGATAATTTGATAAGCCAATGATTTTTTTCCGTGTTTCAGAATACGGTTAACCAAC
ATGTTAACTAATCGATTACGATAAATTGGATCCGATTTTGCAATTTTTTCTTCTGCAGTACCTCGACGTGACATGAGCGT
GAAAGGGGTTCAAGAATCAGTTTTCTTTTTATAAGGGCTAAAATCACTTATTTTGGCTTTTTTACTCCATATTGTAGGGT
GGATCTCGAAAGATATGAAAGATCTCCCTCCAAGCCGTACATACGACTTTCATCGAATACGGCTTTCCACAGAATTCTAT
ATGTCTCTATGAGATCGAGTATGGAATTCTGTTTACTCACTTTAAATTGAGTATCCGTTTCCCTCCCTTTCCTGCTAGGA
TTGGAAATCCTGTATTTTAGATATCCATACGATTGAGTCCTTGGGTTTCCGAAATAGTGTAAAAAGGAGTGCTTCGAATC
ATTGCTATTTGACTCAGACCTGTTCTAAAAAAGTCGAGGTATTTCGAATTCTTTGTTGACACGGACAAAGTCAGGGAAAA
CCTCTGAAATTATTTCAATATTGGACCTTGGACATATAATAGTTCCGAATCTCTTTAGAAAGAAGATCTTTTGTCTCATG
GTAGCCTGCTCCAGTCCCCTTACGAAATTTTCGTTATTGGGTTAGCCATACACTTCACATGTTTCTAGCGATTCACATGG
CATCATCAAATGATACAAGTCTTGGATAAGAATCTACAACGCACTAGAACGCCCCTGTTGACGATCCTTTACTCCGACAG
CATCTAGGGTTCCTCGAACAATGTGATATCTCACACCGGGTAAATCCTTAACCCTTCCCCCTCTGACTAAGACTACAGAA
TGTTCTTGTAAATTATGGCCAATACCGGGTATATAAGCAGTGATTTCAAATCCAGAGGTTAATCGTACTCTGGCAACTTT
ACGTAAGGCAGAGTTTGGTTTTTTGGGGGTGATAGTGGAAAAGTTGACAGATAAGTCACCCTTACTGCCACTCTACAGAA
CCGTACATGAGATTTTCACCTCATACGGCTCCTCGTTCAATTCTTTCGAAGTCATTGGATCCTTTTCTTCGTTCGAAAAT
ATCCTCCCTTCTTCCACTCCGTCCCGAAGAGTAATTAGGACCAATTTAGTCACGTTTTCATGTTCCAATTGAACACTTTC
CATTTTCATTTTGAATTATTTTCAAAGGAGAAGATTATTCTCTTTACCAAACATATGCGGATCCAATCACGATCTTCTAA
TAAGAACAAGAGATCTTTCTCGATTAATCCCCTTGCCCCTCATTCTTCGAGAATCAGAAAGATCCTTTTCCAGTTTGAAT
TTGTTCATTTGGAATCTGGGCTCTTCGACTTCATTTTTCTTTTTGAATTTTTCCCCGTTTTTTTATATCATTCCTTAAGT
CCCATAGGTTTGATCCTATAGGTTTTGACCCATTTTCTCATTGAGCGAAGGGTACGAAAAAAAATAAGTATGTGAAATAC
TCGATTTTTTCTTATGCCTCTCTCCCTATACCATACCCATAGGTACAGTGATTGAATCAATAGAGAACCTTTTCTTCTGT
ATGAATCGATATTATTACATTCCAATTTCTTCCCGATACGTCCCAAGGAAAATCTCGAATTGGATCCCAAATTGACGGGT
TAGTGTAAGCTTATCCATGCGGTTATGCACTCTTCGAATAGGAATCTATTTTCTGAAAGATTCTGGCTTTCGTGCTTTGG
TGGGTCTCCGAGATCCTTTCGATGACCTATGTTTGTTGAAGGGATATCTATAATAATCCGATCGATTGCGTAAATCCCGC
GGTAGCAACGGAACCGGGGAAAGTATACAGAAAAGACAGTTCTTTTCTATTCTATTAGTATTAATTAGATTCGTATTAGT
TAGTGATCCCGGCTTAGTGAGTCCTTTCTTCCGTGATGAACTGTTGGCATCAGTCTTGCTTCTGTGGACCGAGGAGAAAG
GGGGCTCGGCGGGAAGAGGATTGTACCCTGAGAGAAGCAAGGGGGTCAACCTCTTTCAAATATACAACATGGATTCTGGC
AATGCAATATAGTTGGACTTTCATGTCGATCCGAATGAATCATCCTTTCCACGGAGGTAAATCTTTGCCTGTTAGGCAAG
AGGATAGCAAGTTACAAATTCTGTCTAGGTAGGACATGTATTTCTATTACTATGAAATTCATAAATGAAGTAGTTAATGG
TGGGGTTACCATTATCCTTTTTGTAGTGACGAATCTTGTATGTGTTCCTAAGAAAAGGAATTTGTCCATTTTTCGGGGGC
GTGAAAACACATAAGAACTCTTGAATGGAAATGATGTAACTCCAGTTCCTTCGGAAATGTAAGGTAAGATCTTTGGCGCA
AGAAGAAGGGGTGGATCCGTATCATCGTGACTTGGTTCTGCTTCCTCCATTTTTTTACCGATTCGGGTTCTTCTCCTACC
TGTATTGAATAGAACATGCCGAGCCAAATCTTCTTCATGGAAAACCTGCTTGATTTAGATCGTGAAAATCGAAACCATGT
GCTATGGCTCGAATCCGCAGTCAATCCTATTTCCAATAGGGGCAGTTGACTATTGAATCCGATTTTTCCTATTATTTTCA
TATCCGTCATAGTGCGAAAAGAAGGCCCGGCTCCAAGTTGTTCAAGAATAGTGGCGTTGAGTTTCTCGACCCTTTCCCTT
AGGATTAGTCAGTTCTATTTCTCGATGGAGGCAGGGAAGGGATATAACTCAGCGGTAGAGTGTCACCTTGACGTGGTGGA
AGTCATCAGTTCGAGCCTGATTATCCCTAAACCCAATGTGAGTTTTTCTATTTTGACTTGCTCCCCCGCCTGAATGGATA
AGAGGCTCGTGGGATTGACGTGAGGGGGCAGGGATGACTATATTTCTGGGAGCGAACTCCGGGCGAATATGAAGCGCATG
GATACAAGTTATGCCTTGAAATGAAAGACAATTCCGAATCCGCTTTGTCTACGAACAAGGAAGCTATAAGTAATGCAACT
ATGAATCTCATGGAGAGTTCGATCCTGGCTCAGGATGAACGCTGGCGGCATGCTTAACACATGCAAGTCGGACGGGAAGT
GGTGTTTCCAGTGGCGGACGGGTGAGTAACGCGTAAGAACCTACCCTTGGGAGGGGAACAACAGCTGGAAACGGCTGCTA
ATACCCCGTAGGCTGAGGAGCAAAAGGAGGAATCCGCCCGAGGAGGGGCTCGCGTCTGATTAGCTAGTTGGTGAGGTAAT
AGCTTACCAAGGCGATGATCAGTAGCTGGTCCGAGAGGATGATCAGCCACACTGGGACTGAGACACGGCCCAGACTCCTA
CGGGAGGCAGCAGTGGGGAATTTTCCGCAATGGGCGAAAGCCTGACGGAGCAATGCCGCGTGGAGGTAGAAGGCCCACGG
GTCGTGAACTTCTTTTCCCGGAGAAGAAGCAATGACGGTATCTGGGGAATAAGCATCGGCTAACTCTGTGCCAGCAGCCG
CGGTAATACAGAGGATGCAAGCGTTATCCGGAATGATTGGGCGTAAAGCGTCTGTAGGTGGCTTTTTAAGTCCGCCGTCA
AATCCCAGGGCTCAACCCTGGACAGGCGGTGGAAACTACCAAGCTGGAGTACGGTAGGGGCAGAGGGAATTTCCGGTGGA
GCGGTGAAATGCTTAGAGATCGGAAAGAACACCAACGGCGAAAGCACTCTGCTGGGCCGACACTGACACTGAGAGACGAA
AGCTAGGGGAGCGAATGGGATTAGATACCCCAGTAGTCCTAGCCGTAAACGATGGATACTAGGCGCTGTGCGTATCGACC
CGTGCAGTGCTGTAGCTAACGCGTTAAGTATCCCGCCTGGGGAGTACGTTCGCAAGAATGAAACTCAAAGGAATTGACGG
GGGCCCGCACAAGCGGTGGAGCATGTGGTTTAATTCGATGCAAAGCGAAGAACCTTACCAGGGCTTGACATGCCGCGAAT
CCTCTTGAAAAAGAGGGGTGCCCTCGGGAACGCGGACACAGGTGGTGCATGGCTGTCGTCAGCTCGTGCCGTAAGGTGTT
GGGTTAAGTCCCGCAACGAGCGCAACCCTCGTGTTTAGTTGCCATCGTTGAGGTTGGAACCCTGAACAGACTGCCGGTGA
TAAGCCGGAGGAAGGTGAGGATGACGTCAAGTCATCATGCCCCTTATGCCCTGGGCGACACACGTGCTACAATGGCCGGG
ACAAAGGGTCGCGATCCCGTGAGGGTGAGCTAACCCCAAAAACCCGTCCTCAGTTCGGATTGCAGGCTGCAACTCGCCTG
CATGAAGCCGGAATCGCTAGTAATCGCCGGTCAGCCATACGGCGGTGAATTCGTTCCCGGGCCTTGTACACACCGCCCGT
CACACTATGGGAGCTGGCCATGCCCGAAGTCGTTACCTTAACCGCAAGGAGGGGGATGCCGAAGGCAGGGCTAGTGACTG
GAGTGAAGTCGTAACAAGGTAGCCGTACTGGAAGGTGCGGCTGGATCACCTCCTTTTCAGGGAGAGCTAATGCTTGTTGG
GTATTTTGGTGCTTCACATGAGTGAAACTTGGAGATGGAAGTCTTCTTTCGTTTCTCGACGGTGAAGTAAGACCAAGCTC
ATGGGCTTATTATCCTAGGTCGGAACAAGTTGATAGGATCCCCTTTTTTACGTCCCCATGCCCGCCGTGTGGCGACATGG
GGGCGAAAAAAGGAAAGAGAGGGATGGGGTTTCTCTCGCTTTTGGCATAGCGGGCCCCCAGTAGGGGCTCGCACGACGGG
CTATTAGCTCAGCGGTAGAGCGCGCCCCTGATAATTGCGTCGTTGTGCCTGGGCTGTGAGGGCTCTCAGCCACATGGATA
GTTCAATGTGCTCATCAGCGCCTGACCCTGAGATGTGGATCATCCAAGGCACATTAGCATGGCGTACTCCTCCTGTTCGA
ACCGGGGTTTGAAACCAAACTCCTCCTCAGGAGGATAGATGGGGCGATTCAGGTGAGATCCAATGTAGATCCAACTTTCG
ATTCACTCGTGGGATCCGGGCGGTCCGGAGGGGACCACCGCGGCTCCTCTCTTCTCGAGAATCCATACATCCCTTATCAG
TGTATGGACAGCTATCTCTCGAGCACAGGTTTAGGTTCGGCCTCAATGGGAAAAAAATGGAGCACCTAACAACGCATCTT
CACAGACCAAGAACTACGAGATCGCCCCTTTCATTCTGGGGTGACGGAGGGATCGTACCATTCGAGCCGTTTTTTTTTCA
TGCTTTTCCCGGAGGTCTGGAGAAAGCTGCAATCAATAGGATTTCGCTAATCCTCCCTTCCCGAAAGGAAGAGCGTGAAA
TTCTTTTTCCTTTCCGCAGGGACCAGGAGATTGGATCTAGCCGTAAGAAGAATGCTTGGTATAAATAACTCACTTCTTGG
TCTTCGACCCCCGATTAGTGCAATGGGATGTGTCTATTTATCTATCTCTTGACTCGAAATGGGAGCAGGTTTGAAAAAGG
ATCTTAGAGTGTCTAGGGCGGGGCCAGGAGGGTCTCTTAACGCCTTCTTTTTTCTTCTCATCGGAAAGACTTGCCATGGT
AAGGAAGAAGGGGGAACAAGCACACTTGGAGAGCGCAGTACAACGGAGAGTTGTATGCTGCGTTCGGGAAGGATGAATCG
CTTCCGAAAAGGAATCTATTGATTCTCTTCCAATTGGTTGGACCGTAGGTGCGATGATTTACTTCACGGGCGAGGTCTCT
GGTTCAAGTCCAGGATGGCCCAGCTGCGCCAGGGAAAAGAATAGAAGAAACATCTGACTCCTTCATGCATGCTCACTTGG
CTCGGGGGGATATAGCTCAGTTGGTAGAGCTCCGCTCTTGCAATTGGGTCGTTGCGATTACGGGTTGGATGTCTAATTGT
CCAGGCGGTAATGATAGTATCTTGTACCTGAACCGGTGGCTCACTTTTTCTAAGTAATGGGGAAGAGGACCGAAACATGC
CACTGAAAGACTCTACTGAGACAAATATGGGCTGTCAAGAAGGTAGAGGAGGTAGGATGGGCAGTTGGTCAGATCTAGTA
TGGATCATACATGGACGGTAGTTGGAGTCGGCGGCTCTCCTAGGGTTCCCTCATCTGGGATCCCTGGGGAAGAGGATCAA
GTTGGCCCTTGCGAACAGCTTGATGTACTATCTCCCTTCAACCCTTTGAACGAAATGCGGCAAAAGGAAGGAAAATCCAT
GGACCAACCCCATCATCTCCACCCCGTAGGAACTACGAGATCACCCCAAGGACGCCTTCGGCATCCAGGGGTCGCGGACC
GACCATAGAACCCTGTTCAATAAGTGGAACGCATTAGCTGTCCGCTCTCAGGTTGGGCAGTAAGGGTCGGAGAAGGGCAA
TCACTCATTCTTAAAACCAGCATTCTTAAGACCAAAGAGTCGGGCGGAAAAGGGAGGAAAGCTCTCCGTTCCTGGTTCTC
CTGTAGCTGGATCCTCCGGAACCACAAGGATCCTTAGTTAGAATGGGATTCCAACTCCTTTGAGTGAGATTTTGAGAAGA
GTTGCTCTTTGGAGAGCACAGTACGATGAAAGTTGTAAGCTGTGTTCGGGGGGGAGTTATTGTCTATCGTTGGCCTCTAT
GGTAGAATCAGTCGGGGGACCTGAGAGGCGGTGGTTTACCCTGCGGCGGATGTCAGCGGTTCGAGTCCGCTTATCTCCAA
CTTGTGAACTTAGCCGATACAAAGCTATATGATAGCACCCAATTTTTCAGATTCGGCGGTTCGATCTATGATTTATCATT
CATGGACGTTGATAAGATTCTTCCATTTAGCAGCACCTTAGGATGGCATAGCCTTAAAGTTAAGGACGAGGTTCAAACGA
GGAAAGGCTTATGGTGGATACCTAGGCACCCAGAGACGAGGAAGGGCGTAGTAAGCGACGAAATGCTTCGGGGAGTTGAA
AATAAGCATAGATCCGGAGATTCCCGAATAGGTCAACCTTTCAAACTGCTGCTGAATCCATGGGCAGACAAGAGACAACC
TGGCGAACTGAAACATCTTAGTAGCCAGAGGAAAAGAAAGCAAAAGCGATTCCCGTAGTAGCGGCGAGCGAAATGGGAGC
AGCCTAAACCGTGAAAACGGGGTTGTGGGAGAGCAATACAAGCGTCGTGCTGCTAGGCGAAGCGGTGGAGTGCTGCACCC
TAGATGGTGAAAGTCCAGTAGCCGAAAGCATCACTAGCTTACGCTCTGACCCGAGTAGCATGGGACACGTGGAATCCCGT
GTGAATCAGCAAGGACCACCTTGCAAGGCTAAATACTCCTGGGTGACCGATAGCGAAGTAGTACCGTGAGGGAAGGGTGA
AAAGAACCCCCATCGGGGAGTGAAATAGAATATGAAACCGTAAGCTCCCAAGCAGTGGGAGGAGCCTGGGGCTCTGACCG
CGTGCCTGTTGAAGAATGAGCCGGCGACTCATAGGCAGTGGCTTGGTTAAGGGAACCCACCGGAGCCGTAGCGAAAGCGA
GTCTTCATAGGGCAATTGTCACTGCTTATGGACCCGAACCTGGGTGATCTATCCATGACCAGGATGAAGCTTGGGTGAAA
CTAAGTGGAGGTCCGAACCGACTGATGTTGAAGAATCAGCGGATGAGTTGTGGTTAGGGGTGAAATGCCACTCGAACCCA
GAGCTAGCTGGTTCTCCCCGAAATGCGTTGAGGCGCAGCAGTTGACTGGACATCTAGGGGTAAAGCACTGTTTCGGTGCG
GGCCGCGAGAGCGGTACCAAATCGAGGCAAACTCTGAATACTAGATAGGACCTCAAACTAACAGGGGTCAAGGTCAGCCA
GTGAGACGGTGGGGGATAAGCTTCATCGTCGAGAGGGAAACAGCCCGGATCACCAGCTAAGGCCCCTAAATGACCGCTCA
GTGATAAAGGAGGTAGGGGTGCAGAGACAGCCAGGAGGTTTGCCTAGAAGCAGCCACCCTTGAAAGAGTGCGTAATAGCT
CACTGATCGAGCGCTCTTGCGCCGAAGATGAACGGGGCTAAGCGATCTGCCGAAGCTGTGGGATGTAAAAATACATTGGT
AGGGGAGCGTTCCGCCTTAGTGGGAAGCACTCGCGCGAGCAGTGGTAGACGAAGCGGAAGCGAGAATGTCGGCTTGAGTA
ACGCAAACATTGGTGAGAATCCAATGCCCCGAAAACCTAAGGGTTCCTCCGCAAGGTTCGTCCACGGAGGGTGAGTCAGG
GCCTAAGATCAGGCCGAAAGGCGTAGTCGATGGACAACAGGTGAATATTCCTGTACTACCCCTTGTTGGTCCCGAGGGAC
GGAGGAGGCTAGGTTAGCCGAAAGATGGTTATCGGTTCAAGAACGTAAGGTGACCCTGCTTTTTCAGGGTAAGAAGGGGT
AGAGAAAATGCCTCGAGCCAATGTTCGAGTACCAGGCGCTACGGCGCTGAAGTAACCAATGCCATACTCCCAGGAAAAGC
TCGAACGACCTTCAACAAAAGGGTACCTGTACCCGAAACCGACACAGGTGGGTAGGTAGAGAATACCTAGGGGCGCGAGA
CAACTCTCTCTAAGGAACTCGGCAAAATAGCCCCGTAACTTCGGGAGAAGGGGTGCCTCCTCACAAAGGGGGTCGCAGTG
ACCAGGCCCGGGCGACTGTTTACCAAAAACACAGGTCTCCGCAAAGTCGTAAGACCATGTATGGGGGCTGACGCCTGCCC
AGTGCCGGAAGGTCAAGGAAGTTGGTGACCTGATGACAGGGGAGCCGGCGACCGAAGCCCCGGTGAACGGCGGCCGTAAC
TATAACGGTCCTAAGGTAGCGAAATTCCTTGTCGGGTAAGTTCCGACCCGCACGAAAGGCGTAACGATCTGGGCACTGTC
TCGGAGAGAGGCTCGGTGAAATAGACATGTCTGTGAAGATGCGGACTACCTGCACCTGGACAGAAAGACCCTATGAAGCT
TTACTGTTCCCTGGGATTGGCTTTGGGCTTTTCCTGCGCAGCTTAGGTGGAAGGCGAAGAAGGCCCCCTTCCGGGGGGGC
CCGAGCCATCAGTGAGATACCACTCTGGAAGAGCTAGAATTCTAACCTTGTGCCAGGACCTACGGGCCAAGGGACAGTCT
CAGGTAGACAGTTTCTATGGGGCGTAGGCCTCCCAAAAGGTAACGGAGGCGTGCAAAGGTTTCCTCGGGCCGGACGGAGA
TTGGCCCTCGAGTGCAAAGGCAGAAGGGAGCTTGACTGCAAGACCCACCCGTCGAGCAGGGACGAAAGTCGGCCTTAGTG
ATCCGACGGTGCCGAGTGGAAGGGCCGTCGCTCAACGGATAAAAGTTACTCTAGGGATAACAGGCTGATCTTCCCCAAGA
GCTCACATCGACGGGAAGGTTTGGCACCTCGATGTCGGCTCTTCGCCACCTGGGGCTGTAGTATGTTCCAAGGGTTGGGC
TGTTCGCCCATTAAAGCGGTACGTGAGCTGGGTTCAGAACGTCGTGAGACAGTTCGGTCCATATCCGGTGTGGGCGTTAG
AGCATTGAGAGGACCTTTCCCTAGTACGAGAGGACCGGGAAGGACGCACCTCTGGTGTACCAGTTATCGTGCCCACGGTA
AACGCTGGGTAGCCAAGTGCGGAGCGGATAACTGCTGAAAGCATCTAAGTAGTAAGCCCACCCCAAGATGAGTGCTCTCC
TATTCCGACTTCCCCAGAGCCTCCGGTAGCACAGCCGAGACAGCGACGGGTTCTCTGCCCCTGCGGGGATGGAGCGACAG
AAGTTTTGAGAATTCAAGAGAAGGTCACGGCGAGACGAGCCGTTTATCATTACGATAGGTGTCAAGTGGAAGTGCAGTGA
TGTATGCAGCTGAGGCATCCTAACAGACCGGTAGACTTGAACCTTGTTCCTACATGACCCGATCAATTCGATCAGGCACT
CGCCATCTATTTTCATTGTTCAACTCTTTGACAACACGAAAAAACCATTGTTCAACTAACTCTTTGATAACATGAAAAAC
CAAAAGCTCTGCCCTCCCTCTCTATCGGATGGAAGGGTAGAGGCCTTTGGTGTCCCCTCCAGTCAAGAATTGGGGCCTCC
CAATCACTAGCCAATATGCTTTTCTCTCATGCCTTTCTTCGTTCATGGTTCGATATTCTGGTGTCCTAGGCGTAGAGGAA
CCACACCAATCCATCCCGAACTTGGTGGTTAAACTCTACTGCGGTGACGATACTGTAGGGGAGGTCCTGCGGAAAAATAG
CTCGACGCCAGGATGATAAAAAGCTTAACACCCCTCATTCTTATTACTTTTTCAAAGAAAAAAAAGGAAAAGGTCGTCTT
ATTCAAAACCCCAATTATGACATCCCTTCTCTCCCACTTCACACCTCGGAACGCACCGTTCTTATAGAGATAAATGCGCT
TTCACATCTTCTTAACCCGAAATGGCTGGGGAGAGGAAAGGTTCCTTTTTTTGAGGGTCCTCCCGGGAACAGATCCAGTG
GAGACGGGGCGGGGCCTGTAGCTCAGAGGATTAGAGCACGTGGCTACGAACCACGGTGTCGGGGGTTCGAATCCCTCCTC
GCCCACAACCGGCCGGAAGGACCTTTCCCTCTGGGAGTAGGAAAATCATGATCGGGATAGCGGACCAAAAGCTATGGGAC
TTGGACTTGGGTGTGGGTCTTTTGTCGAAATGGAATGGCCTTACTTTTTCTTTTTATTTATCGTTAATGGTGGAATCATT
CCACATAGTATGCCTGTACCCTCCGCGTATTTTTTTGTTTTACGCCCCGTAACTCTTCCTCAGCCAGGCTTGGGCAGAAT
AGCAGTACAAGTATTAGTAGCATAACAAAAATACCTTCATATGTTTTTTTCGCGGTAATTGTGACCTCTCGGGAGAATCG
ATGACTGCTGCACTGCTAGGACTAGTACATCTGAGAATTCTTAATTGGCTAGTTGGAAATAGCCCCAGGGCTATCTCTTA
ACGGTCAAAGCGAGCCCTTTCATTCCATTCTGAATTAAAGAATTCAGAATGAATCAAATCTCCCCAAGTAGGATTCGAAC
CTACGACCAATCGGTTAACAGCCGACCGCTCTACCACTGAGCTACTGAGGAACAACGGGAGATTTGATCTCATAGAGTTC
AATTCCCGTTCTCAACCCATGACCAATATGACTCGAAGCTTCCTTCGTAACTCCCGGAACTTCCTCGTAGTGTCTCCCTT
CCATGCCTCATTTCATAGGGAACCTCAAAGTGGCTCTATTTCATTATATTCCATCCATATCCCAATTCCATTCATTTAAT
ATCCTTTTGGTGTCATTGACATAACAGATGTCGTTTCGAGTCTATCTCTTTATATGGAAAGTTCAAAAATCATCATATAA
TAATCCAGAAATTGCGATAGAAAAGAAAAAGGGGGGTTTGGGATGATTTTTAAATCTTTTCTACTAGGTAATCTAGTATC
CTTATGCATGAAGATAATCAATTCGGTCGTTGTGGTCGGACTCTATTATGGATTTCTGACCACATTCTCCATAGGGCCCT
CTTATCTCTTCCTTCTCCGAGCTCAGGTTATGGAAGGGGGAGAAGAAGGAACCCAGAAGAAGGTATCAGCAGCAACTGGT
TTTATTACGGGACAGCTCATGATGTTCATATCGATCTATTATGCGCCTCTGCATCTAGCATTGGGTAGACCTCATACAAT
AACCGTCCTAGCTCTACCCTATCTTTTGTTTCATTTCTTCTGGAACAATCACAAACACTTTTTTGATTATGGATCTACTA
CTATAAATTCAATGCGTAATCTCAGCATTCAATGTGTATTCCTGAATAATCTCATTTTTCAATTATTCAACCATTTCATT
TTACCAAGTTCAATGTTAGCCAGATTAGTCAACATTTATATGTTTCGATCCAACAACAAGATGTTATTTGTAACAAGTAG
TTTTGTTGGTTGCTTAATTGGTCCCATTTTATTCATGAAATGGGTTGGATTGGTATTGGTCTGGATACGGCAAAATCATT
CTATTAGATCAAATTTACTTATTCGATCTAATAAGTACCTTGTGTCAGAATTAAGAAATTCTATGGCTCGGATCTTTAGT
ATTTTCTTATTTATTACCTGTGTCTACTATTTAGACAGAATACCCTCACCCATTCTTACTAAGAAACTGAAAGAAACCCC
CAAAACGGAAGAAAGAGATGTAGAAACAACTTACGAAACGAGGGGGATTAAACAGGAACAAGAGGGATCCACCGAAGAAG
ATACTTCTCCTTCCCTTTTTTCGGAAGAAAAGGAGGATCCGGACAAAATCGATGAAACGGAAGAGATCCGAGTGAATGGA
AAGGAAAAAACAAAGGATGAATTTCACTTTCAAGAGACATGCTATAAAAATAGCCCCATTTTTGAAGCTTCTTATTTGGA
TAGGAATCAAGAAAGTTGGAAGTTCAAAATACTTGAAAAAAAAAAAAGATTCTGGTTTGAAAAAACCCTTTTAACTCTTC
TTTTCTTTATTAATTTTAAATTTTAAGTAATAATTAAAATTATTAATTTTAAGTAATAATTAAAATATTAAGTAATAATT
AATATTAAGATAAAAACTAATACAAAAAATAAATACACGAAAAGATAAGAAGAAATACGTCCGCCCCCTATATATTTGAT
GCCCTCTCCTACAAAGAAACTCATAAGACCAACTCCATTTGTAACGGCATCAATTATGTGTCTATCAAAAAAAGAAGTTA
ATTCAGCCAATCGTCTTATGCCTGCCGTTAAAGATGTTGCATAAAAAACATCTATGTAACCACGATTATCTGACCAATTA
TAAATTAATTTGATTATTTTCTCCCAAAGAACTCGTTTAGGGCCTTTTTTAACAAAAAAATTAATTAAATCTAAATTTTG
TAAAGACGAATAAACGGGTTTATATAAAAAGAGCGCTATAATTATTCCAAAATAGGAAATGCTGACTGAGAAAATGGCAT
CTTTTAGAAATTCATACCAATCAAAAGAATTTTGCAAATTGGAATGTAAGAGGTTTATAGACGGAGTTAACCACTTAGTT
AATATATCCAAATTAATTCCTTGGTCATTGAAAGGAATTCCTATGGATCCAATAAACAAAGTAAATAATATCAATACAAG
TAAAGGGAATAACGTAGTATTGTCCGATTCATAAGGATAGGAATAGACACTGTTTTTACCAAAATTACGAAGAATAATAA
AAGGAGGTGTTAGCTTTTTTTCATTCTCATCAATTCGATATGTTTTTTTAAAAAAAGTGCTTTCATTATTATTCCTTTTT
AAAAAGGATAGTAAGTCCATTTTTTTTTTTATTGTTTTTAAATCTTTACCCCATAGAGAGATTGAGTACAACGAAGTATT
TTCTTTTGCGCTGTAATTTTGCAAATGAGCATTTAAATGTCCCTCAAAAGTAAGTAAATAAATCCGAAACATATAAAATG
CAGTTAATCCTGCTGTGAACAGAGCTATTATTGCAAAAATCTGTGAATACAACCAACTATCATTAAGAATTTCATCTTTA
GACCAAAAACAAGCAAGGGGTGGAATACCACAAAGAGAGAGTGTACCTAAAAAAAAAGCGTTTTTTGTAATTGGCACGTG
TTTTGTTAAACCCCCCATAAGAACCATATTCTGACTTTTATCTGGCGAATATCCAACAATAGCTTCCATTGAATGAATAA
CCGAACCAGATGCTAAAAACAATAATGCTTTCGAATAAGCATGAGTAATTAAATGAAATAAAGCAATTCGATAGGATCCC
ATACCTAAAGTAAACATCATATAACCCAATTGAGACATTGTAGAATAGGCTAAACCCCTCTTAATGTCTTTTTGAGCAAG
AGCTAAAGTGGCTCCTAAAAATACTGTTATTATACCAATTAACGAGATTAAATTCATTATATAAGGTATGGTTATGAAAA
GAGGAAGAAGACGAGCTACAAGAAAAATGCCCGCTGCTACCATAGTAGCAGCATGGATAAGCGCTGAAATAGGAGTAGGT
CCCTCCATAGCATCGGGTAACCACACATGAAGAGGGAATTGTGCAGATTTAGCAACTGCGCCGGCAAATAATAGAACAGC
ACACAAAATAACCAATAAAACATCAACCTCATTATTCAAAATCAAGTTATTAAATATTTCGAATAAATCCTGAAATTCAA
AACTACCAGTTATCCAATAAAAACCTAAAATTCCTAATAATAAACCAAAATCTCCTACACGATTCGTTACAAATGCTTTT
TGACAAGCATTTGCCGCAACAGGCCGTGTAAACCAAAACCCTATTAATAGGTAGGAGCACATTCCAACAAATTCCCAAAA
AATATAAATTTGTATCAAATTAGAACTCGTTACTAATCCCAACATAGAAGTACTAAAAAAACTCATATAAGCAAAAAATC
TCAAATACCCTTGATCGTGAGACATATAATTATCACTATAAATAAGAACCAAAATTCCAACACTAGTAATTAATATTGAC
ATAATAGAAGTAAGTGGATCGATCAAATAACCGAATTCAAAAGAAAAATCGTTGTTGATGATCCAAGACCATACATATTG
ATATATAGAATTTTTAGTTATTTGATGAATAGACAGGTCAATCGAAAAAATCATAGCTATACTTAACAATAAAACACTTT
GAAAAGCCCACATACGGCGAAGGCTTTTTGTTGCCCTTGGAAAAAGAAGAAGTCCGACTCCTATTAATATAGGAACTGGA
AGTGGAATAAAAGGTAAGATCCACGCATATTGATATGTATGTTCCATAAAAAAAAATTCTTAATTAATTGTTTCCAATTC
ATCAGATCTTATTTCTTTCGAAAGGATTAATAAAAAATCAAGAGATAAACTATAACTATAATTTTAAGAATTTTCTATTC
TTACTTATTATTTCTGCGTTTTTCTAAATACTTGAAATATTTACAAATCCAGAAGTTTCGGTTAGTCAAATAATATGACT
AAATTACTAGTAAAAAAAAAATTAAAGATAAAGAAAGGGCTAGAATACCCCTTCCCTTACTTTCTTTTATATAAACTTCA
CCTTTTTTTTCTATTTTTTTTTGTACATAAATCCAAAATTGATAAAAAATTATGTTTAGCAAGCTATGTGTACTTTAATT
AATCACTAGTTTCATTCGAATTCAAAAATGAAAACAATCCATATTTTTTTTTCTCAAGCTTGACTAATTAATAAAATTTA
AAGGATTAAAGCTTTTTATTTGGGAAAGCTGGAGTTGTTAAACGTTTCTATTTTATTACATAAAAATAAAAAAGGAGGAC
CCTTTTCTTGTGGTATTTTTTTTTTTTTAGTTTAACTAATTTGATTTCTATACCACAGTGAATTATATAGATATCAACTT
GAATAAAAAAGAATCATAAAGAAATAAATAATAAAATTTACTTTGATTTTGACATATTTATAGTCTATAATTTTTTAAAA
TGTTATCTAAAAAAAATATACTAGAATATAGTAAAAAACGATTCTGAATAACAGATGTCTTTCACATCCAACTAGAATAA
TAAGAAACCTCTTACTTTTAAAATAAAATGGCAGTTCCAAAAAAACGTACTTCTATATCTAAAAAACGTATTCGTAAAAA
TATTTGGAAAAGGAAAGGATATTGGACAGCGTTAAAAGCCTTTTCCTTAGGAAAATCCCTTTCAACTGGAAATTCAAAAA
GTTTTTTTGCGCAATAAGCAAATAAGGAAAAAAGTTGGCCAATTTTATTTCGAATAGAAAATTAATAATTTCTATTATTT
AATGATATGAACTAATTTATTTGAAATGGAATTCCTTTGGGTCTTCAAATATGTAGAAGAATAATTTTTCTGTTTCCTTC
TTTGTTTAGTTAAGATATTCTATATGAATATGTGTCAACTTAAAATGATTCAAAGTCAATTCTATTTTTGTGTCATAGTT
TTGAAATTATTTTAATGAGTCATTAAAAAAGAAAAAAAAAAAAGAAAGTTTTTTTCAGTTCTACCCCATATCCTGGGGTA
GAACTATTTAGTTACAATAGTTGATTTCCAAGAGACCATAAGCTGCACGAAGACCTAAGTTAAATAAAACAGACATCCTA
CAATGGGGAACCTTCCTATTTTGATTTAGCAATTAAATCAAAGTATTTTATAAAAATACTATATTAAATAAGATTTATTG
CTTCAATCTCGACAATTAATTTATAAAAGGCTATTATAAGTTTGATAAAGCCGCTATGGTGAAATTGGTAGACACGCTGC
TCTTAGGAAGCAGTGCTAGAGCATCTCGGTTCGAATCCGAGTAGCGGCATGCTTTCTTCTAAAAGAGATAGAATATATTC
TATAATAAAATTAAATTGCTTATTTTCATTCTGTAATGAAATTAAACGACTCTCTTTTTCAAATTTTTATGATATTTTTA
ACTTTAGAACATATATTAACTCATATTTCCTTTTCGATTGTTTCAATTGTAATTATAATTTATTTAATAACCTTTTTTAG
TGATGAAATAATAAAACTATATGATTCGTCAGAAAAGGGCATGATCGCTACTTTTTTATGTATAACAGGATTTTTAGTGA
CTCGTTGGGTTTATTCAAAGCATTTTCCATTAAGTAATTTATATGAATCATTAATCTTCCTTTCATGGGGTTTCTGCATT
ATTAATATCGTTTCATATTGCAAAAAAAAACAAAATTATTTAAGTGTAATAACCACGCCAAGTGTTATTTTTACACAAGG
TTTTGCTACTTCAGGATTTTTAACTGAAATACATCAATCAGAAATATTAGTACCCGCTCTCCAATCCGAGTGGTTAATAA
TGCATGTAAGTATGATGGTTTTGGGTTATGCAGCTCTTTTATGCGGATCATTATTATCAGTATCACTTCTAGTCATTGCA
TTTCGAAAAAACATAACGATTTTTTGTGAAAGGGATTTTTTTATAAATTATTCGAATAAAAGAAGCTATTTTTTGTTTAA
TACTTCTTGGTTTTCTACTAAAAATTATTATAGATCTCAGTTGATTCAAGAGTTGGATTATTGGAGTTATCGTATTCTTA
GTCTAGGATTTATCCTTTTAACAATAGGTATTCTTTCCGGAGCAGTATGGGCTAATGAAGCATGGGGATCCTATTGGAAT
TGGGATCCAAAGGAAATTTGGGCTTTTATTACTTGGACCATATTCGCGATTTATTTACATACTCGAACAAATAAAAACTT
GCCCCCCGCAAATTCTGCAATTGTGGCTTTTATAGGCTTTCTTCTAATTTGGATATGCTATTTTGGGGTTAATCTTTTAG
GAATAGGGCTACATAGTTATGGTTCATTTTCGTTAACGTCTAATTGACTTGAAGAAGGGAATAGAATCAAAACAGAGAAT
ATATATATTCGTGTAAGCCAGCGAGAACCATTTGAATCAAGTAGTGCACTGATTCACATGGTTCTCATAAACATCAAACA
TATCGGGTAAAAATGAAAATTTTTTTTTTTATTATTAATAATATATACTTTTTTTCTTCTCTTAAAAAAAGATTTTTTTT
GTTTTATTCATGAAAACTATCTATAAAAAAAATTCGATAGAATAACTTCGACCTTGTCAACCGATAATGAAAGAATGAAA
TCGGGATAAATACCAATACCTATTATGGGTAAAAAAAAGGAGATCAAAACAAATAACTCTCGAGGTCCTGAATCAAAAAA
ATAAGAGTTTGACATATTAAATAATTTGTATCCATAGAACATCTGGCGTAACATATTTAATAAATAAATAGGAGTTAATA
TCATCCCAATTCCCATTCCAAAAGTAATTAGTATTTTTGTCATTAAAAGGTATTTTTGGCTGCTAATTATTCCAAAAAAA
ACTATAAATTCTGCAACAAAACCGCTCATACCCGGTAATGCAAGGGAAGCCATTGAAAAGCTACTGAACATCATGAAACT
TTTTTTCATTAGGATAGCAATTCCGCCCATTTCATCGAGATAAGCAAGACGTATTCTATCATAACTTGTTCCTGCCAAGA
AAAAAAAAGCAGCACCAATAAATCCATGTGAGATTATTTGTAAAATGGCTCCATTGAGTCCCGTATCGGTTATAGAACCA
ATTCCTATAATTATGAAACCCATATGAGATACAGAGGAGTAGGCTATTCTTTTTTTTAAATTACGTTGACCAGCAGATGC
TGAAGCTGCATAAACTATTTGCATTGTGCCTATTATCATTAACCAAGGAGAAAATATAGAATGAGCATGAGGTAAAAATT
CCATATTGATTCGAATTAACCCATATGCTCCCATTTTTAATAAGATTCCAGCTAAAAGCATACAAGTACTGTAATGCGCT
TCTCCATGAGTATTAGGTAACCATGTATGTAGAGGTATAATCGGTGATTTGACAGCAAAAGCAATAAAAAACCCAATATA
GAATATTATTTCCAGTGCCATAGGATATGATTGATTAGCTAATGTTTCAAAATTTAATGTAGGTTCATTAAAACTATATA
AACCAATGCCGAGAACCCCCATTAAGAGAAAAATGGAACCTCCTGCAGTGTACAAAATAAATTTGGTAGCTGAGTAGAGA
CGTTTCTTTCCTCCCCACATAGATAAAAGTAAATAAATGGGAATTAATTCTAACTCCCACATGATGAAAAAAAGTAAAAG
GTCTCGAGATGAAAATGATCCTATTTGAATACTGTACATTGCTAACATCATAAAATGGAATAATCGAGAGTCTCGAGTAA
CTGGCCAAGCCGCTAAGGTAGCTAAAGTAGTGATGAATCCTGTCAGTAAGACGGGTCCTATAGAAAGTCCGTCTATTCCC
AATCTCCAGTGGAAATCAAAAAAATGGATCCATTTATAATCTTCCACTAGTTGGATTAATGGATCATCTGATTGAAAATG
ATAACAGAATACATAGGTGGTTAGAAGGAGTTCTAAAACACATATAGATAGAGTATACCAACGAATTGCCCGATTTCCTC
TATAGGGAAGAAAGAAAATGAAAGAACCTCCAAATATTGGCAAAACTACTATTATTGTTAACCAAGGAAAAAAATTCGTG
GTAAAGACAAGATATACTTAGACCAGAAACCCCGTCCTCAAAAAAATATGTTATTTTTGAGAATGGGGTTTTGTCGATAA
AAAAATGAAATGAAATGGAGTTTTCTAGAATGTATCAATAAGCTAGACCCATACTACGAGTTGTTTCATGCCATAAATAA
ACTCGAACACTTAAGAAATCCGTTGGACAGGCAGATTCACATCTCTTACAACCGACACAATCTTCTGTTCTTGGGGCAGA
AGCAATTTGCTTAGCTTTACATCCGTCCCAGGGTATCATTTCTAATACATCTGTGGGGCAAGCTCGAACACATTGAGTAC
ACCCTATACATGTATCATAAATTTTTACTGAATGTGACATTGGTTCTATCCATTTTTGAATGTCATAAATTTTCGATCTA
GTAAATTTTCTAAATGAATCATATAGTAAATTACTAGACGAATCAATGAGTCACCAGAATTTTTGCTAATCAATTGATTT
TTGGATTAACTCATTAGAGAGGACCAAAATACTTAGATTTTTTATGTTTTAAAAAACTAAAGAGAATTTTTAAACTAAAC
AGAATTCTATCTTACAGAACAGATATTCTTATTCAAATTTTTGAGCAATATTTTCATTTTGAAAATCTTTTTATTTATAT
AATGAATACTAATTATTTTAATAAATTGGATTGGTTAATACGAGTTGATTTTTTGTTACGATAAATTGATGAAACAATAG
CAAGTCCAATGGCTGCTTCAGCGGCTGCAATAGCTATAATAAAAATGGAGAAAATGGATCCTTTTAATTGACGACTATCA
AAAAAATCAGAAAATGTTACAAAATTTATATTAACTGCATTTAATATAAGTTCAAGACACATAAGGGCTCTAACCATGTT
TCGACTTGTGATCAATCCATAAATACCGACAGAAAATAAAAAGGCACTCAAAACAAGTACATGTTCGAGCATCATTAAGC
AACTCCTTATTAATCTCAATTCATTTCAATATGAACAACAATTCAATAGGTTCGATTAATTAAAATAGAATAAGTACGGA
ATAAATTAATATATTCGTAATAAATGAAAACGTTTTTAGTTTAGACTAAACATAAATTCAAATAGAATGGAAGAGCAAAA
AATCTGATAATCCAAAATAAAGTTGAATTTTGAATTCAAAAAAAAATTATTGACGAGCTACAGTGATTGCACCTATTAAG
GCTACTAAAAGAATTATTGAAATAAGTTCAAATGGAAGAAAAAAATCTGTTGATAAATGAATACCAATTTGTTGACTATT
ACTTATCAAATCTTGCTCTAGAGTCTGGTTTGATCTTGTAGTCCAAATAATGCTATACCATGACGTATCTAGAATAATAG
TAATTAGAGAAAAAAAAATACTTGTACAAATGATCGAAGTAATTCCATCTCCAACCGTCCAAAGGTAAAAATCTTTGGAA
TATTCTGAACTACTCATGAACATTACGGCAAATATGATTAAAACATTTATAGCTCCTACATAAATAAGGAGCTGCGCAGC
AGCTACAAAATGAGAGTTCGATAGAATATACAATAAGGATATACAAAAAAAAACAAATCCCAACGAAAAAGCAGAATAAA
TTGGATTGGGGAGTAATACCACTCCCAGACTTCCTAATATAAGGCCCACTCCTAGGAAGACTAAAAGAAAATCATGTATT
GGTCCAGGTAAATCCATTATATCGAAAATAATAAAAAAATAAATGAAATATCATGACTTTGTTGACCTGACCAGGAAAAA
GTTTTTCTATTTTTTAATACTTAGAAATTTTGAATTGAATTATATGTCAATAGATATAGATTGCTGTAAGCACAACAAAT
ATTTTTCTTTATCTGAAATGTGAAACGAAAGAATAATTTCTATATTTTTATTTTGAAATCAGTCCTAGACAAAATGGATT
TTCAGTCCAAATTCAATCGCGATTCACACCAATCAATACACAGTTTGTGTAGTTTTTGACCAAAGAAAAACCTCATTTTT
GTAGATCAAAACTGAACCTTATTTCTTTTCTTAAATTAAATAATTTTTCTATTTTTTATTTGATTTGAGACGCATTCAAA
ATTGTTCGGATTGTGGAATCGTCAATTACTGACATTGGTAAACGACCCAATGCAATTTGATTATAATTCAATTCGTGACG
ATCATAAGTAGAAAGTTCATATTCTTCAGTCATTGATAAACAATTTGTTGGGCAATACTCAACGCAATTACCGCAAAATA
TACAGATTCCTAAATCAATACTGTAATTAAGCAACCGCTTTTTTGGAATATCTATTTCGAATTTCCAATCAACAACAGGT
AGATCTATAGGACATACACGAACACATACTTCACAAGCAATGCATTTATCAAATTCAAAGTGGATTCGACCCCGGAACCG
TTCCGATGTGATCAATTTTTCATAGGGGTATTGAATAGTTACAGGTAAACGATTCGCGTGGGATAAGGTAATCATGAAAC
TTTGACCAATGTACCTTGCAGCTCGTACTGTTTGTTGACCATAATTCATGAACCCAGTTACCATAGGGAACATATAGTGA
ATATGTATAAAAATTGTATATTGGTTTCTTTCTCTTGTTTGATGTTTGAAAGAGGTCGTGAATAGAAGATATCATATTTA
TAACCAAATAAGTTGGGATGAGGTTGTTAATAATAGATTACCTAGAGAAATAGGTAAGAGAAATTTCCATCCAAGATTTA
ATAATTGGTCCATTCTGAACCTTGGCAAAGTCCATCTTGTTGTGATAGAAATGAATAAAAACAAATAAGTTTTAGCTAAT
GTAATAAAGATACTAATTATTGTTCCAAAGACTCTACCTCCTTTATTTATTTCAAAAAGCCCAGGTACGTATATGTATGG
AATAGAAAGATTCCAGCCGCCCAAGTAAAGAACTGTTACAAATAATGAAGAAACTAGTAGATTTAGATAAGAAGCAACGT
AAAATAAACCAAATTTGATACCTGAATATTCTGTTTGATAACCCGCCACTAACTCTTCTTCTGCTTCTGGTAAATCAAAA
GGTAATCTCTCACACTCTGCTAGGGAAGAAATTAAAAAAATAATAAACCCTATAGGTTGACGCCACAAATTCCATCCCCA
AAAACCGTATTTTGATTGCGCTTCAACTATATCAATTGTACTTGAACTGTTAGATAATCATAGTCGGTGATAACATCACT
ATTACCGTCGCTATTCCAGAACCGTACATGAGATTTTCACCTCATACGGCTCCTCGAGGGTCACAAAATAATTCAAAAAC
CTATTTGATATTATTTATCTTGATCTCTTTCTAGGATAGATAAAATAAAGTAAAAATCGAGTGTAAGGTCCTAAATTTGA
CCAAAGAAATTCTGTCTGCTCCTTTTATTATTTTTAAATATAAATAAAAATGCTTGGGAATTCATCTTATCCTTTTTTTT
TCAGATTAATAACTTAATTCTTGAATAAAATTTTTTTTTTATGAAGATCAATATATATTTCAAACTATCACTTTTTTTTA
TAAAAAAATTAGACATTACTGAATCATAACAAGAAGTCTCTTTCTTTAAAGTTATATATAGGAAAGAAGAAAAAATCCTT
CTTCTTTTCTATTCCATTTTGATTCTTTGTATTTTCCTTTTTCATTCCTATTCTTTTTTCTCAGAAAAGGGTAGAAGGCT
AAATTAAAGGATTCCTTCGTTCCTGATAGTTATTTATTTAATCGGTGGCTAGGAGCATACTCTGGATCGGAATCGTGGGG
AGTGCTGCTTAAAAATTTCTACTAACTTAAAGCCCCAATTCAAAAATTTTTATGTAAAAATATCCAGGTGGATAGATTTT
AGAATTTACATTACTAATCCTTTGTGTACCTTGGTCTTCCTAATCATCCACTTTTTTTTTATCAACCCCCGGTAATTAGG
GTAATAGATAGTAAAACTCTATAGAGTTGATCTTTTCAACCCGCTTCAAGTCCTGATGACTAATCAATCTTGGGGTAAAC
AGTTTTGATTATTTTGATTTTTCACTTAACTCTTGTACATAGGAAATGAGACTCAATCTTTTTACTGCGAATTTAAAAGC
TGTTTTCTTTCACTCATATAACTATCTGGTTTAGTTTATCAATTTAAATGCTGAATAAAAAAAGATATTCAATTTACTTA
ACTTCTTTCCTAGATACTAGAAAGAAATAAGAAAAAAGTGAAGTTTATGTGTCAACGAATCACACGTAGAGATATTGATA
ATACACATAGAGTTAATGGTATTTCATAACTAATTGATTGAGCAGCCGCCCGTAGGCCACCTAAAAAGGAATATTTATTA
TTTGATCCATATCCGGACATAAGAAGTCCAACGGGAGCAATGCTTGAAATGGCAATCCATAAAAAAACACCGATACTGAG
ATCGGCTAGAGCAAGAAGATAGCCAAAGGGAATTACTAAATAACTTAGTAAAATGGATATAACTGCTATAGATGGTCCAA
TACTAAATAAAAGAGTATTTCCTCTAGATGGAAGAAGATTCTCTTTGAAAAGCAATTTTGTTCCATCTGCTAGAGCTTGC
AGAATCCCCAAAGGCCCGGCGTATTCTGGTCCAATACGTTGTTGGACCCCTGCAGATATTTCTCTCTCTAACCAAACAAT
GACTAATACACCTATTGTGATTCCTAATATAAGAGTCAAAATAGGAACAAGCATCCATATTATTCCATACACTTCTTTTA
GGAATTCCAATTTAGAAAAAGAATTAATAGCTTCTGTTGTATTAATTATCATTTCAACGATCAACTTCTCCCATAATGAT
ATCTATGCTACCTAGTATCGTCATAATATCAGCCAATTTCATTTTTTTAACTAATTGAGGAATAATTTGCAAATTGATAA
AAGCCGGCGGTCTAATTTTCCATCTCCAAGGAAAAATATTCTGATCTCCTATCAGAAAAATTCCCAATTCCCCTTTTGGA
GCTTCAATTCTTACATAGAGTTCTTGCTTTGATAATTCAAAGGTTGGAGAAGGTTTTTTACTAATGAATCGATATTCAAA
GTCATTCCATTCGGTATTCTTTACTCTATCAAAGCGCCGAATTTCTAAATTCTCATAGGGTCCTCCTGGAATTCTTTCTA
GAGCCTGTTGAATAATTTTTATAGATTCTGTCATTTCACCAATTCGTACTAAATAACGAGCTAATGAATCCCCTTCTTTT
TGCCATTGGACTTCCCAATCAAATTCGTCGTAACACTCATAATGGTCAACTTTGCGAAGATCCCACTGTATTCCAGAAGC
TCGGAGCATTGGTCCTGATAAACCCCAATTTGGTGCTTCCTCTCTACCAATAATCCCTACCCCCTCAACTCGTTCTAAAA
AAATAGGATTCCGTGTAATAAGTTTTTGATATTCAGCAACCCCTCTTAAAAAATAATCGCAAAAATCTAAACATTTATCG
ACCCATCCATAAGGTAGATCGGCAGCTACCCCTCCAATACGAAAATAATTATGCATCATTCGCATGCCTGTGGCAGCTTC
GAATAGGTCATATATCAATTCTCTTTCTCTAAAAATATAGAAGAAAGGGGTCTGCGCACCAATATCTGCCATAAAAGGTC
CAAGCCATAATAAATGAGAAGCTATACGGCTCAACTCCAACATAATTACTCTGATATAGCTTGCCCTTTCGGGTATTTGA
ATATTTCCCAATTGTTCTGGTCCATTTACAGTTATTGCTTCTGTAAACATAGTAGCTAAATAATCCCAACGTGTTACATA
AGGCAAATATTGTATAATTGTGCGATTTTCTGCAATTTTTTCCATCCCTCTGTGTAAATAACCTAATATTGGTTCACAGT
CAATAACATCTTCACCATCTAGAGTAACAATAAGTCGAAGAACACCATGCATTGATGGGTGGTGAGGACCCATATTAACT
ATCATGAGATCTTTTCTTGTAGCTGATGCAGTCATAGGGTTTTCCCGATTCATTCGTACATGCATTGCTGAAAGTGAAAA
GGGGGTTCATCCAAATTTAAGTGAATAATTCAAAAAGGCTTTTCAAATTAATGATTTTTTGTATCTCGAATATTCAATTG
ACCAATTAATTCTTTATAGCGTACTCTATTTTTTTTTGACAAATAACTTAGGAGGCGTTGGCGTTTTCCCAGAATTTTCC
GCAAACCTCTCTGAGATAAATAGTCTTTTTTGTGCAATTCCAAATGTGAAGTAAGTATCCGTATCTTATTGGTAAAACTG
AACACTTGAAATTCAACACATCCTCTATTTTCTTCTTTTTGTGAAATAACCGAAATGAGCGAATTTTTTACCATAAAAGA
AATCCCTCCCCTTTTTTATAAAAAATGAAATTGACTGATCAGTAATAATAATGTCATCCATTTCAATCTGGTGTACACAA
AAATTTGTAATTTTTTATAGAATGCAAATTCTATTCCATAAAATTAATCAATTAAAAATTGAATTTGTATATGGATCAAA
AAGAAAAGAATAGCTAATTTTGCATTTTCAAAAGAGAAAAGTGGAAAAGAAAATTTTGTTGATTTGTTTCTTTCTAGATA
GAATCCATACTTCACTTCAATTGAATTAATATTCTATATTAGAAAGAGATGTAGGACAAGTCATGTGCATTTGTTTGCTT
TTATTTTCCAGAAAAAGTCAGGATATATAGCAAAATATATCATCAATATATTCTCAATCGTGGGTACATATGTATTCTTA
ACATACTGAAACGGCTACCATTATTCATATTAAACCAATAACGATTGATACAAGCTAAATCTTCTAATCGGTAATTGGGC
CAAAGAAATAACTTTAATTTAATCAATTGATTTTTATCTCTATTAAAATCTTTATTTTCATTCAAAAATTTATTCCAGTT
TTTTACTCTGTTCCCGTTGCTAAATATAGGATTTCTATTTACAACATTCTTAGTCTTTGAATTGAAACAAATTAGAATTC
TCAACTCTCTACGGCGTCTATACGATAAAATATTTTCAGGAACAGGCAAATAATAATTCTTTTTGTCTTTATTTGTAGTT
ATCCTTTGATAATGTTTTAAAATAAAAAGAGATTTATCAAAATTTCCCTTATTAACATATTTTTGTTCTCGGTATCCTTG
ATACCTCCTTTTTTGAACGAATAAAATAGCTATGGTTTGATACATAATAACCTGACCATTATTTTTTACAGATAGTCGAA
GGGGTTCAATAATAAATACCTCTTTTTTGATTAATTTTCTAAGAGTTAAATTCTTCTCAATCAGCATTGTATCCAGATTC
AGTTCTTTCCTTTGAATAGAGGATAGAGTTATTTGTCTTGGATTTCCTAGTCTAAGCAAGAGACAATATACCTTGATATT
TTCAATCGTTCTTTGGTTCAAACTAAAATTCCACCTTAATTGAAAAAGTAAATACCTTTTCAGGAACAAATCTATTTCTG
CTTCTGTATTGTTTTTGTATTTTTTTTTATTCTTATATTCTTTTATATTGGATTCCAAATTATTTTCTTCAATATCTTTA
AGGTTTCCTTTATTGTTTTTATTTGATCTAAGATCTCTTCGGTCTGCAGATTTTTTTTCTTTCTTTTTTTGATTTGTTAA
TTCAAAATCAATTATTTTATTCGACAATATAGCCTTTTTTTGCTTTCTATTAGTGTTTTTATTTTTATTATATCTTTCAT
TTAGATTTAAATTGAAAAACAGCAATTTTCTTGGTATACCCCATGGTTTCATTTTATATGTATTATAAAGTAGTATAAAT
TCTGGGAAAAACCAAAGTTTGAAATCCAATATGGAATCTCTTAGTATTTTTTTATTCATTCCCATCCAATCATAAATTTT
TTTTTTTTTATTTGGTGAATTTATTTTTGGATCAATCATAAGAAAAAAACAGTTTTTTTTATCAAATTTTTTAATTATTT
GATTATTTTTAGGCCCGGTTTGAGTATTTTGATTACTTTTGATATCAATCTTGATCCAAGTTAAAATATTGATTGTCTTT
CTAAGACAAAAATTGTAAATTTTACAATCAAAATATTTTCTATCCGGGTTTTTTTCCATATTCCTAATATCATTTTTTAT
TAAAAAATTCTTAATAGGGCTATCCCCTAATTCAAATATTTCAAAAATATTGTTTTTATTTGTGTTGTAATTATTAGAAC
TCTTTGTTTTTTGAAATGTTGAGCCATAAATAGACGGCTCCCTTTTTTGTTCATAATTAATAAATCTATAGCATAAAAGA
TTATATCTTTTATATTTAAGAAAATTTTCTTTTTCATTTGGTAATGAATAAACTTTGTAATAATTTTTTTTTTTGTAATA
AATTAAATGATTTTTTTCATAAAAATCCTGTTTGTTTAAATTTTGTTGTTCAATTGGATCACGTTTATTGATTCTATTTC
GGCAGTTTTGTGCTATTAATCTAGACCAGGTAATCGGAGAAAAATTGTATTGATAATGACTTCGTAACCAGCTTCGCCAT
TGATTTATTTCAGAATTTATAGGTTTCTTTTGTTTTAATTTAGAATAAAATAGTTTTTGTGGTTCAAAATAATTCTTTAG
TGAAGTTTTAAGAAACGAAAAAGTTCCATGATATTCAAGAATAGGTCTTAACTTATAGAAGTACAAGTTAAGAGCGGGGG
TTTGTGATAATTTGTAAAAGACATATGCTTGCGACAAGGAGGCTAAATCATCAAAATTATCTGAATTCTTATTAAGAATA
TTCTGAAGCGACTTTTTTCTACTGGAAATAAATTGAATTTTATTTGATTTCTCAAATCTTGTTTCATTACTTTGATTATT
GAAAATGTATTTTTCCATTTTTTTTTTTTCACTAAAAAGTTCCATATTTATTCTACGAATAGTAATGATAGATAAAAAGA
AATCCATGTAGATTTTTTTAGTAATTTTTTTTTTTAAATAATAGAATTTACGAACGACTCGAGTATTTCTTCTTTTTAAT
CTTTTTTTTTGTAATTTTAATCTTTTAACATTCAAACTTGTTTTATTATGGCTAATGTTTATTTCCGGAATTCTTTTTTT
TTTCTCTTGTTTTAGTCTTTCTATTTTATTTCTGATTATGCTTGTTCTAGCAATTATATCTTTCTTTTTTTTTTCTCTCA
GTAAATAATTTGTCCAATTTGTAGATTCAATTTGACTAAATGATTCATTAATTTTAGAATTGTGGTTTTTTTTTAAATCT
TTTTCTTTTTTAGTGTCACTTAATTTAGAGACTTTTTTTAATCGAAATAATAGAATTGGATTTAGTTTTGAGAGTTCTTT
TTTTATTTTTTTTAAAAATAGAATAACTTTTATAAGCCATTTTTTTTTTTTTTTTAAGAGATTTAGAAAGGATTTTGTTC
TTTTTTTTAAAATTATTAGAACTAGATCGTATTTTTTTTTTACTTTTCCTTTTTTTTTTTTTAATTCCTTAATAATTGGT
TCAAAAAAAGAATTCCTTTTTCCGGGAAACCCAAAAGGAAGTTCAGTCTCCATTCCCCAAACTGTTAAAAAACAAAACTC
AGATTTTTTATCCTTTTTTTTCATTCGATCTATATGAAAGATCCTTGGCTTAGATCTATGCCAAGGTTTCAGACAGAAAG
GAAATAGGATCTTTATCTGAATCCCGTCTAGTAACCAATTTTTAGGAAATTCCGTTTCGGATAATTGAATACCATTATAG
GTACATTTAACATACATTTCATTATTCCATTCCTTAAAATCCTCAGACCATTCGGGAGCTTGCAATAATAGTATACGTCC
TATATTTTTGGCTATTATCAATGAAGGTAATCTAATATATTTTCTAAGCGTTGATTGAGTTATTAACATGAAACCTCTTA
TTACTTGAGCAAGTGGAATGCTATCCCATATTTCTGCTATTTCTATTCGTTCTTTTTCGTTTTTTTTGCTCTTCTCCTTT
TTTCTCTGTTCTTCTGTATACTCGGAAATTTTACATTCTGCTTCTTTTCTTACTCTTTCCAAAATAGAATTTTTTAAAAA
AAGTTTCATTAGTTCGGATAGATCAAAAAAAAGGGGAGGGTCCTCTTTTATCCTGTCCAAAAAGAGTGGGGAATGCACAT
TTGCTTGAAACAGTTTTCCAATAATTATTTTCTTCCTTTGGGCGCGAATAGAACCTTTTATTATATTTCGTCGAAAATCA
GATTGTTGTGAATAACGTATCAAAGATATTTGATTTGGTTTAGGGGAATTCTGAGTTTCCTTGTTATTAATATCAATATT
ACTTTCGTTATCGGTAAAAATTACTACACGTTTGAATTTTCTTGAACGAATTTGATGTCCTACTTGCACTTCTTCAGCAC
TTTTTGTTTCTTGTTGGTCTAATTCCTTGATTAATTTGTATGACCATCTAGGGATTTTTTTTTTTATTTCTTTAATTTCA
ATCAATTTTTTTTTTTCAACATTAGCATTACTTCGAATCGCATTGAAAAGAAATTTCAAAATTTTTTTTTCATATTTTGA
CTCTATTTTTCTTTTTTTTTGTTGGGAAAATAAAGAGGATTTTTTCAACTTTAAACTCAATTTTAATTCCCTATCAAGTT
CACTCATTAAACTGAAAAAAATTTTTATTTTTGGCGAGAATGAGGTTTTTTCAAGTATATCCAATTTTTCTTCAAAATCT
TGGTATTGGTAATTAGTATTAATAAAAAAAAGAGTATGAATTTTATTTATACAAAAGCTCTCTGTTAAACTTTTTAATAA
AGTCTGATTTCTAATTAAAAGTAAAAACTTTTTTTTTATTGCTCCACGGTGTGACCCATTCAATAAAGGATCATATATTC
TAAAAAAATATTCTTTTTTAGTCTCATCATTACATATTTGAATCTTCTTTTCGAGTATAGTTAAAAAAATGGATCCTTTA
TCTAAACTATCCATTTTTTTTTTGAAGTCCTCATAAATATTCTTAATTTTTTCTTTGTTGCTATAAATTGACCTAACCTT
GTACAGTTCAGCAAGGTCTAATTTTTTTTTTATCGACAGGGACATCCTTTTTTCTATCATTTCAAAAAAAGTCGATAAAC
TTGGTGGATATGTAAATAATATTTTTTCTTTGCCATCATTTTGACATGTATAAAAAAAATATTGTGACATTTTATTTCGT
GGAGCATTTTCACATCGGTTATTTTTTATGTATCGCAATGGCCGATTCCATCGGTTATAATCGAAAAGAAGAGTTAAAAG
GGTTTTTTCAAACCAGAATCTTTTTTTTTTTTCAAGTATTTTGAACTTCCAACTTTCTTGATTCCTATCCAAATAAGAAG
CTTCAAAAATGGGGCTATTTTTATAGCATGTCTCTTGAAAGTGAAATTCATCCTTTGTTTTTTCCTTTCCATTCACTCGG
ATCTCTTCCGTTTCATCGATTTTGTCCGGATCCTCCTTTTCTTCCGAAAAAAGGGAAGGAGAAGTATCTTCTTCGGTGGA
TCCCTCTTGTTCCTGTTTAATCCCCCTCGTTTCGTAAGTTGTTTCTACATCTCTTTCTTCCGTTTTGGGGGTTTCTTTCA
GTTTCTTAGTAAGAATGGGTGAGGGTATTCTGTCTAAATAGTAGACACAGGTAATAAATAAGAAAATACTAAAGATCCGA
GCCATAGAATTTCTTAATTCTGACACAAGGTACTTATTAGATCGAATAAGTAAATTTGATCTAATAGAATGATTTTGCCG
TATCCAGACCAATACCAATCCAACCCATTTCATGAATAAAATGGGACCAATTAAGCAACCAACAAAACTACTTGTTACAA
ATAACATCTTGTTGTTGGATCGAAACATATAAATGTTGACTAATCTGGCTAACATTGAACTTGGTAAAATGAAATGGTTG
AATAATTGAAAAATGAGATTATTCAGGAATACACATTGAATGCTGAGATTACGCATTGAATTTATAGTAGTAGATCCATA
ATCAAAAAAGTGTTTGTGATTGTTCCAGAAGAAATGAAACAAAAGATAGGGTAGAGCTAGGACGGTTATTGTATGAGGTC
TACCCAATGCTAGATGCAGAGGCGCATAATAGATCGATATGAACATCATGAGCTGTCCCGTAATAAAACCAGTTGCTGCT
GATACCTTCTTCTGGGTTCCTTCTTCTCCCCCTTCCATAACCTGAGCTCGGAGAAGGAAGAGATAAGAGGGCCCTATGGA
GAATGTGGTCAGAAATCCATAATAGAGTCCGACCACAACGACCGAATTGATTATCTTCATGCATAAGGATACTAGATTAC
CTAGTAGAAAAGATTTAAAAATCATCCCAAACCCCCCTTTTTCTTTTCTATCGCAATTTCTGGATTATTATATGATGATT
TTTGAACTTTCCATATAAAGAGATAGACTCGAAACGACATCTGTTATGTCAATGACACCAAAAGGATATTAAATGAATGG
AATTGGGATATGGATGGAATATAATGAAATAGAGCCACTTTGAGGTTCCCTATGAAATGAGGCATGGAAGGGAGACACTA
CGAGGAAGTTCCGGGAGTTACGAAGGAAGCTTCGAGTCATATTGGTCATGGGTTGAGAACGGGAATTGAACTCTATGAGA
TCAAATCTCCCGTTGTTCCTCAGTAGCTCAGTGGTAGAGCGGTCGGCTGTTAACCGATTGGTCGTAGGTTCGAATCCTAC
TTGGGGAGATTTGATTCATTCTGAATTCTTTAATTCAGAATGGAATGAAAGGGCTCGCTTTGACCGTTAAGAGATAGCCC
TGGGGCTATTTCCAACTAGCCAATTAAGAATTCTCAGATGTACTAGTCCTAGCAGTGCAGCAGTCATCGATTCTCCCGAG
AGGTCACAATTACCGCGAAAAAAACATATGAAGGTATTTTTGTTATGCTACTAATACTTGTACTGCTATTCTGCCCAAGC
CTGGCTGAGGAAGAGTTACGGGGCGTAAAACAAAAAAATACGCGGAGGGTACAGGCATACTATGTGGAATGATTCCACCA
TTAACGATAAATAAAAAGAAAAAGTAAGGCCATTCCATTTCGACAAAAGACCCACACCCAAGTCCAAGTCCCATAGCTTT
TGGTCCGCTATCCCGATCATGATTTTCCTACTCCCAGAGGGAAAGGTCCTTCCGGCCGGTTGTGGGCGAGGAGGGATTCG
AACCCCCGACACCGTGGTTCGTAGCCACGTGCTCTAATCCTCTGAGCTACAGGCCCCGCCCCGTCTCCACTGGATCTGTT
CCCGGGAGGACCCTCAAAAAAAGGAACCTTTCCTCTCCCCAGCCATTTCGGGTTAAGAAGATGTGAAAGCGCATTTATCT
CTATAAGAACGGTGCGTTCCGAGGTGTGAAGTGGGAGAGAAGGGATGTCATAATTGGGGTTTTGAATAAGACGACCTTTT
CCTTTTTTTTCTTTGAAAAAGTAATAAGAATGAGGGGTGTTAAGCTTTTTATCATCCTGGCGTCGAGCTATTTTTCCGCA
GGACCTCCCCTACAGTATCGTCACCGCAGTAGAGTTTAACCACCAAGTTCGGGATGGATTGGTGTGGTTCCTCTACGCCT
AGGACACCAGAATATCGAACCATGAACGAAGAAAGGCATGAGAGAAAAGCATATTGGCTAGTGATTGGGAGGCCCCAATT
CTTGACTGGAGGGGACACCAAAGGCCTCTACCCTTCCATCCGATAGAGAGGGAGGGCAGAGCTTTTGGTTTTTCATGTTA
TCAAAGAGTTAGTTGAACAATGGTTTTTTCGTGTTGTCAAAGAGTTGAACAATGAAAATAGATGGCGAGTGCCTGATCGA
ATTGATCGGGTCATGTAGGAACAAGGTTCAAGTCTACCGGTCTGTTAGGATGCCTCAGCTGCATACATCACTGCACTTCC
ACTTGACACCTATCGTAATGATAAACGGCTCGTCTCGCCGTGACCTTCTCTTGAATTCTCAAAACTTCTGTCGCTCCATC
CCCGCAGGGGCAGAGAACCCGTCGCTGTCTCGGCTGTGCTACCGGAGGCTCTGGGGAAGTCGGAATAGGAGAGCACTCAT
CTTGGGGTGGGCTTACTACTTAGATGCTTTCAGCAGTTATCCGCTCCGCACTTGGCTACCCAGCGTTTACCGTGGGCACG
ATAACTGGTACACCAGAGGTGCGTCCTTCCCGGTCCTCTCGTACTAGGGAAAGGTCCTCTCAATGCTCTAACGCCCACAC
CGGATATGGACCGAACTGTCTCACGACGTTCTGAACCCAGCTCACGTACCGCTTTAATGGGCGAACAGCCCAACCCTTGG
AACATACTACAGCCCCAGGTGGCGAAGAGCCGACATCGAGGTGCCAAACCTTCCCGTCGATGTGAGCTCTTGGGGAAGAT
CAGCCTGTTATCCCTAGAGTAACTTTTATCCGTTGAGCGACGGCCCTTCCACTCGGCACCGTCGGATCACTAAGGCCGAC
TTTCGTCCCTGCTCGACGGGTGGGTCTTGCAGTCAAGCTCCCTTCTGCCTTTGCACTCGAGGGCCAATCTCCGTCCGGCC
CGAGGAAACCTTTGCACGCCTCCGTTACCTTTTGGGAGGCCTACGCCCCATAGAAACTGTCTACCTGAGACTGTCCCTTG
GCCCGTAGGTCCTGGCACAAGGTTAGAATTCTAGCTCTTCCAGAGTGGTATCTCACTGATGGCTCGGGCCCCCCCGGAAG
GGGGCCTTCTTCGCCTTCCACCTAAGCTGCGCAGGAAAAGCCCAAAGCCAATCCCAGGGAACAGTAAAGCTTCATAGGGT
CTTTCTGTCCAGGTGCAGGTAGTCCGCATCTTCACAGACATGTCTATTTCACCGAGCCTCTCTCCGAGACAGTGCCCAGA
TCGTTACGCCTTTCGTGCGGGTCGGAACTTACCCGACAAGGAATTTCGCTACCTTAGGACCGTTATAGTTACGGCCGCCG
TTCACCGGGGCTTCGGTCGCCGGCTCCCCTGTCATCAGGTCACCAACTTCCTTGACCTTCCGGCACTGGGCAGGCGTCAG
CCCCCATACATGGTCTTACGACTTTGCGGAGACCTGTGTTTTTGGTAAACAGTCGCCCGGGCCTGGTCACTGCGACCCCC
TTTGTGAGGAGGCACCCCTTCTCCCGAAGTTACGGGGCTATTTTGCCGAGTTCCTTAGAGAGAGTTGTCTCGCGCCCCTA
GGTATTCTCTACCTACCCACCTGTGTCGGTTTCGGGTACAGGTACCCTTTTGTTGAAGGTCGTTCGAGCTTTTCCTGGGA
GTATGGCATTGGTTACTTCAGCGCCGTAGCGCCTGGTACTCGAACATTGGCTCGAGGCATTTTCTCTACCCCTTCTTACC
CTGAAAAAGCAGGGTCACCTTACGTTCTTGAACCGATAACCATCTTTCGGCTAACCTAGCCTCCTCCGTCCCTCGGGACC
AACAAGGGGTAGTACAGGAATATTCACCTGTTGTCCATCGACTACGCCTTTCGGCCTGATCTTAGGCCCTGACTCACCCT
CCGTGGACGAACCTTGCGGAGGAACCCTTAGGTTTTCGGGGCATTGGATTCTCACCAATGTTTGCGTTACTCAAGCCGAC
ATTCTCGCTTCCGCTTCGTCTACCACTGCTCGCGCGAGTGCTTCCCACTAAGGCGGAACGCTCCCCTACCAATGTATTTT
TACATCCCACAGCTTCGGCAGATCGCTTAGCCCCGTTCATCTTCGGCGCAAGAGCGCTCGATCAGTGAGCTATTACGCAC
TCTTTCAAGGGTGGCTGCTTCTAGGCAAACCTCCTGGCTGTCTCTGCACCCCTACCTCCTTTATCACTGAGCGGTCATTT
AGGGGCCTTAGCTGGTGATCCGGGCTGTTTCCCTCTCGACGATGAAGCTTATCCCCCACCGTCTCACTGGCTGACCTTGA
CCCCTGTTAGTTTGAGGTCCTATCTAGTATTCAGAGTTTGCCTCGATTTGGTACCGCTCTCGCGGCCCGCACCGAAACAG
TGCTTTACCCCTAGATGTCCAGTCAACTGCTGCGCCTCAACGCATTTCGGGGAGAACCAGCTAGCTCTGGGTTCGAGTGG
CATTTCACCCCTAACCACAACTCATCCGCTGATTCTTCAACATCAGTCGGTTCGGACCTCCACTTAGTTTCACCCAAGCT
TCATCCTGGTCATGGATAGATCACCCAGGTTCGGGTCCATAAGCAGTGACAATTGCCCTATGAAGACTCGCTTTCGCTAC
GGCTCCGGTGGGTTCCCTTAACCAAGCCACTGCCTATGAGTCGCCGGCTCATTCTTCAACAGGCACGCGGTCAGAGCCCC
AGGCTCCTCCCACTGCTTGGGAGCTTACGGTTTCATATTCTATTTCACTCCCCGATGGGGGTTCTTTTCACCCTTCCCTC
ACGGTACTACTTCGCTATCGGTCACCCAGGAGTATTTAGCCTTGCAAGGTGGTCCTTGCTGATTCACACGGGATTCCACG
TGTCCCATGCTACTCGGGTCAGAGCGTAAGCTAGTGATGCTTTCGGCTACTGGACTTTCACCATCTAGGGTGCAGCACTC
CACCGCTTCGCCTAGCAGCACGACGCTTGTATTGCTCTCCCACAACCCCGTTTTCACGGTTTAGGCTGCTCCCATTTCGC
TCGCCGCTACTACGGGAATCGCTTTTGCTTTCTTTTCCTCTGGCTACTAAGATGTTTCAGTTCGCCAGGTTGTCTCTTGT
CTGCCCATGGATTCAGCAGCAGTTTGAAAGGTTGACCTATTCGGGAATCTCCGGATCTATGCTTATTTTCAACTCCCCGA
AGCATTTCGTCGCTTACTACGCCCTTCCTCGTCTCTGGGTGCCTAGGTATCCACCATAAGCCTTTCCTCGTTTGAACCTC
GTCCTTAACTTTAAGGCTATGCCATCCTAAGGTGCTGCTAAATGGAAGAATCTTATCAACGTCCATGAATGATAAATCAT
AGATCGAACCGCCGAATCTGAAAAATTGGGTGCTATCATATAGCTTTGTATCGGCTAAGTTCACAAGTTGGAGATAAGCG
GACTCGAACCGCTGACATCCGCCGCAGGGTAAACCACCGCCTCTCAGGTCCCCCGACTGATTCTACCATAGAGGCCAACG
ATAGACAATAACTCCCCCCCGAACACAGCTTACAACTTTCATCGTACTGTGCTCTCCAAAGAGCAACTCTTCTCAAAATC
TCACTCAAAGGAGTTGGAATCCCATTCTAACTAAGGATCCTTGTGGTTCCGGAGGATCCAGCTACAGGAGAACCAGGAAC
GGAGAGCTTTCCTCCCTTTTCCGCCCGACTCTTTGGTCTTAAGAATGCTGGTTTTAAGAATGAGTGATTGCCCTTCTCCG
ACCCTTACTGCCCAACCTGAGAGCGGACAGCTAATGCGTTCCACTTATTGAACAGGGTTCTATGGTCGGTCCGCGACCCC
TGGATGCCGAAGGCGTCCTTGGGGTGATCTCGTAGTTCCTACGGGGTGGAGATGATGGGGTTGGTCCATGGATTTTCCTT
CCTTTTGCCGCATTTCGTTCAAAGGGTTGAAGGGAGATAGTACATCAAGCTGTTCGCAAGGGCCAACTTGATCCTCTTCC
CCAGGGATCCCAGATGAGGGAACCCTAGGAGAGCCGCCGACTCCAACTACCGTCCATGTATGATCCATACTAGATCTGAC
CAACTGCCCATCCTACCTCCTCTACCTTCTTGACAGCCCATATTTGTCTCAGTAGAGTCTTTCAGTGGCATGTTTCGGTC
CTCTTCCCCATTACTTAGAAAAAGTGAGCCACCGGTTCAGGTACAAGATACTATCATTACCGCCTGGACAATTAGACATC
CAACCCGTAATCGCAACGACCCAATTGCAAGAGCGGAGCTCTACCAACTGAGCTATATCCCCCCGAGCCAAGTGAGCATG
CATGAAGGAGTCAGATGTTTCTTCTATTCTTTTCCCTGGCGCAGCTGGGCCATCCTGGACTTGAACCAGAGACCTCGCCC
GTGAAGTAAATCATCGCACCTACGGTCCAACCAATTGGAAGAGAATCAATAGATTCCTTTTCGGAAGCGATTCATCCTTC
CCGAACGCAGCATACAACTCTCCGTTGTACTGCGCTCTCCAAGTGTGCTTGTTCCCCCTTCTTCCTTACCATGGCAAGTC
TTTCCGATGAGAAGAAAAAAGAAGGCGTTAAGAGACCCTCCTGGCCCCGCCCTAGACACTCTAAGATCCTTTTTCAAACC
TGCTCCCATTTCGAGTCAAGAGATAGATAAATAGACACATCCCATTGCACTAATCGGGGGTCGAAGACCAAGAAGTGAGT
TATTTATACCAAGCATTCTTCTTACGGCTAGATCCAATCTCCTGGTCCCTGCGGAAAGGAAAAAGAATTTCACGCTCTTC
CTTTCGGGAAGGGAGGATTAGCGAAATCCTATTGATTGCAGCTTTCTCCAGACCTCCGGGAAAAGCATGAAAAAAAAACG
GCTCGAATGGTACGATCCCTCCGTCACCCCAGAATGAAAGGGGCGATCTCGTAGTTCTTGGTCTGTGAAGATGCGTTGTT
AGGTGCTCCATTTTTTTCCCATTGAGGCCGAACCTAAACCTGTGCTCGAGAGATAGCTGTCCATACACTGATAAGGGATG
TATGGATTCTCGAGAAGAGAGGAGCCGCGGTGGTCCCCTCCGGACCGCCCGGATCCCACGAGTGAATCGAAAGTTGGATC
TACATTGGATCTCACCTGAATCGCCCCATCTATCCTCCTGAGGAGGAGTTTGGTTTCAAACCCCGGTTCGAACAGGAGGA
GTACGCCATGCTAATGTGCCTTGGATGATCCACATCTCAGGGTCAGGCGCTGATGAGCACATTGAACTATCCATGTGGCT
GAGAGCCCTCACAGCCCAGGCACAACGACGCAATTATCAGGGGCGCGCTCTACCGCTGAGCTAATAGCCCGTCGTGCGAG
CCCCTACTGGGGGCCCGCTATGCCAAAAGCGAGAGAAACCCCATCCCTCTCTTTCCTTTTTTCGCCCCCATGTCGCCACA
CGGCGGGCATGGGGACGTAAAAAAGGGGATCCTATCAACTTGTTCCGACCTAGGATAATAAGCCCATGAGCTTGGTCTTA
CTTCACCGTCGAGAAACGAAAGAAGACTTCCATCTCCAAGTTTCACTCATGTGAAGCACCAAAATACCCAACAAGCATTA
GCTCTCCCTGAAAAGGAGGTGATCCAGCCGCACCTTCCAGTACGGCTACCTTGTTACGACTTCACTCCAGTCACTAGCCC
TGCCTTCGGCATCCCCCTCCTTGCGGTTAAGGTAACGACTTCGGGCATGGCCAGCTCCCATAGTGTGACGGGCGGTGTGT
ACAAGGCCCGGGAACGAATTCACCGCCGTATGGCTGACCGGCGATTACTAGCGATTCCGGCTTCATGCAGGCGAGTTGCA
GCCTGCAATCCGAACTGAGGACGGGTTTTTGGGGTTAGCTCACCCTCACGGGATCGCGACCCTTTGTCCCGGCCATTGTA
GCACGTGTGTCGCCCAGGGCATAAGGGGCATGATGACTTGACGTCATCCTCACCTTCCTCCGGCTTATCACCGGCAGTCT
GTTCAGGGTTCCAACCTCAACGATGGCAACTAAACACGAGGGTTGCGCTCGTTGCGGGACTTAACCCAACACCTTACGGC
ACGAGCTGACGACAGCCATGCACCACCTGTGTCCGCGTTCCCGAGGGCACCCCTCTTTTTCAAGAGGATTCGCGGCATGT
CAAGCCCTGGTAAGGTTCTTCGCTTTGCATCGAATTAAACCACATGCTCCACCGCTTGTGCGGGCCCCCGTCAATTCCTT
TGAGTTTCATTCTTGCGAACGTACTCCCCAGGCGGGATACTTAACGCGTTAGCTACAGCACTGCACGGGTCGATACGCAC
AGCGCCTAGTATCCATCGTTTACGGCTAGGACTACTGGGGTATCTAATCCCATTCGCTCCCCTAGCTTTCGTCTCTCAGT
GTCAGTGTCGGCCCAGCAGAGTGCTTTCGCCGTTGGTGTTCTTTCCGATCTCTAAGCATTTCACCGCTCCACCGGAAATT
CCCTCTGCCCCTACCGTACTCCAGCTTGGTAGTTTCCACCGCCTGTCCAGGGTTGAGCCCTGGGATTTGACGGCGGACTT
AAAAAGCCACCTACAGACGCTTTACGCCCAATCATTCCGGATAACGCTTGCATCCTCTGTATTACCGCGGCTGCTGGCAC
AGAGTTAGCCGATGCTTATTCCCCAGATACCGTCATTGCTTCTTCTCCGGGAAAAGAAGTTCACGACCCGTGGGCCTTCT
ACCTCCACGCGGCATTGCTCCGTCAGGCTTTCGCCCATTGCGGAAAATTCCCCACTGCTGCCTCCCGTAGGAGTCTGGGC
CGTGTCTCAGTCCCAGTGTGGCTGATCATCCTCTCGGACCAGCTACTGATCATCGCCTTGGTAAGCTATTACCTCACCAA
CTAGCTAATCAGACGCGAGCCCCTCCTCGGGCGGATTCCTCCTTTTGCTCCTCAGCCTACGGGGTATTAGCAGCCGTTTC
CAGCTGTTGTTCCCCTCCCAAGGGTAGGTTCTTACGCGTTACTCACCCGTCCGCCACTGGAAACACCACTTCCCGTCCGA
CTTGCATGTGTTAAGCATGCCGCCAGCGTTCATCCTGAGCCAGGATCGAACTCTCCATGAGATTCATAGTTGCATTACTT
ATAGCTTCCTTGTTCGTAGACAAAGCGGATTCGGAATTGTCTTTCATTTCAAGGCATAACTTGTATCCATGCGCTTCATA
TTCGCCCGGAGTTCGCTCCCAGAAATATAGTCATCCCTGCCCCCTCACGTCAATCCCACGAGCCTCTTATCCATTCAGGC
GGGGGAGCAAGTCAAAATAGAAAAACTCACATTGGGTTTAGGGATAATCAGGCTCGAACTGATGACTTCCACCACGTCAA
GGTGACACTCTACCGCTGAGTTATATCCCTTCCCTGCCTCCATCGAGAAATAGAACTGACTAATCCTAAGGGAAAGGGTC
GAGAAACTCAACGCCACTATTCTTGAACAACTTGGAGCCGGGCCTTCTTTTCGCACTATGACGGATATGAAAATAATAGG
AAAAATCGGATTCAATAGTCAACTGCCCCTATTGGAAATAGGATTGACTGCGGATTCGAGCCATAGCACATGGTTTCGAT
TTTCACGATCTAAATCAAGCAGGTTTTCCATGAAGAAGATTTGGCTCGGCATGTTCTATTCAATACAGGTAGGAGAAGAA
CCCGAATCGGTAAAAAAATGGAGGAAGCAGAACCAAGTCACGATGATACGGATCCACCCCTTCTTCTTGCGCCAAAGATC
TTACCTTACATTTCCGAAGGAACTGGAGTTACATCATTTCCATTCAAGAGTTCTTATGTGTTTTCACGCCCCCGAAAAAT
GGACAAATTCCTTTTCTTAGGAACACATACAAGATTCGTCACTACAAAAAGGATAATGGTAACCCCACCATTAACTACTT
CATTTATGAATTTCATAGTAATAGAAATACATGTCCTACCTAGACAGAATTTGTAACTTGCTATCCTCTTGCCTAACAGG
CAAAGATTTACCTCCGTGGAAAGGATGATTCATTCGGATCGACATGAAAGTCCAACTATATTGCATTGCCAGAATCCATG
TTGTATATTTGAAAGAGGTTGACCCCCTTGCTTCTCTCAGGGTACAATCCTCTTCCCGCCGAGCCCCCTTTCTCCTCGGT
CCACAGAAGCAAGACTGATGCCAACAGTTCATCACGGAAGAAAGGACTCACTAAGCCGGGATCACTAACTAATACGAATC
TAATTAATACTAATAGAATAGAAAAGAACTGTCTTTTCTGTATACTTTCCCCGGTTCCGTTGCTACCGCGGGATTTACGC
AATCGATCGGATTATTATAGATATCCCTTCAACAAACATAGGTCATCGAAAGGATCTCGGAGACCCACCAAAGCACGAAA
GCCAGAATCTTTCAGAAAATAGATTCCTATTCGAAGAGTGCATAACCGCATGGATAAGCTTACACTAACCCGTCAATTTG
GGATCCAATTCGAGATTTTCCTTGGGACGTATCGGGAAGAAATTGGAATGTAATAATATCGATTCATACAGAAGAAAAGG
TTCTCTATTGATTCAATCACTGTACCTATGGGTATGGTATAGGGAGAGAGGCATAAGAAAAAATCGAGTATTTCACATAC
TTATTTTTTTTCGTACCCTTCGCTCAATGAGAAAATGGGTCAAAACCTATAGGATCAAACCTATGGGACTTAAGGAATGA
TATAAAAAAACGGGGAAAAATTCAAAAAGAAAAATGAAGTCGAAGAGCCCAGATTCCAAATGAACAAATTCAAACTGGAA
AAGGATCTTTCTGATTCTCGAAGAATGAGGGGCAAGGGGATTAATCGAGAAAGATCTCTTGTTCTTATTAGAAGATCGTG
ATTGGATCCGCATATGTTTGGTAAAGAGAATAATCTTCTCCTTTGAAAATAATTCAAAATGAAAATGGAAAGTGTTCAAT
TGGAACATGAAAACGTGACTAAATTGGTCCTAATTACTCTTCGGGACGGAGTGGAAGAAGGGAGGATATTTTCGAACGAA
GAAAAGGATCCAATGACTTCGAAAGAATTGAACGAGGAGCCGTATGAGGTGAAAATCTCATGTACGGTTCTGTAGAGTGG
CAGTAAGGGTGACTTATCTGTCAACTTTTCCACTATCACCCCCAAAAAACCAAACTCTGCCTTACGTAAAGTTGCCAGAG
TACGATTAACCTCTGGATTTGAAATCACTGCTTATATACCCGGTATTGGCCATAATTTACAAGAACATTCTGTAGTCTTA
GTCAGAGGGGGAAGGGTTAAGGATTTACCCGGTGTGAGATATCACATTGTTCGAGGAACCCTAGATGCTGTCGGAGTAAA
GGATCGTCAACAGGGGCGTTCTAGTGCGTTGTAGATTCTTATCCAAGACTTGTATCATTTGATGATGCCATGTGAATCGC
TAGAAACATGTGAAGTGTATGGCTAACCCAATAACGAAAATTTCGTAAGGGGACTGGAGCAGGCTACCATGAGACAAAAG
ATCTTCTTTCTAAAGAGATTCGGAACTATTATATGTCCAAGGTCCAATATTGAAATAATTTCAGAGGTTTTCCCTGACTT
TGTCCGTGTCAACAAAGAATTCGAAATACCTCGACTTTTTTAGAACAGGTCTGAGTCAAATAGCAATGATTCGAAGCACT
CCTTTTTACACTATTTCGGAAACCCAAGGACTCAATCGTATGGATATCTAAAATACAGGATTTCCAATCCTAGCAGGAAA
GGGAGGGAAACGGATACTCAATTTAAAGTGAGTAAACAGAATTCCATACTCGATCTCATAGAGACATATAGAATTCTGTG
GAAAGCCGTATTCGATGAAAGTCGTATGTACGGCTTGGAGGGAGATCTTTCATATCTTTCGAGATCCACCCTACAATATG
GAGTAAAAAAGCCAAAATAAGTGATTTTAGCCCTTATAAAAAGAAAACTGATTCTTGAACCCCTTTCACGCTCATGTCAC
GTCGAGGTACTGCAGAAGAAAAAATTGCAAAATCGGATCCAATTTATCGTAATCGATTAGTTAACATGTTGGTTAACCGT
ATTCTGAAACACGGAAAAAAATCATTGGCTTATCAAATTATCTATCGAGCCATGAAAAAGATTCAACAAAAGACAGAAAC
AAATCCACTATCTGTTTTACGTCAAGCAATACGTGGAGTAACTCCCGATATAGCAGTAAAAGCAAGACGTGTAGGTGGAT
CGACTCATCAAGTTCCCATTGAAATAGGATCCACACAAGGAAAAGCGCTTGCCATTCGTTGGTTATTAGCGGCATCCCGA
AAACGTCCGGGTCGAAATATGGCTTTCAAATTAAGTTCCGAATTAGTGGATGCTGCCAAAGGGAGTGGCGATGCCATACG
CAAAAAGGAAGAGACTCATAGAATGGCAGAGGCAAATAGAGCTTTTGCACATTTTCGTTAATCCATAAACAGGATCGATA
TATATATATAGACACATAGATCCACGGATCCATACATCTCGATCGGAAAAGAATCAAGAGAAAAAGAAAGAATCGGAATT
GATCGATATATTTCTCAAAACAAACGAAAGATAAATCATGGATCAACTAAGCCCTCTCGGGGACTTGCTTAAGAATAAGA
AAGAGGAACCTCATGGAAATACCATGGAATAAGGTTTGATCCTATTCATGGAGATTCCGTAAATATTCCATTCCAAAAAT
AGAAAGTTCGAAACAATTGGGATTTTTTTGGAAATTGGATGCAGTTACTAATTCATGATCTGGCATGTACAGAATGAAAA
CTTCATTCTCGATTCTACGAGAATTTTTATGAAAGCCTTTCATTTGCTTCTCTTCGATGGAAGTTTTATTTTCCCAGAGT
GTATCCTAATTTTTGGCCTAATTCTTCTTCTGATGATCGATTCAACCTCTGATCAAAAAGATATACCTTGGTTCTATTTC
ATCTCTTCAACAAGTTTAGTAATGAGCATAATGGCCCTATTGTTCCGATGGAGAGAAGAACCTATGATTAGCTTTTCGGG
AAATTTCCAAACGAACAATTTCAACGAAATCTTTCAATTTCTTATTTTACTATGTTCAACTCTATGTATTCCTCTATCCG
TAGAGTACATTGAATGTACAGAAATGGCTATAACAGAGTTTCTCTTATTCGTATTAACAGCTACTCTAGGAGGAATGTTT
TTATGCGGTGCTAACGATTTAATAACTATCTTTGTAGCTCCAGAATGTTTCAGTTTATGCTCCTACCTATTATCTGGATA
TACCAAGAAAGATGTACGGTCTAATGAGGCTACTATGAAATATTTACTCATGGGTGGCGCAAGCTCTTCTATTCTGGTTC
ATGGTTTCTCTTGGCTATATGGTTCATCCGGGGGAGAGATCGAGCTTCAAGAAATAGTGAATGGTCTTATCAATACACAA
ATGTATAACTCCCCAGGAATTTTAATTGCGCTCATATTCATCACTGTAGGAATTGGGTTCAAGCTTTCCCTAGCCCCTTC
TCATCAATGGACTCCTGACGTATACGAAGGAGTGCGGTTCGTTCGATAAATTCCTACCTCTCTATCTCGGAGATGTTTGG
ATTTTTCAAAACTCCATGGACATGCAGAAGAGAAATGCTATCCCCACTCGGATCAAGACAGAACTTTTACTTGTTCAAAT
AACAATTAAGGTGAAGCAGGGTCAGGAACGACGAATCTCTTTATCATAAAGAGATTCATTTTGCAAGTTCGTTATTACGG
GTAGTTCCTACAAAGGATCGGACTAATGACGTATACAATACTTGAATTCTCGATGTAGATGCTACATAGTTGGTTCTCAT
CCTTCAGAGACTACGAGTATAATAGGAGCATCCGTCGACAAAAGGATCACCCTAATATGATCATCTCATGGCTATTGAGA
ACGAATCAAATCAGATGGTTCTATTTCTCAATCTTTCTGACTTGCTCCTACGGAACCAAGGTCGAAAAGATTGAAAAAAT
CAGTCATTCACAACCACTGATGAAGGATTCCTCGAAAAGTTAAGGATTAGTAATCCTTTTTAGAAATCGAAGGGATTCGG
TCTTATACATACGCGAGGAAGGTAATCAAAAAAGAAAGAAGATGAGTTCTTCTTGCTTATCACTTAGGAGCCGTGTGAGA
TGAAAGTCTCATGCACGGTTTTGAATGAGAGAAAGAAGTGAGGAATCCTCTTTTCGACTCTGACTCTCCCACTCCAGTCG
TTGCTTTTCTTTCTGTTACTTCGAAAGTAGCTGCTTCAGCTTCAGCCACTCGAATTTTCGATATTCCTTTTTATTTCTCA
TCAAACGAATGGCATCTTCTTCTGGAAATCCTAGCTATTCTTAGCATGATATTGGGAAATCTCATAGCTATTACTCAAAC
AAGCATGAAACGTATGCTTGGATATTCGTCCATAGGTCAAATCGGATATGTAATTATTGGAATAATTGTTGGAGACTCAA
ATGATGGATATGCAAGCATGATCACTTATATGCTGTTCTATATCTCCATGAACCTAGGAGCTTTTGCTTGCATTGTATTA
TTTGGTCTACGTACCGGAACTGATAACATTCGAGATTATGCAGGATTATACACAAAAGATCCCTTTTTGGCTCTCTCTTT
AGCCCTATGTCTCTTATCCCTAGGAGGTCTTCCTCCACTAGCAGGTTTTTTCGGAAAACTCTATTTATTCTGGTGTGGAT
GGCAGGCAGGCCTCTATTTCTTGGTTTTAATAGGACTCCTTACAAGCGTTGTTTCTATTTACTATTATCTAAAAATAATC
AAGTTATTAATGACTGGACGAAACCAAGAAATAACCCCTCACGTGCGAGATTATAGAAGATCCCCTTTAAGATCAAACAA
TTCCATTGAATTGAGTCTAATTGTATGTGTGATAGCATCTACTATACCAGGAATATCAATGAACCCGATTATTGCAATTG
CTCAGGATACCCTTTTTTAGTTTAGCTTCTAGGGTCTATTTCTTAGTTCAAGATCCCTCTTACTAACTGGAATCAAAGAA
TTAGTAGATCTGTTCCGCCCAAAACGGGAATGGGCTAGGGTTATGAACTTATAATCTAGAATCGGATGATCGAGTCGATT
CCATGATTATAAGTTCATTCCATGCCGGGCCAGACCGGAATAGGGTTATATACATTCTCATTATGAGAAGGAGTCATTCG
AGCGTATCTAGTATCTAAATAGATACTATGTTTACATATGGATCCCTACATTCCATTTAGGATTAGGAATAGATGGAATC
AAATCGGACTTGCTTTTTATCTATCTCTCCTTATTTGGGACCCTATTCACCTCTTTGGGCTTCTATTGAATCGAGAAATA
GGTTTGATTGTCCATCTTTTTGATATAGATATATAAGGCATCCTACTTCAAATCGAAGCAATTGGATGTCCGACTCGGGC
CTATATGACATGTCCGATCAATAGCAATACTCCACCCTTGTCATATATTCCATACATCGCACTAGATAGATATCATATTC
ATGGAATACGATTCACTTTCAAGATGCCTTGGTGGTGAAATGGTAGACACGCGAGACTCAAAATCTCGTGCTAAAGAGCG
TGGAGGTTCGAGTCCTCTTCAAGGCATAATATTGAGAATACTCATTGAATTAGAAAAAGTTCGGCAGCGAATCACGAAAT
GTTGGTGATCTTCTCTATCTAATGAATGGGGAGTCTGCTTTAAAATCGCCCGCCCTGCACCCACCCCCGAGTATGGGAAT
CACACAAGGTTAGATTAGAAACCTCTGGTAAAATGCCCGCTCGTAACCCAGCAGATAAAGTACATTACATAGTCCGTTTT
AGGGATTGGCGACTTACCCATTCAGTGACTTTGGCACTGGACGTTCCGCAAATGGGTACTATCGGCTGAGGTGAATTCAA
TAATAGACGCCTGTTGGCATTCCAGCCTTCCTTCTCCTTTCAGGGCCTATCCGAAGGAGAATCCAGTACTTCTTGGTCGT
GAATATCTGAACGGGTTGTTCGCTTTCTTGTTTAGACAGTTCATACCATCCATACATAGTGTTTTGATCTAAGATTTCAA
TCCTTCCATGTTTCAGCAGTAGCATAGCATATTGTTCCATGGAGTGGAAGAAAGAAGTGTTTCCATGACTCTACCACCCA
GCCAATTCTGTTTCACTTAATCCCTCTTTCATGGCCCCATATCTTTCCGGCTAAGGAATGGGAAATCTTTCTCCTGTTAC
AAGAATCCAATTTTCATTTCATCCGGGAAAAGCCATCTTTTTCTCAATAATGTCTTTGCCATTTGATCCAATAGCCTTCC
GTTAGATAGGAAGAGATTTGATAAATACTGAGAATTCTCGGATAGAGTATTAGAACGGAAAGATCCATTAGATAATGAAC
TATTGGTTCTAAGCCATCTCTGGCGATTAATCAACAATTTGAAGCGCTTTTCTTGCGTATTCTTGAGAAACCAGCGGTTA
TATAGAGATGGAGGAGGACCTGTTTGGGAAGTAAGAAGCCGCTTTGACATCTCTTCATCTGTAAATAATTCTCGATGTGA
AAACACAGAGACAAAGGGCTGATCTTTGAATAGGAAAAAGAGTGGATCTGCAGGGTCCCAAATGAATTGGCTTATTCGAA
AAAGGCCTTCTTCTTTGGAAGATCTATCTCGTGTCTGGTACTGCATGGTTCCACTCTGCAAGAACTCCGAATCATCATAA
ATGATCCGCTTGCCCCGAAATGACCTGGACCAACAGGGAAATCCCAATTCGTTGGGCCTTTCGATCCATAGAAAGCCCCA
AGGGCGCCATCTTCTAGGAGCCCAAACTATGTGATTGAATAAATCCTCCTCTATCTGTTGCGGGTCAAGGGCTCCTTCTC
CTTCTTCAAACTCCGATTCGTATTTTTCATAGAGAAATCTCTGATCAAGGATAGAACAAGATCCTTTTTGCATCATATCT
AAGGGATTCCTTGGTTCGGTCCGACGAAGCAATATCACTCGATCATTATCAAACTGACTGCAATCTTTTTCTGTCCGTGA
GGATCCCACCAGAGCGCTTTCTACTTCTAATAGGCCATGAACTAGATCAGAATCATTTTCAACGAGTCCATAAGTAGTGA
TCCCATTTTTTTCATCGGGTCCGGGTAGAGACCAAAGATCTTGAGCGACCGATCCGGCAGAACAACTCAAAAGATAAAGA
AGTATCGTTAATTTCTTCATGCTCGTTCCAAGTTCGAAGTACCATTTGTATAAGTAAGAGTCCCCTTCGTTACGTGATTT
CTTCTTCATATAGATAGATATAGGATCTATGGGGCAATTGCTTAGAAGTACATTTTGTGCAACAGCCTTTCCTATCTGAT
AGAAAAGGATCCCATGATCCTGAACCGATCTTACCTGGGATCGCAAATCCCAAGTTTGTCTATGAAGAGCGGATCTAATT
GTATTAGTGTCTAGAATGGATTTCTTCTGTGTAATACTAATTGATAGGGCCTCATTGGTAAGTGCTACAAGATCTCGTGC
ATTGGAACCCATGGTTATGGACCCGAATCCATTAGTATGGAACATTTTATTTTCCAAGTGAAATCCCCTAGTATATGAAA
GAGTCAAAAAGTGCTTTCGTTGTTTAAGAAGCCTTCGTATCTTAATGCACGTATTTAATTTATTCGGAGCTATTAGAGCG
GGATCCACTTTTTGGGGAATATGAGTCGAAGCAATAACAAGAATATTTCTAGTGGAACATCTTTCACAATCTCTGGAGAG
ATGGTTCACTAATAGACCGAGGGATAAGTAATTCGACTCATTCACATCCAGATCATGAATGTTTGGAATCCATATTATGC
AAGGAGACATTGCTTTTGCTAATTCGAATTGAAGGGTGATATAAAATAGGTCTATTTCCGACACCATATCCATAGTTAGC
GCATTCATCATAGTTAGCAGCTCCAGCTCCGTATCAAGGTCACGATCTATATCGTCACTAGCATCAATATCGTCACTATC
ATCAATATTGATATCATCAATAAGAAAATCTTTAGGCTTGTTATCCAGGAACTTGTTCAGAAATACTGTAATGAAAGGAA
CATAGGAGTTTGTCGCCAGGCATTTGACCAAATAGGATCGTCCAGTTCCTATAGAACCTATCACTAAAATACCCCTAGAG
GGGGATAAGGCTAAGCGGATCGAAAAGGGTTTTCCATGAGATGGGAAATGAAAACGATTAGCCCCACACGGGGTTTGTGA
ATAAGTGATTGTCTGATAATGAGCAAGGAATATCCGTCTTTCTGCTAAACAGGATTTATTGAACTCATAATTCATTAGAT
ACTTTTTCTGAATGTCAACTAAGTATCGTAAGTAAATTGCTCCCGGCTGTTCAATCATTTGATAACCAGAGTCATTCTTT
GATAAATGATCACTATGAGTCAGACTCAATAGAATTTGATCCATCCTTTTTTCTGTCGTTAAGGTGGAGAACTGAACCAA
GAATTCTCTTTCTTCATCATCAATCGAATCACTGTTCGCGATCCAGGATTCTATTTTATCATCAACCCAATCCCCGTTCA
CGTTTTTTCCTTTTCTTATCAATGAATAGATCTCTTTACTTGTATGACTTAGATGTCTCGTCTTTCTCGAAAAAGTGATT
CGATTGATGGGATTTGGTATGATACTTATGAGATCGATGAGATTGATATTCAAATATTTCTTCTTAGAGCGTATTGATTT
GACCCCATAAGCGGGACCACCACCCAATAGCATGTTGCCGCCAGAAGCGTAACCCCTTATTTCTTCTAGAGAATTTCCTA
ATTGTTCCAGAACAACTAGAAAGAGATTCTTTAACCAGAAAGAATTCGGTTCAGATGTAGGATACCTATCCAGAAGTTTT
CGCAACTCAATCATAGATGATGGGATCATCAAAGATTTGACCTTTTCGAACTCTGTCTGTAACTCACTAGAGGCCCGGGA
AACAAAGAGAAGATGTGTACGAACGAGATATCCAGCAACAAGAAGAAGGAAAAGGATTGAATAGAGGAACTCCCAAACAT
TTGGCGATCTCAGATGTGTCCATGGTGACTCATTTTTTCGATGAATCATTTCTTCGGACAAAAGAAGATTATGGAAACAC
TTACTCGAAATCTCACTTATCTGATTCCATTGTGTCTTCCACAATTTTTTCTGAAGAAATCGCCATGATATCATAATATC
ATGAAAAATGGATACAAATTTTTGACTGCTACTTAGTATCGGCAATAGGTCTGAAAAAGTATCGAAAAATCTCAAATTTA
GATATTTGTACCCTGTCGAAGTAAGGAACCCTGGCATATATGTTTGGAATAGATTCCATTTTGAGAGAGTTGAAAAAGCA
TTATCTCGTTGAAAGGTTCTATACATCTGCCCTTTCTCAACGCATTTCTTTAGACAAAGACTCCGTTTTTTCCTCTTTTC
GGATGGTAAATATTTCTCAGAACATGGAGTGTGAATCAAATCCATGTTTGAATTGAAATTGAGATACTGATGCAAGTTCT
TCCCTTCTGAATCAGATAGATTCATATCTGAAAGAGGTTGACAATAAGTTCTTTCAAAATTGACTATTTGTCCCTCTGTT
AGGGGTGTTCCAGAAATGTCTGCGATCGAGTAAATAGCTCTACGAACGAATGGATCGGATCGACTTGGAAAATGGAAAGA
TTTGTACAAGTTATCCATTTCGTCACCACTTTGTGGAAAATCGTTCGGTATGAATCTGTTAGATACCTGTGACTCGATTG
GTGAAATAGTACCTCTCCCCCAAAAAGCATGTTTTTTTTTACCGACGCACAAAGAAAATATTTTGTTGCGAATGAACAAG
ATATTGAGGAATTGTCCATACGTAAAATCATAATTATTGATACGGGCCCTTTCCACATAAAAAGGGAATCTTTTATTACA
ATAGAAGGAGAAGTGATGTGGATTATTCAAGAATCGAAGTCGATTTGCTTTGTAAAAAGAAGATATCAATGAACTTCTAT
GAAATGGTTTCACGGGATTCAGCCAATTGTCTTGATCATGGAATATCATTGAGAAATAGGAATGCGTGTTATCAAAGGAC
TTCCTGCGATTATTTCTAGTATGGAATGAGTCAATCATCCACTTTGGTATCTTATTGAACAAAACTGGTGATATTGTTCC
TCCATTGATCAAGAATTTCGATTTTTGGGAGGTATCATGATCATCCAATAAGAAGGGTTTCCATTTTTTCAAATGAAGGA
TTTGAAGACCTATTGATTCTAACAACTGATTGCAGAGTTGATCATTCGGACCTTTCAATTCATAGATGTAGATCTCGGAC
CTATGAATGGGGATATTCCCGAAACTCACAAAGAAAAAAGGAAGTGAGTTAGACAAAAAGAAAAGCAACTTGGACAAAAA
AAGAAGTGACTTGGACAAAACGAAACGAAGTGACTTAGACAAATCTTTTTTGTCGATAACCTTAGACCAATCAATCGAAT
ATTGATTAATACGTAATCGATCGAACACTACTTGAAAACGGCTCTTCTGCTCAGAAACGAAATGTTCCTGGAAATTCTTG
CTCCCATTGGACCATTTATATCTATATGCATCAGGATCCCCATTCATGGATCTCTCGGTTCGAGAACTAAAAATAAGAGG
ATCAAACCATTTCTTCTGACTCTTTTTCAAATTCGATAAATGTAGGTTGATTGGATATTTCATTATAGTTCTATGATTCA
CAGTATCCTGATCTCTTTGAATCCCAAAAAAGAATCGATTCAATACATTTCTTATGTGCCCATAGGTGCTATATTGGATT
TGAATCAGATTTCGGATCAATCTATATTGATTGACTGCCTCCATTATGTTGTTCCTAGCAAATACCACTCTTTTTGGTTT
TGGATCTTCCAAATCATTCCCGCAGGAGATCCGGACCCATTTTTTTCTGATCCTTCGATAAAAAGATTCATTCTCTTCAT
AAAAAATAGGAGGTAGAGCCAATAAAGATTTCTTTTTCGATTCATCCCTGGAGTTGAATACCTCATTCAAGAATTGTTTT
TGATCCAATCCGTAGGAATCAATAGAAAAGGCAAATCCCTTATGATACACCAGATCCGGCTCGGTTATTGATAGAATGAA
AAGATCTGCCATTTCTTGAAATCTCTCTTCTGATTCAAAATCGTGGTGTAACGTGTATCCTCCCCTGTTCCGGTCATGGA
ATAGATGAAATAAATCAAAAAATTGATTTTTGTTCAAGAATGAAATCTTATTGGAACTGTCCATATCCGGTTCATCCTTC
GGAACCATATCACATCCTGGATCTGATGAAATACGATGAATTGAGACGGTATTTTGTAAATACGTAATTATCTTGAATAT
ATTAACCATTTCTTTCTTTTCCGATCGTCTGGAAGGGACAAAAGAAAGATCTTGTTGTTTCTTCAACAATTTCTGATCTC
TGGTGGACCTTTTAGTAGGATTCGAACCCAGATGAAGTTCTGACCATCTGTCAGAGAAAAAAGAACGAATGGATCTTGGA
GGATTCCCAAGAAATTCTTCGATTTCTTCCGGAAGCGGATGATTAATCATCCGCTTCTCACGTTCCGTGAATAGCGGGGA
CATTGAGGAATATCCAGAAAGGCGTTTCGGGAATAGGTCTGATTCTATTTCTATCTCTGTTCGTTCCGTTTGAAGAAAGG
AAGGATCCCAAAGAATCGATCTTTCTTTTAGTTGTTGAATCTCTCTTTGATTGATCAATGTGTGATATTCCGAATCCTCA
TTACTAATGGAATCCAAAGGATCTCTGGATTGATCAGAAGATCCTTTCAATTGGTTAGAGTCCGTTACTTGAACGAAACT
AGATTTTGTGGAATCATATTGAATATTTGACGATACATTCCGTACCCTGCTAAAAAACCGATCCTTGTTTACCAACCACA
CATTGTCTAACCAAATCCAATTCTCTCTCAATACGTTCAAATCCGATTCGTGCGGATTCTTCCCCCAACTAACGAAGAGA
TCTTGGCGGAATTGCCACATATGAAATTGAGCACAGTTTTGTAAAGAAATAGCCCCCTTGTTTCTCGAGAAGAGATGGGA
AACATGCTTAATATCATTTGATTGAATAGTTGACCTAGCCCCTTGTTGTTTGAAGAAACCCTCCACTTCAATTGGTATTT
TTTCATGAAAAGCAGACATGAGATAACAAATCCAGTGTTTCACTAAGATTTCGAATAGCGGTCCCGAATTCAAGTTGATT
CTATTTTGCCTCTTCCTCAGAGAAAGACGATCAAACAATTTCCAATCATGGTCTTTGCGGATAGGAGCATCCATATAATA
TACAAAAAGAAACTCCAGATATTTGAGATCTTTCTCTTTGAATAAGATCTCAATTCCAGCGACGGTTTCATTAGATATCT
TACAACTAGAATCCCTCCTTTTTCCGATCCAGTTCCTCCACCACCGCGAACCCCAGTTAGAGTCAGGCATGCTACACTTT
TTAGTTATTGGGAAAATCCAAGTACTCTCTTTCGGATTCAGGAAACAACTCTCAGAGATCTTTTTTCCTTTTGGAAGATA
CAGGAGCGAAACAATCAACCTATTGATATTGGAAGACCCAAAGGAGTCTTCCAATGTATCATTTCTGGGTCCAATGGAAT
TCATAGGTATAGGAAGAAGCCCCATCAAATAGAGATTTTGAATTTCGACCATATTTCGATTGGTAATACGATATATAAGG
ACCACTACTACAAAGAGTATTACACCCTTGATCGTGAAATATCGATTGCTTGTTGAACCCTGTGAATTGCGTGAAAGTAG
GATACTCCAAATTCGGGGGTCAAAGAGTTTTATAAAACGTTCTTGGTGGAAAAAAACGTGAATGAAAGATCCCACTAAAT
TGAATTGGGTCCATGAATCTAAGAAATAGTGAGAATTCTTGATCTCTCTCAATATCTCTCTCAATTCGAAAATCCAGGAT
TTGAATTGATGTCCTTTCATTGATTTCTCCTAAATTGCATTGATTTATCCGAAAGATTTGATTTCAATTGGAATTTGGTT
ATTCACCATGTACGAGGATCCCCGCTAAGCATCCATGGCTGAATGGTTAAAGCGCCCAACTCATAATTGGCGAATTCGTA
GGTTCAATTCCTACTGGATGCACGCCAATGGGACCGTCTATTGGAATTGGCTCTGTATCAATGGAATCTCATCATCCATA
CATAACGAATTGGTGTGGTATATTCATATCATAACATATGAACAGTTATTGATACTAGAACTCATAGGGAAGAAAATAGA
TTTATGGATGAAATAAAATCTGCAGTACTTACAGACAAAAGTATTCGGTTATTGGGGAAAAATCAATATACTTCTAATGT
CGAATCAGGATCAACTAGGACAGAAATAAAGCATTGGGTCGAACTCTTCTTTGGTGTCAAGGTAATAGCTATGAACAGTC
ATCGACTCCCGGGAAAGGGTAGAAGAATGGGACCTATTATGGGACATACAATGCATTACAGACGTATGATCATTACGCTT
CAACCGGGTTATTCTATTCCACCTCTTAGAAAGAAAAGAACTTAAATCAAAATACTTAATAGCATGGTGATACATTTATA
CAAAACTTCTAACCCGAGCACACGCAATGGAACCGTAGACAGTCAAGTGAAATCCAATCCACGAAATAATTTGATCTATG
GACAGCGTCGTTGTGGTAAAGGTCGTAATGCCAGAGGAATCATTACCGCAGGGCATAGAGGGGGAGGTCATAAGCGTCTA
TACCGTAAAATCGATTTTCGACGGAATGAAAAAAACAGATATGGTAGAATCGTAACCATCGAATACGACCCTAATCGAAA
TGCATACATTTGTCTCATACACTATGGGGATGGTGAGAAGAGATATATTTTACATCCCAGAGGGGCTATAATTGGAGATA
CCATTGTTTCTGGTACAGAAGTTCCTATAAAAATGGGAAATGCCCTACCTTTGAGTGCGGTTTGAACTATTGATTTACGT
AATTGGAAGTAACCAATTAGGTTTACGACGAAACCTAGAAATTGATCACTGATCCAATTTGAGTACCTCTACAGGATAGA
CCTCAACAGAAAACTGAAGAGTAACGGCAGCAAGTGATTGAGTTCAGTAGTTCCTCATATAAAATTATTGACTCTAGAGA
TATAGTAATATGGAGAAGACAAAATTGTTTCAAGCACCGACAGAACCGGAAACACCCCTTGTTTCAAAGAGAGGAGGACG
GGTTATTCACATTTCATTTGATGGTCAGAGGCGAATTGAAAGCTAAGCAGTGGTAATTCGAAAGATTCCCCGGGGGAAAA
ATAGAGATGTCTCCTACGTTACCCATAATATGTGGAAGTATCGACGTAATTTCATAGAGTCATTCGGTCTGAATGCTACA
TGAAGAACATAAGCCAGATGACGGAACGGGAAGACCTAGGATGTAGAAGATCCTAACATGAGTGATTCGGCATATTTGGA
TTCCTATAGATCCACTCATGTGGTACTTCATTATACCATATATAGAAAATCCATCTGTATAGATATCATCATCTACATCC
AGAAAGCCGTATGCTTTGGAAGAAGCTTGTACAGTTTGGGAAGGGGTTTTGATTGATCAAAAAGAAGAATCTACTTCAAC
CGATATGCCCTTAGGCACGGCCATACATAACATAGAAATCACACTTGGAAAGGGTGGACAATTAGCTAGAGCAGCGGGTG
CTGTAGCGAAACTGATTGCAAAAGAGGGGAAATTGGCCACATTAAAATTACCTTCTGGGGAGGTCCGTTTGATATCCAAA
AACTGCTCAGCAACAGTCGGACAAGTGGGGAATGTTGGGGTGAACCAGAAAAGTTTGGGTAGAGCCGGATCTAAGCGTTG
GCTAGGGAAGCGTCCCGTAGTAAGAGGAGTAGTTATGAACCCTGTAGACCATCCCCATGGGGGTGGGGAAGGGAGGGCCC
CAATTGGTAGAAAAAAACCCACAACCCCTTGGGGTTATCCTGCACTTGGAAGAAGAAGTAGAAAAAGGAATAAATATAGT
GAAAATTTGATTCTTCGTCGCCGTAGTAAATAGGAGAGAAAATCGAATATCTTTCTTCCTCTTTCTTTACAAAAGAAAAA
AAGGAGTAAACTGTGACACGCTCACTAAAAAAAAACCCTTTTGTGGCAAAGCATTTATTAAAAAAAATAGATAAGCTTAA
CACAAAAGCGGAAAAAGAAATAATAGTAACTTGGTCCCGAGCATCTACCATTGTACCCACAATGATTGGACATACTATTG
CTATCCATAATGGGTCTGGG
