# Supplementary material for: Impatiens glandulifera (Himalayan balsam) chloroplast genome sequence as a promising target for populations studies
Source: PeerJ. 2020 Mar 24;8:e8739. doi: 10.7717/peerj.8739 (PMC7100601; doi:10.7717/peerj.8739)
Supplement: Supplemental Information 4 [file peerj-08-8739-s004.zip › HB10-cpDNA_sequence.fasta]

>HB10
CGAACGACGGGAATTGAACCCGCGCATAGTGGATTCACAATCCACTGCCTTAATCCACTTGGCTACATCCGCCCCCTTCG
TTCAATATTTTTATTCAAGAGAAATTAAATCTCGACTATTCATGAGTATTTCTTTCAGATCTTATCTTTTTTGAAATAGA
ACAAAATAGATATAAATAGAAAGTAAAGAAAGTTTTCCTATATTAGGAATAAAAAAAAGAAAGTAAAGTAAGGGAGCCAT
AATTATTTTCTTGCTCTTGGTAGAACAAGAAAATAATTATGGCTCCCTTACTTGCAAAAACTCATATACACTACAATACA
AATCTTATGCATTTGTAGATGGAGCTTCAATTGCAGCTAGGTCTAGAGGGAAATTATGAGCATTACGTTCATGCATAACT
TCCATACCAAGGTTAGCACGGTTAATGATATCAGCCCAAGTATTAATTACACGTCCTTGACTATCAACTACAGACTGGTT
GAAATTGAAACCATTTAGGTTGAAAGCCATAGTACTAATACCTAAAGCAGTGAACCAGATACCTACGACAGGCCAAGCAG
CTAGGAAGAAGTGTAAAGAACGAGAGTTGTTGAAACTAGCATATTGAAAGATCAATCGGCCAAAATAACCATGAGCAGCT
ACGATATTATAAGTTTCTTCCTCTTGACCGAATCTGTAACCTTCATTAGCAGATTCATTTTCTGTAGTTTCCCTGATCAA
ACTAGAAGTTACCAAGGAACCATGCATAGCACTGAATAGGGAGCCGCCGAAAACACCAGCTACGCCTAACATGTGAAATG
GGTGCATAAGGATGTTGTGCTCAGCTTGGAATACGATCATGAAGTTGAAAGTACCAGAGATTCCTAGAGGCATACCATCA
GAAAAACTTCCTTGACCTATTGGGTAGATCAAGAAAACAGCAGTAGCAGCTGCAACAGGAGCTGAATATGCAACAGCAAT
CCAAGGTCGCATACCCAAACGGAAACTAAGTTCCCACTCACGACCCATGTAACAAGCTACACCAAGTAAGAAATGTAGAA
CAATTAGTTCATAAGGACCGCCATTGTATAACCATTCATCAACGGATGCCGCTTCCCATATCGGGTAAAAGTGCAAACCT
ATAGCTGCTGAAGTAGGAATAATGGCACCTGAAATAATGTTGTTTCCATAAAGTAGAGATCCAGAAACAGGTTCACGAAT
ACCATCAATATCTACTGGAGGAGCAGCAATGAAGGCAATAATAAATACAGAAGTTGCAGTCAATAAGGTAGGGATCATCA
AAACACCAAACCATCCAATGTAAAGACGGTTTTCGGTGCTGGTTATCCAGTTACAGAAGCGACCCCATAGGCTTTCGCTT
TCGCGTCTCTCTAAAATTGCAGTCATGGTAAAATCTTGGTTTATTTAATCATCAGGGACTCCCAAGCACACGAATTTTCA
TAAATAGAAAATGGAAAGCTTGTTATTTAACAGTATAACATGACTTATATGCCCGTGTCAACCAATGTATCTATTTCGAC
TTTTCAGTTTAGACCTACCAGGTTTGTTTGTAAATAAATTAAAGTAGATTGCAAAAAAGAAAATATGAGTTTCTAAACAT
AAGATTTTTATATGAGAAGAGAGTGGGTTGCCCGGGATTCGAACCCGGAACTAGTCGGATGGAGTAGATAATTTCCTTAT
TAAATAAAAAGGAAGAACCCCTCCCCAAGCCGTGCTTGCATTTTTCATTGCACACGGCTTTCCCTATGTATCCATCTAAA
ACTCAGTTCTTTCCCTAGATAAAACTAAAAAAAAAATGAAATAGTCAGTTGATTTTATTTAAGCCTTCCTACATGAACAT
TTCAGAATCGAAAATTTTTTTATTATCTCTTTATCATCTAAATTTTTGATTATCATTTAAAATATTTTAGGTTTTTCGTA
GATTGTTTAGGGAAAATTGCAAATTACACAGTCTGATAACAAATTATTCAGACTTGGCCAAATCATTGATACAAAAAATA
TCCAAATACCAAATCTGTCTTCCATAGAATCTCCGCAAAGTAGAAGAAATTTTTTGTAAGTTCAAAGTAAGAACTTGTTC
TTCCTCCATAAAAAATTCTTCCAATAATCCCGATCCTAATCTTTTTAAAAAAGAACGTACCTTGCTTTTATGTTTACGAG
CCAAAGTTCTAACACAAGAAAGTCGAAGTATATATTTTACTTTATACAAACTCGTTTTTTTGGGGGATCCGCTATGATAA
TGAGAAAGATTTCTGTATATACGTCCAAATCGGTCAATAATATTGGAATCTGAGAAATCGGCCCAGGATGCCTTACTAAT
AGGATATCCTAATATGTTAGAAAATTTCGCTTTAGACAATGATCGAATCAGCGGAATAGTTGGAACTCTCGTATCAAACT
TTTTAATAGCTAATGATATTAAAAATGAATTTTCTAGCATTTGACTCCATGTCATTGAAGGGTTTCGTTGAACACTTGAA
AGATAGCCCAGAAAGTCAAGTGAGTAATTGGAAAATTGGTTTATCTGAACCCTTCCTGGTTGAGACCACATGTAAAAACA
AGATTGCCATAAATTGACTAGGTAATATTTCCATTTAGACATCAAAAAGGACGTCCCTTTTGAAACCAAAATGCATTTTC
CTTGATACCTAACATAATGCATGAAAAGATCCTTGAACAACCATAAAAAGGCTTGAAAATCCTTAGCATAAACTTCTAGA
AAATGTTCTATTTTCTCATAGAAATAGATACGTTCAAGAAAAGCTTCAGAAGATATTGATCGTAAATGAACAGATTGGTT
ACGCAGAAAAATGAAGATAGATTCATATTCACACACTTTAGAGTTATATAGGAAGAAGAATAATCTTTGATTCTTTTTTT
TTTGAAAAAAAAAACGAGATTGTTTTGGAATAATAAAACTATTCCAATTATGATACTGGTGCAGAAAAAATCGCAATAAA
TGCAAAGAAGAGGCATCTTTTACCCAATAACGAAGAGTTTGAACCAAGATTTCCAGATGAATGGAATGGGGTAGTAGTAT
ATCTACTACATAATTGGAATGTGAGAATTTGTCTTCTAAAAAAGGAAATATTGAATGAATGGATCGTAAATTTAAAAATT
GGACCATCTCTTTCCTTTCTATAAACGGTCTTTCTCGTAGAGAAAATGGAATTTCCAAAACGACGGTAAATGCTTCGAAT
AGGATTCGACAATATAAATCCGTGTTCTGTCCAAAAAATAAATTTTGTTTAGGATCATTAGCAGAAAAAATCAAATGATT
TTGTTGATACATTTGAGTAATTAAATATTTCACAATTAGTAAGCTAGATTTTTTGTCAGAATCCGCATTTAAAATTGATC
TATTTAAACCATGATCATGAGCAAGTGTATAAATAGACTCTTGAAAGCTAAGTGAATATAGGAAGTCCTGCTGCTGAGAT
CTATCTAGTTCTAAATATCCTTTGAACTCCTCCATTTGAACCAAAGACAGAGGTTTGGGTGGTTATCAAATAATACATAG
TGCGATACAGGCAAAACAAGGTACTTTAGTAAGAAAAAAATAGCTACCTCGGTAAACTTTTCAACGGATTCTCTATTCCC
TTCTTTTCTTTTCCATTTAATTGAATTTTTATGCTCATTATTTGTTTTAGGATAAGAAGATGCTTAGAAATCCTTTATTT
TTTCAAACCAATCACTCTTTTGATTTTGGAAAAAAAAAAAGACTTTATCAATATGCTGCTTCTTTTACACATCTACTTCC
ATTCCATAATGGATTGGACCAATAACTAGGATTCATATAATCCATGAAGAAACCTGTTCCGTTCCGCAACTGGTACTAAT
CTATTTTTAGCCTATAATTAGAAAAAAGATCGGGTAATTATTCAAATTAAGAATAGAAGCTCGTTACTTTTGCTTTCCCT
ATAATTAATTGAAACCGTAGGGTTCTATCCATTTATTCACTCGACCCAATTTGAAATTGAATTCATTTTGTTCCATTTGA
AACATGGTTTTGTACCAATCTGGTAAGAATAAAATATTCTTTGAATTCTTCATTGATACGACATGCTATTTTTTCCATTC
ATTTCCTTTCAGGATCAGTCGTGGTCTTTAAAACTTTACCAATAGTATGGATAAATCCTCGCTTCATCCAAATGTGTAAA
AGATTCTAACCGCACTTAAAAGCCGAGTACTCTACCGTTGAGTTAGCAACCCCAAAAAAATAAGTCGATACAATCATAAT
AACAAACAATAAATAAATTCTACGAAGTAATCGAAAGATTGAACTAAAAAATTTTCAAATAAAAAATGGAGATAAATCCA
AAAATTTATAGACCATTTTTATCATTTTTATTTCAACCAAAAAAACTTCTTACATCAAAGCGAATCCAGTGAACCCACCA
TTTTCATGACGTAAAGTAAAAAACCAAACCTCTGAGACGGAGATAAATAGATACACTTATAATTTATTTATAAATTATAT
TTGTTAGATACCCTGTTGTCAATATAAAAAAATTTTTTATTTTCGAAAAAAAATAGAATGGAAAACCACAAATAAAGACT
TGTGTTGAATTGGCACTCCATAACAAATGGACATAGATACAAAAATGGAAATGGGGAGATGAAGAACTAGCAAAAAAATT
AAGATTTTCTTGTTCTAGATATAAAATCTAGAATTTTATGGGAATAAAGATAAATAGGCACGAATAGAAAAAAAAGAAAG
AGCAAAAAATAGTAGAGAAAAGTTATACAAAATTATACAAGCCATAACCCCTTTCTGATCCCATTTTTCCTTAATTCAAA
GAAATTTGCGTTTGATTAGGACAAAATTACTTTAAAATTTCTGCCTTCTTTAAAATATCCTGAACAGTTCCGGTAGGTTG
AGCACCCTTTTCAAGAAAATAAAGAATGGCAGGAACATTTAAATAAGTTTGATTCTTTATTGGATCATAAAAACCCACTT
TCCGAAGATCTCTTCCTTCTCTTCGGAATCTAACATCAATTGCAACGATTCGATAGACGGCTCATTGGGATAGATGTAGA
TGAACAATACCCCCCCCAGAAACGTATAGGAAGTTTTCTCTTCGTACGGCTCGATCAAAATGATTTGAGGCTCTATTTAT
GTATAGAATTCCTATGGAAAATAGGTGTAATTAGACTATGATTTAAGTCCCCTTCCGCCTTTATCCTTCCTTTCTGAAAG
GGAAAAACCATTTGTACTCATAACTCAAGTTGGATAATTCTCAAAAAACTAAAAAAAAAAAAAGAGTTTTCAGATTTCTT
TTATTGAGTGGTCTTTAAATCCCTTTCTTTTTACTAAAATTTTATTAAAATTGGAATTCCTCATTCTGGGTCAGTTATTA
ATACAATAGTAAAGGGTGTTTTCTTGTTCTGGTATCCTTTATCCTTATTTTTAATCATTGGGTTTAGACATGACTTCGGT
AATTTTGAATCCTTTCAAAATGGCAGCAACATACCCTTTTTTGTGACCTTTTTCAAAGAATCAGCCAAACATTTGATTCC
CTGTGATACACTTTTTGTACCGAAAGCGTTTTCTTAATTCCAAGAATTTTTTCTTTTGGATTGGAAACTTTGGAACCTTT
CATTTCTATATCAAAAATATACTTACGAAGTTCTTCTATTTTATAGATTGATATTAACCCTAGATCCTTGCCCTAAGAAA
TAAGTCAATACTTTATACTCGAGCTCCATCCTATCCTATTTACGCTCCAACCCAACAAAAAGGGTAGTTTAGCAGAACAA
GTGATGTCGAGTCAAGAGCACCTTCATTTTGATATAAAACGGTGGATGCAAGAATCCACAAGGGATCGTGTCCTTCAAGT
CGCACGTTGCTTTCTACCACATCGTTTCAAACGAAGTTTTACCATAACTTTTATCTAATTTTGAGCCGGTATAGAATTGA
TTCCATTAAAGAATCATGAATAGTCATTGGTTCAGTTGGTACATAGTAATGTATTTCTTTTTCTTTTCTAAGATATTTTT
CTGAAGAAGTTTTATCAAAATTAGAAATGAATCCCTATTTTTATTTTTTTTTTGTAGAAATTGAAAATTTTTTTGTTTTG
AAAAAAAAAGGATGATAACAATACTTATAGGCTTTGGAATCTTTCCATAAAGTTAAAATTATTTATAAGAGCAAAACATA
TATAGATTAAGTCCTTACTCCTTTTTTTATCCTAACCTAACCAAGTCTTAAGAAACTTAATATCCTTGACTCAATTTAGT
CATAGTACAAAAAACTTTTTCTTGTTTCAAAATTCATTGAATTACTCCATTTTTTATTTATTTAAGGAATAGAAAATACG
GCTTCTTTCGCCTTTCGACTCCGTCAAAAAAGCCCGTCTAACCTTTTTTTGAATTCAAACTCTTGTGATCTATTTTCTCT
CTTAACTGGATTACAACAAAAAAATTGAATTACATTGCTGTGTCATTTGTTGAACTCGATTAAGTTTAGGTTTATTAAAC
TAAAAAAAAAATATGTATTCTGATAGAATAAATATGCTCTGGGACGGAAGGATTCGAACCTCCGAATAGCGGGACCAAAA
CCCGGTGCCTTACCACTTGGCCACGCCCCATTTAATTTTTGATTTAACACTAATAAAGAATAATAGTGGTATTGGTTTGT
CGTCAATTCTAGTCCAAATATTGAATTTTTAGAAAGGATTAGATTGTTGTTAGGATTTTGACACGGATAGATATAGAATT
ATCTTGAATTTATTGCTCATTACGTAGAATTCAATTAAGATATTGTATTGAAAGTCAAATTTCTTCTATTCTCCTTTGAG
AATTGCAGGATTTTTGGTTGGGTAAGCTCAAAGAAAAGGAAATATTTTTTCTACCTTTCTCTTTTTGTTTTTACTTATAT
CAATAACTCAACCAAAATACAATTATCTCCAAGAACAAAATAAAAAGTTTATTATGCTTAATATCTTTAATTTGATCTGT
ATTAATTCTGCCCTTTATTCGAGTATTTTTTTCTTCGCAAAATTGCCAGAAGCCTATGCTTTTTTGAATCCAATTGTAGA
TGTTATGCCAGTCATACCTTTGTTTTTTTTTCTCTTAGCCTTTGTTTGGCAAGCTGCCGTAAGTTTTCGATAAGATCTTT
AATACTATAAAATTCCTTTAAAAAATTCGAACAATTCAAAGGATCAGATAATTGTTACCCTCAATTTCAACATGAAACTT
TTGAGTAGACACGAAAAATATGAATCACCACATTTCCCCACTCTAACCCCTTTTTGAAGTGAAAGGCCTTACCTTCGTAG
GATAGGATCCTCCTAATTATCCAATTTTGGGTATGAAAGAAAATTTTAGTAATGAACGACTCTTATGCTAAATGAATTTC
TTCAAATTCTTTTCTATTTCGAGAAAGCACTTCATTTCTTGGTGTCAAATTAGGATATGTGGTATAAAAATGGACGATCT
ATTTTCTAAAAAAAAAAAAAGATCTTGGAGATTCTGTAATGCTTACTCTCAAACTTTTCGTTTACACAGTAGTGATATTC
TTTGTTTCTCTTTTCATCTTTGGATTCCTATCTAATGATCCAGGACGTAATCCTGGACGTGAAGAATAAAAAGGGGATTG
TTTTCCTTACTTGATTTTTTTTTTTCTTAGATTTTTCTCTATTTGATGCATTTAACTAAAAAAAGAAACTATAAAAAAAA
GGGATCTTCAAAATTGGAAAGAAAAAAAATATCAAGTAATCAACGGAAACGGAAAGAGAGGGATTCGAACCCTCGGTACA
AATAACTCGTACAACGGATTAGCAATCCGACGCTTTAGTCCACTCAGCCATCTCTCCCAATTGAAAAAAAAAGAGAATTA
TTATTCTACATTAAACATAAAGTAAAGAATATCAAAGTATATCTTTCTCTATCTTTATTATAGAGATATGTACAACTTTT
AGCAAAAATTCCATTTTGCTAAAGTAAGGGCTCAAAAAAGATAAATAAGGTAAAAAAAAGAAGACTTGTTAGCTTTTATT
TTTGTTCAAAAAGCATTCTATTCTTCTGGCCCGGCTAGATCAGGCCCTAGCCGGGCCCTTTTTTGTAAAAAAAAAAGCGA
AGAAATATTAAAATAATAAGAAGTTAAAGTTTCTTGTTGTTTTAATAGCACGTATTTTAATTATTAAAACCAGATAAAAA
GTTTTATCTAGGATTCCTTAAAAAAAAATTAAACTATAGATTCTTACTAAATGTATTTTATGTTATGATTTTGGTGTTTT
TCTTAATTACGTCCAATTTTCTGGTCGACAAAAGATACATTATTATGTAATAATAAGATTGTGGCGGGTATAGTTTAGTG
GTAAAAGTGTGATTCGTTCTATATCTCCTTGATAGTTAAGGGGTCTTTCGGAATTATTGATATTCCGACCAAAAACTTTA
TTTCTTAAAAGGATGAAATCCTTTCCCTCTCAATGATAGATTCGAGGAAAAATAGAAATTCTCATGATTTTGATCCAAAG
GTAAATTAAAAATTGGATTATGAAATTGCGAAACAGAATATTCAAATTGTATTAAAAATTCCAATTGAATTAAGTATGAA
TAAAGAATCCATGGATAAAGAAAAGTGGATTTCTAATCGTAACTAAATCTTCCTTTTTTTTTTCTAAAAAAAAATTGAAG
CAAAATAGTTAGAAAACGATAACTTTAGTTTACTAGAGAGATCAACATATTGTTTTAGCTCGGTAGGAAAAAAAGGAAAA
TACTTTTCCTTAGGATTCTCTCAAATAGAAATAGAGAACGAAAGAACTAGAAAGATTGTTATAATCACCTTCTTCTAGAG
GGATCATCTAAAAAGCCAATTTTTTTAATGTAGTCAGACAAAAAGCTAACATAGATGTTATATATGGGTAGAATTTTTTT
TTCATTCACATCTTCAAATTTCCAATTTTTCCATAGTCCATAAAGGAGCCGAATGAAACTAAACTTTCATGTTCGGTTTT
GAATTAGAGATGTTAAAAATACAGAATTAACGTCGACTATAACCCCTAGCCTTCCAAGCTAACGATGCGGGTTCGATTCC
CGCTACCCGCTCTATGTGCTCTCTTATATACTTTGCTATTTTAATAAAGAAAATTTTGAAATAGATTCGAGTTATCCATA
TCTATCTAGAATAGATATAAAATATAACATTCCTAATATGAATTAAATATACAATTCCTGTAATTCCCTCATATCCAATC
CGCATTTATTTTTCTAAATAAACAAAAGACAGGAAATAAAATATGCGAAAAATTCGGAAGAAAAAAAGCGTCCATTGTCT
AATGGATAGGACAGAGGTCTTCTAAACCTTTGGTATAGGTTCAAATCCTATTGGACGCAATTTTTTTCCATATTAGTTTT
TTTTAAGATAAAAGAAAAGGAATCAATTTCTTTATGCTTGTTCTTGAAGTTTAAAGCGTTCCTTCTGTTCTTGAATGACT
TCTTTTAAAATAGCTTCTGCTTCCTCCGTAAAAGTTTTGGTCGAAGCTATGATTTCTTGAAACTGAGTTTTATTACTTTT
TAAGTAAGTACGTAACTCAACAAGAAATTTCCTTACCTGTACAATTTCTAACGAATCAAGATAACCATTTGTTCCGGTAT
AAATAGTTATTATCTGTTCTTCAACCGTAAGAGGGGCCGATTGGGATTGTTTGAGCAATTCACGTAATCGCTGACCTCTT
GCCAATTGATTCTGAGTAGCTTTATCGAGATCCGAAGAAAATTGTGCAAAGGCTTCTAATTCTGCGAATTGCGCTAATTC
CAATTTTAATTTTCCGGCTACTTGTTTCATGGCTTTAATTTGAGCTGCAGATCCAACTCTGGAAACAGAGATACCCACAT
TAATAGCAGGTCTGATTCCAGCATTGAATAGATCGGCGGATAAGAATATTTGGCCGTCGGTAATGGAAATTACATTAGTA
GGAATATAAGCCGAAACATCTCCCGATTGAGTCTCAACTATTGGTAAAGCGGTCATACTTCCTTCACCCAAACTCAAACT
TAATTTAGCAGCTCTTTCCAAAAGGCGTGAATGTAAATAAAAAACATCCCCTGGATAAGCTTCCCGCCCAGGTGGTCTTC
GTAATAGAAGAGACATTTGACGATAAGCTTGTGCTTGTTTGGAGAGATCATCATAAATGATTGAAGTGTGTTGTTTAAGG
TACATAAAGTATTCAGCCAGAGCTGCTCCTGTATAAGGAGCGAGGTATTGTAATGTAGCAGGGGAATCCGCCGTTTCGGC
TACTACAATAGTGTATTTCATCGCTCCTCTTTCCTGAAAAGTTGTTACTACCTGAGCCACAGAAGATGCTTTTTGCCCAA
TAGCCACATAAACACATATTACATTTTGCCCTTGTTGATTGAGAATCGTATCTGTGGCGACTGCGGTTTTACCGGTCTGT
CTGTCCCCAATAATTAATTCTCGTTGACCGCGCCCTATAGGGATCATCGAATCAATAGCAATAAGCCCCGTTTGCATAGG
CTCATATACAGAACGTCGCGAAATAATACCCGGAGCAGGAGATTCAATTAACCGAGATTCAGAAGCTAAAATTTCACCTC
TCCCATCAATAGGTTTAGCCAGGGCATTTATAACACGACCTAAATAGGCCTCACTCACTGGTATCTGAGCAATTTTCCCT
GTTGCTTTTACAGAACTTCCTTCTTGTATCATCAAACCATCACCCATTAATACAACACCAACATTATTTGATTCCAAATT
TAGAGCAATGCCTATAGTACCCTCTTCAAATTCGACTAATTCCCCAGCCATTACTTCATCAAGACCATGAATGCGAGCAA
TACCATCGCCTACTTGAAGTACAGTACCAGTATTTACAATCTTTATTTCTCTATTATATTGCTCAATACGTTCACGGATA
ATATTACTAATTTCGTCGGCGCGAATGGTTACCATGAGTATTTATTCATTTCATTTTTTTTTGAAGAAAAATAATGCCTA
CAGTAGAAAAACTAATCAGTTATTTCTTTGATCGTCCCAAACATGCCAATATTAGCACTGATGGTACGTAAATGTAACTC
GTTGTTCAAACAACTATTCAGAGTTCCGAGAGCTCCTTCTAAGGCTTGTTGAAAAATCCGTTGTCGGACTTGATTAATGG
CCCTTTGTTGTTCAAAATGAATGGTTTCATTTTTGTAATTTTCTAATTGTTTCAAAGTTTTAGAAGTTGAATTAATCAAA
TTCAATTTTTCTCGCTCTATTTCAGAGTACCCATTTACTCGAAACTGCTCTGCTTCTATTTCCACTTTACTTAAGCGAAC
CCGAGCTTTTTCTAACTGTTCAATGGCCCCCCCGCGTAGTTCTTCTGAATTTCGAATAGTATTCAAGATCCTCTGTTTTC
GATTATCTAATAAATCACTTAATGAAAGTAGATTATCTTTCCATTCATTTCAAAACTTCCATAATCCCTTCCCGAACCAA
ACATGAATCTTTCGATTCATTTGGCTCTGACGCTCAATTTCTTGAATTACTTATGTTAAATTTCCATATCATTTTTTTTA
TGTAATGAGCCTATCCTCTCTTTTCTGATCATATTCCAAAATAAAAATATGGAAACTGATGACTAATCCAAGATAAAAAT
ATTCAGAGGACTCTTCTGACCAAAAAAAAATGTAATTGTCAGCAAAGTTGTTTCTTTTTTTTTTTTTTTTGAATTCAAAA
AAAACTTTTTACTATACATAGGTCATCGATTCAACATTAGATGAAAAGGGGATGAAATCCCCGTTTTTCTAATAAATGGT
TCAAATTGTTTTATCAACATGAGTGTTCTATATCAAAAAAAATATTTATTTTGAAACCATCTCTGTATTAACCTAGTGGT
CGAAAGAGTACCATGCTGAGTCTGAACTTCAAACTGTTTCGCTTTAACCATGTTAATGGTTCTACAGTACTGGTTTCTAG
AGAATCAAAGTTGATTTACCAATGAATCACGAAATGCTATGGTTCTTCCATATGATTTCTTAATTTAGTCAGAAGTAATT
CGCGAGATCATGCACCTTTTCTTTTCCTTCCTAGTTATAACGGAAAAAGTACAGTTGGGGGGCCCAGCCTTTATTTTGAA
ATAAACAACTCGCACACACTCCCTTTCCAAAAAAGATCAATACACCAAGGACTACACTTAGATTTATTGGATTTGTTGCT
AAAATATCAGTATTAAACCCGAAACTTCCGGCGGATGGCCAGTGGCCCAAAGAAAGGAAAGAATCGGTTACATTTTTCAT
ATGATCTCCTCTTATGGATAGACGAAAAAAGCGAACAGAGTCCTTTTTGTATCACTTCGCCTCTTTTTTATATTTCTATT
TATAAATAGAGTCAAAAATCTATTGGATTTCCAAATTCTGAACTACTCTTTTTATTGGAACACTTTAGATTTTCCTTCAA
CTAAGAACGGGAAGGACAAAAGCGAATCGGTCTGCTAATTCCTGATCCTCAAATCAGTCCTTCCCATGGGTTATTTTTCA
ACGAAAACAAATAATAAGTAATTATAGGAGTGATATCTTGATAGAATTTGAAAAAGCAAGCGACAAATCCAAGGCAATAA
AATATGAAAAAAAAGAAGTATTTTTTAGATTTCTAAGATTAAACAAAAGGATTTGCAAATAAAAGTGCTAATGCTACAAC
CAGTCCATAAATTGTTAAAGCTTCCATAAAAGCTAAACTAAGCAATAAAGTACCTCGTATTTTTCCCTCTGCCTCAGGCT
GTCTCGCGATACCTTCTACAGCTTGGCCCGCAGCAGTTCCTTGACCAACTCCAGGTCCAATAGAAGCAAGGCCTACGGCC
AATCCAGCAGCAATAACAGAAGCGGCAGAAATAAGTGGATTCATGATAAATTCCTCGCACAAAAAAGAAAGAAAAGAAAT
GGTTAATGATACAATCAACCAATGAATTATAACGTAATTATTCTATTGCTAAGATTCATATAGTGGAAGTAACTAAGAAC
TTGGATTGGAGTCAAAATATTATTGAATTCTCAGAACTACTTCAGGATCTTCTATCCATAGAGTCTTTGTGAATCCAGCC
GACTTTCGTTGTTGCATTTGTTTGCCCCGATCGTTAAATTCTTCGATCTTTTTTTGGATCTGATCTCCTTATTTATTCAA
TTTGCAGTCACAGACAAGATGGAAGAACTTCTTTTTGAATTCCCATCTAAATTCACAGTAGTAGGGCAAATTGGATATAT
TTTTAATTCATATATAACTAGTCAATATCTAATGTAATATCCCATATACATGTCTTTCTTCCATAACGTAAACTAACTAT
TACTATCTTAGATTTAATCGAATTCTAGAATAATTCGGCAAAACCTTCACAATAGTTGGCTTATTTCTATAAAATTCCAT
AGGCCTAGTTTGACTCTCTCTCCTAACTAACCCTTTGTATTATGAATCCCTTTTTTTTGTAAATACTTCTTTCCCCTTTC
TTTATCATTATGATATCCCACGTGGATAACCTTGAAATGGGTCATTTTATTAGGCCGAAGCATTTCAGAGAAATATAATT
ATTTGATTGATCTAAGTTCATGCAACTTTCTATTTTAAAAAATATTCTTTTGGTCAATCCTTGAATTGGATAAAATCCTC
TGAAAGAGGAATCGTTCTTTCGAACATATTTTTTCATTTTTATTTAATGACTACTCATTTTTTTTTAGTAAATAATGATA
ATGAATTGACTAACCAATAGAAAAAATATTTATTGAGAGGGGGTATAAGATAAGTAGACCAAACAAGAATTTTAGGAAAA
ATATATTTTATATCTCTTTTCCCGTTTTCTAATTTGGAATAATGTAATCGTCTTTGTTATTACTCTAGATCATATAAAAC
ATATTTGTATATTTTATTTATATTCGCTAAATAGATTATCTTGAACTACGCATACATTTCTTTTGGCTAGTTTAAAAAAA
ACTATTTCAAAAACGAATCAATGATGTCCCTCCATGGATTCACCTATATAAGCCGCAGCTAAAGTTGCAAAAATAAGAGC
TTGAATACCACTTGTAAATAATCCAAGGAACATAACAGGTATAGGGACCACTAAGGGTACTAAAGAAACAAGAACAACAA
CTACTAATTCATCGGCTAATATATTCCCGAAAAGTCGAAAACTAAGTGATAAGGGTTTTGTGAAATCTTCTAAAATATTA
ATAGGTAAAAGGATTGGAGTTGGTTGAATGTATTTCGCGAAATAACCCAATCCTTTTTTGCTAAGACCCGCATAGAAATA
TGCCACTGATGTGAGTAAAGCCAACGCAACAGTAGTATTTATATCATTTGTGGGTGCGGCTAACTCCCCATGAAGCAATT
GTATGATTTTCCAAGGTAAAAGAGCTCCTGACCAATTCGAAACAAAAATAAAAAGAAACATAGTTCCAATAAAGGGAACC
CAAGGACCATATTCTTCCCCAATTTGGGTTTGACTCACATCTCGAATGAATTCAAGGACATATTCGAAGAAATTCTGACT
ACCAGTTGGAATGATTTGTGGGTTTCGAACAGCTATAGTGGCTGAACCTAATAGGATAGCAATTACAACCCAAGAAGTAA
TAAGTACTTGGCCGTGGACTTGGAAACTTCCTATTTTCCAATATAAATGTTGGCCAACTTCGACACCAGATATATCATAT
AACCCTTTTAGTGTATTGATAGAACATGATAGAACATTCATATTGCCCTCTGACAGAAATAGAATTTAAAACGAAATAAT
TTTGATTCAACCAGCTCTTTCTCAACTTAACTTGTCCGCTTGAATTGTCTATTTTGAATATCAAGCAATCCCTTACTAAT
CCCATAATGAATATCCCCAGTTTGTATCTCTTTGTTTTTTTAAGATTCAGAAATAGTAACCGACTTTGGAGTTTCCTAAG
TCATTTTTTATTATTAATCAAGGATTAATTCTATAGCTAGAACGACCCTCACAAATTGCAAATACTAATTTGTTAAGAAT
TAATCGTATTGAAGCTATAGCGTCATCGTTTGCTGGAATCGAAATATCTGCAAGATCGGGATCACAATTTGTATCGATTA
AACAAATTGTTGGAATTCCCAAAGTAATACATTCTCGAAGAGCCGTAGATTCCTCGTGCTGATCAACAATGATTACGATA
TCGGGTAAACCTGTCATATATTTAATCCCGCCCAGATATGTTTGCAAATGAGATAATTGTCTTTTCAATATAGCCGCATC
TCTTTTTGGAAGACGGCCGAGTCTACCCATTTTTTGTTCCATTCGCAAGTCTCTGAACTTATGAAGTCTGGTTTCTGTAG
TGGACCAATTCGTTAACATACCACCGAGCCATTTTTTATTAACATAATTACATCGAGCCCTTATTGCAGCCCATGCTACT
GAATCAGCTGCTTTATTTTTGGTACCAACAATTAAGAATTGTTTTCCCCTACTTGATGCGTCAAAAACCAAATCACAAGC
TTCCGATAAAAAACGAGCAGTTCGAATAAGATTTGTAATATGAATACCTTTACGCTTTGCAGAGATATACGGTGCCATTC
TAGGGTTCCATTTCCTAGTACCATGGCCAAAATGAACTCCCGACGACATCATCTCTTCCAAATTGATGTTCCAATATCTT
CTTGTCATTTTTCCCCACACTTACCCCTCCTTTTTGAAAAAAAAAAGAGAACAAGGGGTACCCTGAAAAATAAAGAATTG
TTCCGATGGAACCTTTTCTTCTATCGTAGATTGGTCGTAAATACAGGACCAAGCCGTTATTCTTTTCTATTAGTTATTTT
CTTTATTACTATTATCAAATCAAAAGACGAGACCAAATACAGATCAAAATACAGCTAGTTAAAAGGATCAACTCACTCTT
AGGAATCATTTAGAAAATTAAATGACTGTTCTGATATATCATGGAAATTCTTTGAAAGACAAGAATCAAATAATTTTCTG
TGGTGAAACAAAATATCGCTTATTTCTCGCTCGAATACATTCTTCTTTTTGGTTTCCAAAGGAATATTGTTATGGTGCCT
TGAAGGGTCCATTAATCCTTTAAACCCAGTACCAACGGGTATGAGTCCTCCTAAAACAACATTTTCTTTCAAGCCTTTCA
ACCAATCGATACGACCTCGAAGAGCAGCTTTTGCTAAAACTCGCGCAGTTTCTTGAAAACTCGCTTCCGATATGAAACTT
TGGGTATTCAGAGATGCTCTTGTTATTCCCAATAAGATGGCTCGGTAACAAATTGCCTCTTCCAAAGCACGCCCGATTCG
TTCTGCCCTCAACAATCCAATAAGTTCTCCGGGTAAAAAAACATTTGACATTCCGTCTTCTGAAACTAACACTTTTGAGG
TTATTTGACGTACAATAATTTCTATATGCCTATTATGGATCTGCACTCCCTGGGATCGATAAACCCTTTGGATTTTATTA
ACCAAAGAGATACGGCTTTGCGCTATAGTTAGCTCAGCACTAATCAAGAATCCCCAAGGAATTCCAAGAATTCTTGTTAT
ACGTTCGTTCCAACCCTCAATTCTCTTTTCTAGATTCATTGATATTGAATCAATTGAGCGCACTTCTAATACCTGTTCCA
CCTTTGGAAGACCCTGCGTTATATCACCAGATCTCGATTTTTCATATATAAAGGTAACTAATGTATCTCCTTCATAAATA
ATTTCTCCATAATGGCCATGAACCGTTGCTCCTGGGGTAGCCAAATAGGGCTTAGCTGATCGTATTACTACAGAGTCAAC
TTGAACAATTAGAACTTGACCCGATTTTAGGTGTGGCTCATTTTTGGTTATACATAAATTTTCACAAATAAACTGTCCAA
TACTTATTTTTGTAGATGTCTTTTCACAATAATTGTGATAGATAAAATACCAATTCAAATTAAATGGACTCAAAATGATG
TTATTGCATGGATCGGGATTATAAATTTTCCCATTTTCATCCGTTAAATAATATTTAAGTACTTGAGAAGTCTGTTTTAA
ATTGTCAAGTTGGAAATAGTTAGTTACTAGGATTTTATTATAAGTTATAAAATAGGCAAATGAATCAAAATTTACAATTT
TCAAAGCTGTTCCTAAAGGGCCTAACGAATTCCTAATTGGAATTGGAGGATTTTTTGTAATTGATTCTTTTATCACATTG
CTCGATTTTATATCATTGAATGGACCCATTTGAGAACAATTGGATGATGACAAAATAAGCAAAGCCTTATTTCTATTCAA
CAACATATGAATAGTTTGTTTAAGGGGTTGTTGAATCTTTCCCTTGGAATAGGAAAAAGTGGAAGAAAACGGATTGATAT
TGATGCGATTGGATCCATTATCAGAGATTAATCCTGAATCCAATAGATTTTTTCTTTTTCCAGTATACAGAGTGGGGGAT
TTCACTAAGTTGATTCGTAAGAAATATCGAATCAAACTATTTGTTCTTATTTGAACAAAGGAAACGCGGGCCTCTTCTAT
CGAAGAACTTTTTTTGTCTTGATGCCAATTCAATACTAAACAAGTCCGAACTAATTGAATACTTGTATCAGAAATTCCCC
GAATTGGTTTTCCTTTTCCATAAAGGATATAATTGACAACTCGAAGTTGTACAGTATCCCTTTCCTGCAGCAGATCCGGG
GGGAAAAGTGTTGCTAAATTTATACCATCCTTTATTTCATATGTGATTACAGGTCGAACCAAAACAAAATTTTTTTTCTT
GATTGGCGTGATCCGTTGGACATAGATCCAACTTTTCAACTTTTTTTTGGATACCTTAGAATTTTTTTTTCCCATTCCTG
GTGGTATCAAGATCCCACTGTGTCGGGATATCTTATCTGTCTCTCCTGGAAACTGGATATTTCCAGAAAATATTTTAAGT
TCAATTCGTTTTTTTTTTCTTTCCACTCGGACTAACCCGCCTACTCGATTTTTTGTATTTAAAGTAATTTGTGTATCTAC
TCCAATGATACTATTGTTCTGTACCATTATCGAAGAAGATCCGGGTAAGAGATGTACTTCCTCGGGAATGAAAAAAAATT
GATCTATTTTCATTTCGTATTTTGGCCTAAATTCCTTAACTCCTCGATACTCAATTAAACCCTCTTTTTTGACAATAGAA
TGCACTTCTATAGTCCCATATTTAGTAATTCCTGAGCTCTTTCTTCTGTATCGAGGATCATCGATATAAGCAAGAATACT
ATTTCTACGCGGAATACCGTTTATGGGTATTTCAATTGAAATACCTAAAGGGCGCATTAAATCTTTCTCTTGTTCTTGAA
TCGATTGGAGTGGAATGATTAATCGATTTCTTCGTCTCTTTGCCAAAAAATCCGAATTATCGTGAAGAATCGCAGGATAT
ATGAGATTATAATAACCAGTGGATATGATTCGATGAAATTCTGAATAATAAGGAATCCTATCTTCTTTTTTACCTTTACT
AGACAAATTCGAACTAAATAATTTGAGTCTCACTTGATCATTAGTTACCAAGAGATTAGAAATCTCTCTTTTCTTGACAG
AAAGAGAATGCGTGTTTGTTTGATCTTGATCCTTGTGGAGCAAAAAGGGGGCTAAACTAGATCTGCACGACCTTCCTGAT
AATATCCATAAATGACTCGTTTTTGGTAAGAGATGTATATTACCATATGTAAATTCAGGTGCATGAGAAACACCGGTACT
CCAATGCATTTCTCCTTCGGATTCAGAATAAATATGTTTTCGAACTTTTTCTTTAAAATTCAAAGTGCATCTTCCCGCAC
GAATCTCAGCAATCACCTGTTCTGATTCTACATATTGATCATTTTGAACTAAAAGAAAACTTTTCGACGGAATATTCACA
TTATGTAGAATATCTTCACTCTCAATAGTTACATCTAAATCTATAGAACATAGAAAAGCAGGATGTCCATGACGTGTACG
TGTCGGATAAACCAAATTTTCATTGAATTTTATTTTTCCATTAGAAGGCGCTCGTACATGTTCTGCAGTACCCCCTGTAA
ATACTCCGCCGGTATGAAAAGTTCTTAATGTTAATTGAGTCCCGGGTTCTCCAATAGATTGACCTGCAATAATACCTACA
GCCTCTCCCAATTCGACCAGGTCACCATGAGTAGGACTCCGACCATAACATAATCGACAGATCCAAGATGTACTCCTACA
AGTAAAGGGAGTTCGAATAAAAATAGGTTGGGCTCGAAAGCTTATGAATCGATTGATAAGCCCAATACCAATATCTTGAT
TTCGGGTACCAATGCATCGCGAACCTATATATAGATCGTCCGCTAATACACGACCAATTAATGTTTGGATAAAAATTCTT
TCCGACACCATCCCATTTTGAGGACTCACAGAAATACCCCGAACGGTGCCACAATCTGTTCGACGTACAACAATGTGTTG
AACGACTTCAACAAGCCTGCGCGTGAGATATCCAGCATCTGATGTTCGTACAGCAGTATCTACAACCCCTTTGCGGGCTC
CATAACAAGAAATTATATATTCTGTTAAAGAGAGTCCTTCACGTAAATTGCTTTGAATGGGTAAATCAATCATTTGTCCT
TGGGGATCCGACATTAATCCTCTCATACCTACTAATTGATGTACCTGAGATGCGTTTCCTCTAGCTCCCGAAAAAGACAT
TATATGAACTGGATTAAAAGGGTCAGTCATCCTAAAATTTGGATTCATTTCTTGTCGCAAATATTCACTTGTAGCATACC
ATACCTCAATGGATTGACGTAATTTTTCCACCGCATGTATATTTCCATAATGATGATGTTTTTCCAAAATCAAACTTTGT
TGTTCAGCATCTTGAACTAACCACCCCTTAGAAGGTATTGTTAAAAGATCATCAATTCCTAATGAAATGGATGTAGCAGT
AGCTTGCTGGAAACCTAGAGTCTTTACTTGATCCAGGATGTGTGATGTATATGCCATTCCGAAGTGATCTATTAATCGAC
TAATAAGTCGTTTCATGGCAGTTCCGTCTATCGCCTTATTGTGAAAGACCAAATTGGCCCGTTCTGCCATAAGTGCCTCC
ATATTTCGCTGAGTAGGATTCGACAATGGGTTTGAGTCAGTGATTGAAAAACTTCCTTTTCTCGATCTTGATTCGCATAG
AAATTCCGGAACTATGATCCTAGTTGAACCGGAGAGACCCGAATTTCCACAGGTCTCATAGAATTTTTTAGCTTAGGTAC
CATATGATTACGTACCATATGAACAAGCCCGACAAAACCCTTGTATAGCTTCTTCAATTTCTCGATAAAGAGAAATAGGA
CCAACAGTAGTTCGAATATATATATAAAGAATTTCTTTTCTTATACTTCTTACTATTAGATAGTGCCCATAAATCTCATA
ATAAGTACCCAACGGTTCATAGTGAATCTCGATTGGGGCTTCTCTTGAAGAAATAACGCGTTGATCTAGTCGCCACCGGA
TCCACAGAGGACTATCTAAATGGATTCGTTTCTGTCGATAAGCTCCAATTGCATCATAGGAATTACAAAAAATGAGTTCT
TTTTCTTTGGTATACTTATAATTATTATTGTCAATTCTTTCATTTTGATAGTTTCTGCTATTACATGGATTATATCGATT
TACACTAATTCCTCGACGATTACCGCTCGTTAATATATAGAGTCCCATAAGCATATCTTGAGTTGGTACCGAAATGGGAT
CACCAATAGCTGGTGACAAAAGATTCATATGAGAAAACATAAGTAAACGGGCCTCTGCTTGAGCCTCCAAAGATAAAGGT
ACATGAACAGCCATTTGATCCCCATCAAAGTCTGCATTGAATCCCTTACAAACTAATGGATGTAAACAAATAGCGCTCCC
TTCCACTAAAATGGGCTGGAATGCCTGTATCCCTAATCTATGCAAAGTAGGCGCTCTATTCAGCAAAACAGGATGTCCTT
GCATAACTTCCTGAAGTATTTCCCATACAATGGGATCTTTTTCCCGAATTTTATTCTTCGCAACTCCTATGTTCGAAGCA
AGATGTTGTTTAATTAGACCACGAATTACAAATGTTTGGAAAAGCTCTATTGCTATTTCGCGGGGCAATCCACATCGATG
TAATGAAAGTGGAGGACCCACGACAATGACGGAACGCCCCGAATAATCGACCCGTTTGCCAAGCAGAGTCTCACGAAATC
TTCCCTCTTTGCCTTCAATTACATCTGAAAACGATTTGTAAACTTTATTATGACCGTCCCTCATTGGCTGTCCCCGGATT
CCATTATCAAGAAGTGTATCGACGGCTTCTTGTACCAATTTCTCCTGGCACATTACTAATTCTCCTGGCGTAGATCTACT
TGTTGTTAATAGATCGGTAAGAGTATTGTTCCGATAGATAACTCTTCTATAGAGTTCATTAATATCCGAACTCATTAGTT
TACCCCCATCTATCTGAATGATTGGTCTCAATTCGGGAGGAAGAACTGGTAATAAATACAAAACCATCCATTCTGGTTCT
ATATTTGTTCGAATAAAATGCTTAGCTAATTCCATGCGTCGAACCAAAAAATCTTTTCGTCTTCCAATTTTTCGATCTTC
CCATTCATTCCCTGTGGGTCCTTCTTCCCCTAATTCTTTCCATTCTACTAATGACTGATCCATAATAATTCGTAAATCTA
GATCGGCTAATTGTTCTCGAATAGCATTCGCTCCAGTAGAGATCTCTCGATTTCGAAATGTATTAAAGCCCTGTGTAGTA
AAAAAAAGAGGGATGCTATATTTCCAGGATTGGATTTCATATTCGAATGAACCTCGTAATCGTAAAAAAGTGGGTTTTTT
AGCTATGGGCCTAGCAAAAGAAAAATTGGGATAGGATCCTATAAAATCTCCCCCCTTCAAAATCGGACGTGAAAGTTTCC
GTTCATCCGGCTCAAGTAGGTACACGAACAAATACAGATAAAGAGGGAAATTCTCGCTTTCAAATTCCCAAAAAATCTAC
TCCTTACTCAAGTTCCCAGTGAAGATCAAGCAAGATTTCATTTACTTCTTACTTTATATTTCTATTTTATCAATAATTCA
ATTATGACATAAATCAAATGTGAAATTCTTGAGTAGTCTACTTCCCCTCGAATGATAAATTCCCTTAACTTAATTCTTGA
TTAAGCAAGTACTTTGGAATTCATAAGGGATTTGCTTGTCTATGTATCGTTCTATTCAATCTTTTAGGTCCCGACTTCGC
CTCGACGGTTATGTCACAATGTCCTTAAAGCCTATATGCGATGGATAGACTCCTGTAACCATACCTGTTTGCGTACTTGA
GCATAAACAGAATTTCTTTCAAAAAGAAAAGACTAATTCCACAAAAGAAAAAGTCTTTTTACGAGGTACAACTAGAAATT
CTTATTTCTTTGGTACGAAATCGACCATAGATCAATTCCCCTTTTTATTTGGGAGTATTAAATACAACCATAATTCTGAG
CTTCATGTTTCTCCTCCCAAGAGACATGTCAGGTATGGGGCACCCCAATTGGATTGAATGGGATGACAGTTTTTGTTTCA
AATCTGTAAAATCAGAATTTTGATCAAATCACACATCGCAGTATACTAGGCCTTCTAATTCTTTAAGAGGTTTATCTAAA
AGATTCGCAATATAACTAGGAAGGCGTTTCAAATACCACACATGGGTTACTGGACACGCCAGTTTGATGTAGCCCATTTG
ATATCTTCGTATACGAGAATCAACAAATTCGACTCCGCATTGTTCACAAAATTTTGGGTCTTCTTTTTCATCTCCGATTA
CTCGATAATTTCCACAAGCACAAATTCCACTTTTTATAGGCCCAAAAATTCTTTCACAAAATAATCCATCTTTTTCCGGT
TTGTTGGTTTTGTAATGAAAAGTATAGGGTTTTGTGACCTCTCCAACTATCTCTCCATTAGGTAGGATTTTATTGGCCCA
AGCACTTATTTGTTGACGAGAAACTGATCCAATTCGGAGTTGTTGATGTTTATACTGATCGATCATAGCAGAAAAGTTCT
GATTCATTCCGATTAAGCTTCCTTCCTTTTAATCTGGAAGTTTTTCTCAGATACAAGGAAATGGTTCAAATCCAGAGCCA
AAGATCGTAGTTCTCGAACAAGCAACCGAAAAGATTCTGGAGCATCCTCAGGATTGGGTATTGTTCCTCCGATGATCGTA
GTACCAAGTACTTCCTGGCGAGCTCGAATATGATCCGATTTATAAGTAAGCATTTCTTGTAAAATATGAGCAACACCAAA
TCCTTCGAGAGCCCAAACCTCCATTTCTCCTACCCGCTGTCCCCCTTGCTTGGCCCTTCCTCTAAGGGGTTGTTGTGTAA
CAAGTGCATAATGTCCGCTGGAACGCCCATGGATTTTATCATCAACTTGATGAATTAATTTCAAGATATAAGGTTTTCCT
ATTATAACAGGTTGTTCAAAAGGATCCCCCGTTCTTCCATCAAATATTCTGCTTTTTCCTGGATACTCCGGTTCAAATAC
CCATGGATTCGTGGTTTGCTTACTGGCTTCATATAATTCAGAAAACACTAGCTTTCTAGAAGCTTCTTGTTCATATCTCT
CATCAAAAGGCGCTATTCGATAATGTCTGTTTAGCAGACTTCCCGCTAATCCGAGCGAACATTCAAATATCTGTCCTACA
TTCATTCGTGAAGGTACTCCTAATGGGTTGAAGACCATATCAACAGGTCTTCCATCTTGCAAATAAGGCATATCTTGTCT
AGGAAGAATTTTTGAAACGATACCTTTATTTCCATGTCTTCCAGCTACCTTATCACCTACTTTGATTTCACGTTTCTGTA
AAATATATACACGAATAGTTTCTGGATTATAACTAGAACCCCCTTTTTTCTGGATCCATCTCACATCAATAACTCGACCC
CTACCACCCGCAGGTAGTTTTAGACAAGTTTCCTTTGACGTAGATACTTGAATGCCAAGTATGGCTCGTAATAATCTATC
TTCTGGAGCATACGAAGATTCTTTTACCATCTGAGGCGTTAATTTACCTACTAAAATATCACCCGTCTCGACCCAAGATC
CCAGCATCACAATTCCATTTTTGCCTAAATTGCGGAGTAAATGGGCTTCTAAATGCGGTATTTCGTTAGTGATCCTTTCA
GGGCCTTGGCTTGTCACATGCGTCTGAATTTCATATTTCCGTATATGAAACGAAGTATAAATATCTCCATATACCAAGTG
TTCATTAATAAGTACTGCATCTTCAGAATTGTAACCTTCCCATGGCATATAAGCTACTAATAAATTTTTCCCCAAAGCTA
GTTCGCCACCAAGTGTAGCCCCACCATTCGCTAAAATTTGCCCTTTTTTAATCCATGTCCCCCCGTGAACCTGTGGATTT
TGATGCATACAAGTATTTTTGTTGGAACGTTGATACATAACTAATGGAATGCTTAGAGTATCTCCATTACTTGATAAAAC
AATCTTGTCAGTATCAGTATAAATGATTTTTCCCTCGTGTTCGGCTATAGCAAGAGCTCCTGAATCTAAAGCCGCCTGAC
GTTCCAACCCAGTTCCAACAATGCACTTCTCAGACCGCGAAAGCGGAACTGCTTGACGCTGCATATTCGAACTCATTAAA
GCTCGATTCGCATCATTATGCTCGATAAAAGGAATCAGGGAAGCTCCAATCGAAAAATATTGGAAGGGAAAAATACTTCG
AAGATGGACCTGTTCCCATGCAATAGTCAGAAATTCTTGACGGTATCGAGCTGGAACAACCTGTTCTTCCTGAATACCCC
GATTCAATGCTAAAGAATTGCCTCCCGCTATCATATAGTATTCATCTCTACCTGGTGATAAAAAAAGTACTCGTACTTTT
TTTGATTTCTCGGAAATTTCATAAAACGGGCTTTCTAGAAACCCCCACTGCCCAATCCTGGCATGAATTGCTAAGGAGCC
AATAAGTCCAACATTTATTCCTTCCGATGTGTCAATTGGACAAATACGTCCATAGTGACTAGGATGGATATCTCGTATCC
GAAAACTAGCAATTCGCCCTGTCAACCCCCCCGGGCCCAAATAACTTAATTTTCTCCCATGAACTATTTGTGTCAATGGA
TTAGTTCGATCCAAAACTTGAGATAATGGGTGTAAGCCGAAAAAAGATTCATATGTAGTTGTCAATGGAGTTGAAGTTAC
CAAATTCTGAGGAGTCGGGATCAATTTATGCCGAATTGCCCCACATATAGTTACTCGAACCACATTTTCTAAACGAACGA
GAGCCAATCCAAATTGATCTTGTAAAAGATCCGCTACAGAACGAATACGTTTATTTTTCAAATGATTCATATCGTCAAGT
GTACCCATTCCAAATTTCATTCCAATCAAATAATCTGTGGCTGCCAATATATCTCGCGGTAATAAAAATGTATTGTTCTG
AGGTATATCAAGGTTCAGTCTTCGGTTCATATTTCGTCGACCAATCCTGCCTAATTCACATCTTTGTTGAAAAAATTTCT
TTTGTAATTCTTTACATAAGGATTCAGAAAATACCGGATCCCCACCGACACAAGCAAATTGTTGATAAAACTCCAAAATG
GCATTTTCTTTTGACCCAATTTTTTTTTTCTCCTTATCATTCAGAAAAGACAAAAAAATTTCAGGATAGCAAACATTCTC
TAGAATTTCTCTTAGATTCAAACCCATAGCTGATGATAGAACTAGAATAGATATTTTTTGTTTCCTACTTACACGAGCCC
ATATCCTTGCTTTTCTATCAATTTCTAATTCTGATCTTCCTCCCCAATCTGATATTATGGTACCGGTATAGACCGCAATT
CCGTTATGATCCAATTCTGACCGGTAATAAATACCGGGGCTTTGCAATATTTGATTGATCACAATTCTGTATATTCCATT
TACTATAGAAGTTCCCAGGGAATTCATTAGAGGAATGTTTCCAATAAAAATTGTTTGTTCTTGCATGTCCCGACTCGTTT
TCCAAATTAATCCTCCAAATACATATAATTCAGAAGAATATGTGAGTGATTCAAACACAGCATCTCTTTCTTTTATCAAA
GGTTCGACCAATTGATATGTTTCTACAAATAATTGAAATTCAATTTCTTGATCTATATCTTCAATTTTTGGAAACTTAGA
AAGTTCTTCCGCCAAGCCCCGATCAATGAACCTAAAAAATCCTTCAAATTGTATCTGATTAAACCCAGGTATTGTAGACA
TTTTCTCATTTCCATCCCGGAGCTTTTTTAAATTGCGCATTTCTCTAAAATCCCATTATTGGCTCATTCTTCATTGAATC
GTATAAACGATCTAGCAATAATGAAATTTTTATTCTATTTACTTTACTGAATCACATGAAATTTTTCCCAACTCCTTATA
TGGAATGTATGAAATACGTATGAATGGAGGAATAAAGAGAATTTTCTACTTAAATTGAATTGGAATTTGCAACAGATACA
AATGGAAAGGAATTAATAAAACATTCCTAGAAATAGAATTTGACCACTTAAACAAACTTAGTATGTTAGGGGATTTGTAT
AGAATATAAAAAAAATCATTGAATTTGTACGATTATTATGATATTACATATTCTAACTTGCTTGAATCCCCCCCCAAAAA
AAAATAAATGGATTTGTTATTTGATTTGATCTTTTCAATAAGAAAACAATATAAAAATCAGAAAAAAATACAGTCTTTTT
TTTTTCACTTAGTTCCTTTCATGTATTTTATTCTTCAAAAAAAGGATTCACAGAGAAGATTTTTACCTATTTTTTAGTCG
TATTTGTAGAATACGATCGGGAATAAAAAGTCGACCGAGAATTTCCTGATAATTATAGTATAGACAACATATAGAAAGAA
AATAACACATTTGTTATCTGTGTAATAATTTTGATTATGGGGTTTACATATACTCAACGTTGTTGTTATAATTAACATTG
AAAAAAGATTGTTTATTAAAATGAATTTCTAATAATGAGTTATGTATCAATTTGTATTTTCTTATGTCATTAGGAAAAAT
CAAATTGATATTAATATACAAGAATAGTTCATGAATTCACAGTTAATAGTTAATGGTTCCAATCCAATTGGTCATGAATT
TTGGCTTTTGTGACTTAAAATCCACATTTTTTTTTTCAAAAGAAAAGGGATTTTTTAGTTATTATAGAATGAATTGAAAT
AGTGGATCAAATCCAAAAAAAGGAGAAAGCAATTAAGGAAAACAAGCTTCAAAGCGCAAGTACAATAAATAAAAAAAGAA
GTTCAGTAATCTAACCAAAAAGGAGAGAATTTTCATCTATTTTGTATCCTTTTGGCGATATGGCCGAGGGGTAAGGCGGG
GGACTGCAAATCCTTTTTCCCCAGTTCAAATCTGGGTGTCGCCTGATTAATAAAAGAATCGAAATCTCCCATTCCATTCT
GTATCTGCTGATATAACTAGCCCAATTATTTCCCAACCGGAGGAAAAGCACTGTTTGGGGTCTGCGTGTTTCCAAAAGAT
TGGAAATCTTTGAATTTTAGCTTAGATGCAGAAAAATTCTAGTGATGGGAAGTCTATCAAGACTTCTCCATTCTACTCTC
CTACAACTGTTTCTACTACTAATGTAATGGACTTTTTACTGACCGAATCTTAAATTAATTGATTGAATTCACTTTTATAT
TTGAATTTTCTAGGTAATCCAACTAAATTAGTAGTATATTTTTATACGGACTCACGAGAGTCTCCGAATGCTCAGGCATT
GAATCAATATTAGATTGAATGGATAGTTGGCTTTAGGCAAGTCCCGAAAGAATAGACTACCTCCCAACTCTTTCCCAGAG
ACAATGGGAGATGAATTAGATGGTATTCTATCTTTTTATGTCTTAATGAAGGTAAAAAAAAGAGTAGGCCCACATTCTTT
TTATATTTCGATTAGTAACATTACTTTTTGTGTGATGTCACTGCTTTTTAATAAATTAAAGGAATGATTTATTGGATTGG
TTCATCAATAGTGTTTAATCGGTCATAATTCTCTTTTGACTCTGCGCTATAGATTTCACTATTATTAGTGAGCAATAATG
GAAGAATTCCGTCATATTTATAGAGATAGGGGACATAATTCATATGGATATAGTAAGTCTCGCCTGGGCTGCTTTAATGG
TAGTCTTTACATTTTCCCTTTCACTCGTAGTATGGGGAAGAAGTGGACTCTAGAGGTCAAACTAATTGAGTTGAGGAATC
AAACTGTATCAATTGTTTTAGAGATCATTCTGCAAAGCGTTTTTAAGGATTTAAAATATTTTCCTTTCAAAATTTCATTG
TCCATTGATTGAATTCTAGCGGAAGAATTTTTTCTATAAATTAAACTTTTTCAATCATAACCAAAGAGATATTTCAATGA
TTCCCATGTTTGTATTTCGAAAGGAAAAGAAATACAGATAATTGGAAATTGATTCCAACCCAATTCGTCCTAAAATTTAT
ATTTCAAAGAATGCCAAATTATAGATAGATAATGAGAAGGGCCATTTTATTTATTTCCCTTTTTACGGTTCAAAGAAGAA
GTCGTTTTGTATAAATGTATATACACATACACTTTCTACGATAAAAAGGGGGTTGTCTGACGAGATACTATAGAAAATAA
GATCTTACCTTGGGAGAGTCACATATTACGAATTTACCGCTTGTTTTATAATAAAAACAAAAAAAAATTATGCTTTATCG
ACTCATTTCATATGATGGTTCAACTCAAACGTTAAGTTAAAAATCAAATAGAAAGATAATATTGTAAATTGATTTAATCT
ACATTAAGTCTTTTTTTATTAAAAATAGAGTACAACTTTATACACTACAATAAAACGAATAGAGAGTAGGGTAGAAAGAA
ATAAATGAATCTTTCTTTCTACCCTACTATCAGATCGCGTGGAATACTGCCAATTTGAGTCTGCTCATTTTAATTTCACA
CCAAATTGAAACCATTTTATTCTTTTTATTTCTTCAAAAATTGATAAGAAGTTAGAAGTCGAGTTTTATTCAAAAAAATT
AATTATTTTGACTTACTGTTTTTACGTAAATGATAAGGAGAAAAGCAGTAGGAACTAGAATGAAGAGTGCAGTAGCAATA
AATGCAAGAATATTTACTTCCATAATCTCATCGTTTTTTTACTTCGCAATAACTCGGGATTTGATCCCATAGAGATGATA
AACCTTTCGCCTAGAAATTCAATGGATGAATTACCTCTCGATGATATCGCAATATCATGAATAACAATATCTGAACTATC
AAATCAATTCATCGTCGAGAATTGAATAGTATACCATAGGAAGATATTTTATTCATACCTAATCCAAAATGGGATTCCTG
CTCGAATCAAGAATTTTGCTATTTCTGTTCTAATCGTTCTTTTTTATAATCTACCCTACTTTCTTGTAGTATTATCAGAT
AAAGTATAATTTAATTACTGCTCCACTTCCATTAGTTAGAAATACCCTAAAAATAGTTAACCCCCCCCCAAAAAAAAATA
AAAAAAAAAAGAAATAAAGTTGTAAACCCCTAATGATCTCATTTTCTTAGAAGATAAAGAAGTGTGATAAAGATAAATTC
CAGTAGAAAAGAGCAAATTTTCCATTAATTTACAGTTTGTTCTTTCTTCGAAGTTACCCTAAAAAAAGAATTCCCTTGGG
TAAGATCTTTGATTCATTTTTTTTCTATCCTCTTTGCTTACATTATTCATAATGTAACACATATATCAAGAGCTCAGTGT
GCAATTTGAATGAAATAATAGAATTTTCTAATAAAAATTCGTAATTTCATTCAGGTTATACAAAATAAGATTAAGAAAGA
GAGATAGTTTAATCTGGAAAAGTATTCCATGGGGAAGTGAAAGTTTTTTTATTTTGGGTCGTTCAAGAAACTCATTTCAT
TTGTGTATGTGCTCCCCCAAAACATAGGGTATTCTATTCCATATTGGAATACATGAATCCAGAGCAATTGAAAAAAAAAG
ATCCCATTCCCTTTGGGAATCAAATTAGGCCCTGCCCCCGTCCTCCCTTTGATAGAAAAGAGAGATGAATTCATGTATTT
ATTGGATCCGTCGGGACTGACGGGGCTCGAACCCGCAACTTCCGCCTTGACAGGGCGGTGCTCTGACCAATTGAACTACA
ATCCCAGGGAAATAAGGGATATAGCAGAAATTCTTATTTCTTTCCCCGTGCAGGTATTTCTGAAGAACAAGGGATTATAT
CATCTGATGGTGGATTCGCGAATTGTTGGGCCGAGCTGGATTTGAACCAGCGTAGACATATTGCCAACGAATTTACAGTC
CGTCCCCATTAACCGCTCGGGCATCGACCCAGGAAGAATTCATTTTAGGCTTATTGTGAATCCCTGATCAACTTCCTTTC
GTAGTACCCTACCCCCAGGGGAAGTCGAATCCCCGCTGCCTCCTTGAAAGAGAGATGTCCTGAACCACTAGACGATGGGG
GCATACTTGACCGACCGCCATCATACTATGATCATAGTATGAACAGTTTTTTGAAATTGTCAATAGAATGCTATGATTAG
ATCCAAGTTATCTTTCTTTTTTTTTTTCATGATTTCATAGAATTTTTGATTTGTTATTCATGAATTTTTCTAGTCAATTA
AATTCAATTTGAATTATAAAACATATTAATCTAATATTATGAATCATTAATATAATTATATATTAATAATAACCGTCTTA
ACTTAATAAAAAAATTTCAATTTTAAAAAGAATAAATAGAAATAAAATACAATTTTAAAATACATTATAATAAAAAAGGA
TAATACAAAAAAAATTAAATATTAATACATAATCCAAAAATAGGATTCCCTTAGAGAGCAATTTGTTCGTCAGATCAGAA
GGGGATTAAATCCCATTTCTTCCACTTTCATTCATTCATTATTAAGATGTAAGATGAGAGATATTTATCTCTAGCTTACA
CTAAGTTAGGGGATTAATAACCGCTAAATCTGGAAATGAAAGAGGGCTCAAGAAGTTTTCGAAAAAGGTTTTTCTTAGTT
CAGGGGACAAGGACAATCTCTTCATCACACGATCCAAAAAAAATATCTAGATTTTGAATCTATGTCGAATTGGTAGGTGT
ACATGTATCAATCAAATTCATTTCGTTGGAATGGGAATAAAATCAAGTTAATAAAACAAAAGGTTGGATTTAAAACAATT
CATTGTATTTTTTCTAGACTTGCTAGGTAACTCCTTTTAAAATTCTAGAATGAACCACAAACTAGTCACTATGAGTTTAG
TGCATATACTTATGTATATAATATATGTACAGAGATGGATTTTATCCGCATAGTGAATGATTCCACATTTGAATCAAACG
GGCCCTTTTAACTCAGTGGTAGAGTAACGCCATGGTAAGGCGTAAGTCATCGGTTCAAATCCGATAAGGGGCTTTTACCT
TTTTTGATAAAAGTATTCCTAAGTTTGAAGGGAGAATAAAGAGATTGTTAATCGTTGTAAAAAAAAACAATTGTATTATA
AGTTATATAATGAGTTATAGTAGTTATAAAATTGAGCATTTTGTCATAAAATTTGAATTATCATGAATAGTGATAAGTCG
TCTTTTGAATCGACAAATATCTCCACTTTCCATTATGCCAATCAACAAAAGAAAAAAGTAAGTGGACCTGACCCATTGAA
TCATGACTTTATCCGCTATTCTGATATTAAAATTAGATAGAGATTAAATTGGACCGGTTGACTCTTTTTTTTTATTTGGA
CTCCAACAAAATTTTGTCGTTATTTCCGATTAAATCTTCTTGTTTCTAGATGTTCTATAGGAATAAATTGAGAAAAAAAA
ATTGTTATTTCATTTCTCCATAGATACAAAAGGATTTAGTTTATTCCAAGTCACAACAGAAATTTTGAATATCTTTTCCC
TACCAAGATAAATTTGAAGTTATAGAATCTAAATAAAAAAAAAAGATTTCACGTTTCTTTCTTGCTTCGACCTGCGGAAA
GATATACTTTGGTATTTTCCTTTTTCTGAACGAAAATAGAACAAACAACGCAGTAAAAGAAAAGGAAACAACAAAATTAA
TAACAAAAATTCTGATACTTTAGTATAGATCTAAAAAAATATTTCTTTTCTCAATTCTCATGAACAAGATCCAAAAATAA
GATTAGTTACTGGAACAAAAGAATAGGTCTGATCTGAAGATCAACTGGTAGCGAGAGAGGGAGCCACTTGTTCCTTGAAC
AGTTCTTTTAAAAATTCATCTACATCTAAGGTTATAAGAAAAAAATGAATGATTCAGATGTTTGAACTTAGTAAGAAGGA
ATAATTAATAATTGAATTGAGTTCATGGATTTCCTTAGGTCAGGTTATGGGCGACTAAAGGATTTTTTTATTCGAAACCC
ATTAGATTAGAAGGGGCAGTGCGCGAGAAATCAAATCATACATAAATGATTGAATCTTCGGGCGACCCAAAAATACTATG
AGGTGTTCGGAAATGGTCGAAGTAGTTGAATAGGAGAATTATTATGACTATAACCCTTGGTAAATTTACCAAAGATGAAA
ATGATTTATTTGATATTATGGATGACTGGTTACGGAGGGACCGTTTCGTTTTTGTAGGATGGTCCGGTTTATTACTCTTT
CCTTGTGCCTATTTCGCTTTAGGGGGTTGGTTCACAGGTACAACCTTTGTAACTTCATGGTATACTCATGGATTGGCTAG
TTCCTATTTGGAAGGTTGCAATTTCTTAACAGCTGCAGTTTCAACTCCAGCTAATAGTTTAGCACATTCGTTGTTATTAC
TGTGGGGTCCTGAAGCACAAGGTGATTTTACTCGTTGGTGTCAATTAGGTGGTTTGTGGATTTTTGTCGCTCTCCATGGT
GCTTTCGCGCTAATAGGTTTCATGTTACGTCAATTCGAACTTGCTCGATCTGTTCAATTGCGACCTTATAATGCAATTGC
ATTCTCTGGCCCAATTGCTGTTTTTGTTTCAGTCTTTCTGATTTATCCACTAGGTCAGTCTGGTTGGTTTTTTGCGCCTA
GCTTTGGTGTAGCGGCTATATTTCGATTTATCCTCTTTTTTCAGGGGTTTCATAATTGGACATTGAACCCTTTTCATATG
ATGGGAGTTGCCGGTGTATTGGGTGCGGCTTTGCTATGCGCTATTCATGGTGCTACCGTAGAAAATACTTTATTTGAAGA
TGGGGATGGTGCAAATACATTTCGTGCTTTTAACCCAACTCAAGCCGAAGAAACTTATTCAATGGTTACCGCTAACCGCT
TTTGGTCCCAAATCTTTGGGGTTGCTTTTTCCAACAAACGTTGGTTACATTTCTTTATGTTATTTGTACCAGTAACCGGT
TTATGGATGAGTGCTCTTGGAGTAGTCGGTCTAGCCCTGAACCTACGTGCCTATGACTTCGTTTCTCAGGAAATTCGCGC
AGCGGAAGATCCTGAATTTGAGACTTTCTACACCAAAAATATTCTCTTAAACGAAGGTATTCGTGCTTGGATGGCGGCTC
AAGATCAGCCTCATGAAAACCTTATATTCCCTGAGGAGGTTCTACCCCGTGGAAACGCTCTTTAATGGAACTTTAGCTTT
AGCTGGTCGTGACCAAGAAACCACTGGTTTCGCTTGGTGGGCCGGGAATGCTCGACTTATCAATTTATCCGGTAAACTAC
TAGGGGCTCATGTAGCCCATGCCGGATTAATCGTATTCTGGGCTGGAGCAATGAACCTATTTGAAGTGGCTCATTTTGTA
CCAGAGAAGCCTATGTATGAACAAGGATTAATTTTGCTTCCCCACCTAGCTACTCTAGGTTGGGGGGTCGGTCCCGGTGG
GGAAGTTATAGACACCTTTCCATACTTTGTGTCTGGAGTACTTCACTTAATTTCCTCTGCAGTATTGGGCTTTGGCGGTA
TTTATCATGCACTTCTGGGACCTGAGACTCTTGAAGAATCTTTTCCATTTTTTGGTTATGTATGGAAAGATAGAAATAAA
ATGACCACAATTTTAGGTATTCACTTAATCTTGTTAGGTATAGGCGCTTTTCTTCTAGTATTTAAGGCTCTTTATTTTGG
GGGCGTATATGATACCTGGGCTCCCGGAGGGGGGGATGTAAGAAAAATTACCAACTTGACTCTTAGCCCAAGTATTATAT
TTGGTTATTTATTAAAATCTCCATTTGGAGGAGAAGGATGGATTGTTAGTGTAGATGATTTGGAAGATATAATCGGAGGG
CATGTATGGTTAGGTTCCATTTGTATATTTGGTGGAATCTGGCATATCTTAACTAAACCTTTCGCATGGGCTCGACGTGC
ACTTGTATGGTCTGGAGAGGCTTACTTGTCTTATAGTTTAGGTGCTTTATCTGTTTGTGGTTTTATTGCTTGTTGTTTTG
TCTGGTTCAATAATACCGCTTATCCTAGTGAGTTTTACGGACCGACTGGACCAGAAGCTTCGCAAGCCCAAGCATTTACT
TTTCTAGTTAGAGACCAGCGTCTTGGAGCTAACGTGGGATCCGCTCAAGGACCTACTGGTTTAGGTAAATATCTAATGCG
TTCCCCGACTGGGGAAGTCATTTTTGGGGGTGAAACTATGCGCTTTTGGGATTTGCGTGCTCCATGGTTAGAACCTCTAC
GGGGTCCAAATGGGTTGGACTTAAGTAGGCTGAAAAAAGATATACAACCTTGGCAAGAACGGCGTTCTGCAGAATATATG
ACTCATGCTCCTTTAGGTTCTTTAAATTCGGTGGGTGGCGTAGCTACCGAAATCAATGCAGTCAATTATGTGTCTCCTAG
AAGTTGGTTAGCTACCTCTCATTTTGTTCTAGGATTCTTCTTGTTCGTAGGTCATTTGTGGCACGCGGGAAGGGCTCGTG
CAGCTGCAGCAGGATTTGAAAAAGGAATTGATCGTGATTTTGAGCCTGTTCTTTCCATGACCCCTCTTAATTGAGGCAGG
AGATACAATGCTTGAAGTAGGAATCAATTTGATTCCATGATACATATTTGGATTGGGTGCTACTTAAAAAGTATTTCTTT
TCTTTTTTTAACTCATTTCTATCTAATCTATTTTTTTTTATGGCTTGGCTATCTCAGCTAGCCAAGCCATTCCCCTTTTT
TTATGATATCGATCCCCTAAACTCTATTTAATGAGTAAAAGGAGAGAGAGGGATTCGAACCCTCGATAGTTCTTTTTTCA
AAACTATACCGGTTTTCAAGACCGGAGCTATCAACCACTCAGCCATCTCTCCAAAAGACATTTTTATTTTATTCCTCCGA
AGAAAACATAGCCAGCCATATAAATAGCTACCACCCCTATTGATAGAAAGATATCCGGTGTGAATCTACAGATAGATCTA
TCTATCCGTATAGATAGATGCATGATCTGGTATATCCTAATTCCATTCCCCTTGACTACATGTAGGAATAAAATGGTAAA
AATGGGTTTTGGTTATAGTAACGTAATAAGTTAGATAGAGTGAATGTATTCATGGTAAAATCCCCCCATGATATATTTTA
TTATAAATTTGGAATTGATAGAGGGATCAAATGGTATAGTTCATTTGTTTGTAGCTTGGAGGATAAAAAGCATGACTATT
GCTTTCCAGTTGGCTGTTTTTGCATTAATTGCTACTTCATCAATCTTATTGATTAGCGTACCCGTTGTATTTGCTTCTCC
GGAGGGTTGGTCAAGTAACAAAAATGTTGTATTTTCCGGTACATCTCTATGGGTTGCATTAGTGTTTTTGGTGGGTATTC
TTAATTCTCTCATCTCTTGAACCTCATCGTCTGAGATCCAAAAATGAAATGACCCCCCCCCGAATTCCTTTCGGTTGTGA
GACACATTACACTTCAATATAAGTCCTCAAAATGCAACTAAAAAAAATTAGAGGGGGGTCACCCTTTTTTTTTTAATGAA
AAAAAAGTTCAAGTCGAAAATAGTTAGAATCTTCCTGAAAAGAGTCTCTGACCTGAGACTACACAAATACGATATAGGGA
GATATATATCATGTATCTGTGTACATATTACGTATCAAAAATGAAAAGCGGATATGGTCGAATGGTAAAATTTCTCTTTG
CCAAGGAGAAGACGCGGGTTCGATTCCCGCTATCCGCCCAGGATGAACTCATTTTTTGAATAGGATAAAGGATTCAGTAT
AGTTTAGCGGTTTTACACCTTTGTTTTTAGCCCCCCAAAAAAGCGGCATTTAATTACTAGTTAATTATGGCAAACCTAAT
AAAAAGATGTTGCGGAGACAGGATTTGAACCCGTGACCTCAAGGTTATGAGCCTTGCGAGCTACCAAACTGCTCTACCCC
GCGCTGACTGAAGAGAGGAACCAAAATGAATCTAATAAAGAAATAAGGATTAAATGTGCCCCTCTACCATATCTGTAGAA
ATAGAATAGCCCATTTCTACAGAATGGTAAAGGGGTCTTCTATGATCAAGGATCATAGAAATGAAGGGATTTAAAAATAC
CTACCAACTAGATCTTGTTGCCCCTGGCAACAAACATGCATGAACCATTTCACGAAGTATGTGCCCGGATAGTCCAAAGT
CTCGATAGTTAGCTCTCGGCCTTCCGGTAGAAAAACAGCGTCGATGAAGGCGTGTAGGCGCACTATTCCGCGGTGGGGAT
TGTAATTTTCCATGAATTTCCCATTTCTCACTCAAAGAGTGAGCTTTACTTATTTCTTTTTTTGAGGATCGACGAATCAA
ATGATATTTCTGTTCCAATTTTTTCCTCTTTTTCTCCCTTTGAATCAAACTTTTCCTTGCCATAACGGTTCAGTTCCTAT
TTACTATCCATGATAGAAGTCGGATCCTAGATGTAGAAATATAAGAAGGTTAACCTTCTCCCCATGAAAAGAAATGAGAT
TCTCACGAATATATTAAAAAATTAACCAAATTTTCCTGATGTAGAGGCAATCAAGAAGGCTGCATAAGTGAATATATAAC
CTACAGAAAAGTGAGCTAATCCAACCAATCTTGCTTGCACAATGGAAAGTGCCACCGGTTTATCTCTCCATCGAATCAAA
TTGGCCAAGGGTGTACGTTCGTGCGCCCATGCTAAAGTTTCAATCAATTCCTGCCAATATCCACGCCAAGAAATTAAGAA
CATAAATCCAGTAGCCCAAACAAGATGTCCAAATAAGAACATCCACGCCCAGACAGATAAACTATTCATACCAAAAGGGT
TATATCCATTGATAAGTTGGGAAGAGTTTAACCATAAATAATCTCTTAACCATCCCATCAAATAAGTGGAAGATTCATTA
AACTGTGAAACGTTACCCTGCCATAATGTGATGTGCTTCCAGTGCCAATAAAAAGTAACCCACCCAATGGTATTTAACAT
CCAGAAAACTGCCAAATAAAAAGCGTCCCAAGCCGAAATATCACAAGTACCACCCCGCCCCGGGCCATCACAAGGAAAAC
TATAACCGAAATCCTTTTTATCTGGCATTAACTTGGAACCACGTGCATCTAAAGCACCTTTTACTAAGATCAATGTAGTT
GTATGTAAACCTAGAGCAATAGCATGATGAACCAAAAAGTCTCCAGGACCTATTGTTAAGAATAGTGAATTACTATTCTC
ATTAATAGCATTTAACCAACCGGGCAGCCATATGCTTCGACCGGCATTGAATGCCGGGCCACTCGTTGAAGATAAAAGTA
CATCAAACCCATATGAAGTTTTACCATGAGCAGATTGTATCCATTGAGCAAATATAGGTTCAATCAAGATTTGTTTCTCT
GGAGTACCAAAAGCAAGCATGACATCATTATGAACATAAAGCCCCAATGTATGGAATCCCAGAAAGAGACTGGCCCAACT
TAAATGGGATATAATAGCTTCTTTATGGTCTAACATTCTAGCTAATACATTATCCTCATTCTGTTCCGGATTATAGTCTC
TAATGAAAAAGATAGCTCCGTGAGCAAAAGCTCCTGTCATAATGAACCCTGCGATGTATTGGTGATGCGTATATAACGCA
GCTTGAGTAGTAAAGTCTTGTGCTATGAATGCATAAGCAGGTAAAGAATACATGTGTTGAGCTACCAAGGACGTAATAAC
CCCTAAAGAGGCTAGAGCAAGACCTAATTGAAAATGAATTGAATTATTGATTGTATCATAAAGCCCCTTATGGCCACGTC
CCAACCGTCCCCCCGGCGGAATGTGTGCATCTAAAAGATCTTTTATACTGTGCCCAATCCCGAAGTTAGTTCTATACATA
TGACCAGCAACGAGAAAAATAAATGCAATAGCTAAATGATGATGAGCAATATCAGTCAGCCATAAACTTTGCGTTTGTGG
ATGGAATCCGCCGAGAAGGGTTAGAATGGCAGTGCCTGCTCCTTGAGAGGTACTAAATAAATGACTACTTGAATCGGGAT
TTTGAGCATAAAGATTCCACTGACCCGTAAAAAGTGGGCCTAACCCCTGGGGATGTGGTAATACATCTAAGAAGTTATTC
CACCGAACGTACTCTCCTCGCGATCCAGGAATAGCAACATGCACTAAATGCCCCGTCCAAGCCAAGGAACTTACTCCGAA
AAGTCCTGACAAATGATGATTGAGACGAGATTCCGCATTTTTGAACCATGAAACACTAGGTTTCCATTTCGGTTGTAGGT
GTAACCAACCTGCTATTAAAGATATGGCAGAAAGAAATAATAGAAAAAGAGCTCCGGTGTAAAGATCTTCATTAGTGCGT
AAACCTATTGTATACCACCACTGATAAACACCAGAATAAGCTATATTCACTGGGCCAAGAGCACCCCCTCTAGTAAAAGC
TTCCACAGCTGGTTGACCAAAATGAGGATCCCAAATTGCATGAGCAATGGGCCTTACATGTAAAGGGTCCTGAACCCATG
ATTCAAAATTTCCTTGCCAAGCTACATGAAACAGATTTCCGGAAGTCCATAGAAAAATAATTGCTAATTGTCCGAAGTGA
GAAGCAAAAATATTCTGATAAAGACGTTCCTCAGTAATATCATCATGACTCTCGAAGTCATGTGCGGTAGCAATACCAAA
CCAAATACGACGAGTAGTGGGGTCCTGAGCTAAGCCTTGGCTAAACCTTGGAAATCTTAATGCCATAATGCTTTTCAAAT
CCTCCTAGCCATTATCCTACTGCAATAATTCTTGCTAAGAAGAACGCCCATGTTGTGGCAATTCCACCCAGAAGGTAATG
GGTTACTCCTACAGCACGTCCTTGTACAATGCTCAAGGCTCTAGGCTGAGTAGCAGGAGCAACTTTTAATTTATTATGAG
CCCAAACGATGGATTCAATAAGTTCTTGCCAATAACCACGTCCGCTGAAAAGAAACATTAAACTAAAAGCCCATACAAAA
TGGGCCCCTAGGAAAAAAAGGCCATATGCAGATAATGAAGAACCATAAGACTGAATAACCTGGGATGCCTGCGCCCATAA
GAAATCGCGGAGCCACCCATTAATAGTAATGGAACTCTGCGAAAAGTTTCCTCCCGTAATATGAGTTACTACTCCCTGAT
CACTTATACTACCCCAAACATCTGACTGCATTTTCCAACTGAAATGGAATATTACTATCGAAATGGAATTGTACATCCAG
AATAGTCCTAAGAAGACATGATCCCAAGCTGATACTTGACATGTTCCTCCTCTTCCAGGTCCATCACAAGGAAAACGAAA
ACCAAGATTTGCTTTATCCGGTATTAAACGAGAGCTACGAGCAAATAGAACACCCTTCAGGAGTATCAATACCGTCACAT
GAATCGTAAATGCATGAATGTGATGAACCAAAAAATCGGCAGTGCCTAATGGAATAGGTAACAAAGCTACTTTTCCACCG
ACTGCTACTAAATCACCACCCCCCCAAGTTAAACTGGTGCTTGCTGTTGCACCCGGAGCGGTTGCACCAGGCGCCAAAGC
ATGGGTGTTTTGGATCCATTGAGCAAAGATAGGTTGTAATTGTATAGCAGTATCTGAAAACATATCTTGGGGACGTCCTA
AAGCGCTCATGGTATCATTATGAATATACAAACCAAAGCTGTGAAAGCCTAGAAATATACATGCCCAGTTGAGATGTGAT
ATGATTGCATCACGATGTCTAAGGACACGATCTAATAGATCGTTGTATCGAGTAGTTGGATCATAGTCTCTTACCATAAA
GATGGCTGCATGCGCAGCAGCGCCAACTATGAGAAATCCACCAATCCACATGTGATGTGTGAACAATGACAGTTGTGTAC
CATAGTCAGTAGCTAGATATGGGTAAGGGGGCATGGAATACATATGGTGAGCTACAACAATGGTTAAAGAACCTAACATA
GCTAGGTTAAGAGATAATTGAGCATGCCATGACGTTGTTAGGATCTCATATAGGCCTTTATGACCCTGGCCTGTAAATGG
GCCTTTATGAGCTTCTAAAATATCTTTTAAGCCATGACCAATACCCCAGTTGGTCCTATACATGTGACCCGCGATCAGGA
AAAGGATTGCAATAGCTAAATGATGGTGTGCTATATCGGTTAACCATAGACCACCAGTTACTGGATCTAATCCTCCGCGA
AAAGTCAGAAATTCTGCATATTTTGACCAATTCAAGGTGAAAAATGGAGTTGCTCCCTCGGCAAAACTGGGATAAAGTTG
AGCCAAAAGATCCCGATTCAAAATAAATTCATGAGGAAGCGGTATCTCTTTAGGATCTACTCCAGCGTTTAGAAATTGGT
TAATCGGTAAAGATACATGTACTTGATGTCCCGCCCAAGAAAGAGACCCAAGTCCTAGTAACCCCGCTAAATGGTGATTC
AACATAGATTCTACATCTTGAAACCAAGCCAATTTTGGAGCAGCTTTATGATAATGGAACCAACCAGCAAAAAGCATTAA
CGCTGCAAAGATCAATGCACCAATTGCGGTACAATAGAGTTGTAATTCACTAGTTATTCCAGATGCTCGCCAAATCTGAA
AAAACCCAGAGGTTATTTGTATTCCTCGAAAACCCCCGCCCACATCCCCATTCAATATTTCTTGGCCTACTATGGGCCAA
ACTACTTGGCCACTAGGCCCAATGTGAGTAGGATCGCTTAACCATGCTTCATAGTTGGAAAAACGAGCACCGTGGAAATA
CATGCCACTCAGCCAAAGAAAAATGATGGAGAGTTGACCAAAATGGGCACTAAATACTTTTCGAGAGATCTCCTCCAAAT
CACTGGTATGGCTATCAAAATCATGAGCATCAGCATGTAGGTTCCAGATCCAAGTAGTAGTATCAGGACCTTTAGCTATT
GTTCTTGAGAAATGACCCGGTCTGGCCCATTCTTCAAAAGAAGTTTTTATGGGATCCCTATCTACCAAAATTTTAACTTC
TGGTTCCGGCGAACGAATAATCATTGAGTCCTCCTCTTTCCGGACAACACATACAAAGAAACCTGCCAACAGTTAAATAA
TTAGTGAACTTCTGAAAGATATTTGAGATATTTCTATAATAAGTTTCTTTGTCTTCTATTTCTATTATTTCTATCTCTCA
TCTATCTATTTTCTTTAGTTATTCACTAGAGCAATTATTATCTCGAAGTCGATCCGGGGCAAGTGTTCGAATCTATTATG
ACATAGCCATGAGGCGCTCAACGGACCTTTTTAATCTTTGAAAATATCCCTTTTGGGGTTGAGATTGATGCAAAACAACT
TTTTGTGTGTGTAACCTAACATATATTTATATAATATACCAATTAGAAGTGCTTAGAATGAGCTACTTCATGTTTTATAT
AGTTTCAAATCATGAGTCCAAATCATACGAGCAACCATTACTAAGAAACATTTGAGGATCTCTTTTATTCGTTTTAATTG
TTATATAGTAATTTAATAGAAAAAGCAAAAAAATCAATTTTGTACTCTATATGTTTATCTTTTATCCCTACGAAATAGAA
CGCTCCTAGAAGAGATATAATGAAAAATTTGGATTGGTTTTTCCGAGATAAATGCTCCGTTTTACTTGACTGATGAGACC
AACAAACAATTAATTCTAACAAATACAAATAGAAAAAAAGATTAAATAAAAAAAAAACAAAGTCTTCGTTTATTCAAAAC
GTCTAGTGATCTTTAACCAATTATGCGCTTCAATATAATTACCAGGAGTAAGCGCTATAGCCTGTTTCCAATACTCAGCG
GCTTGATTAAACCAAGCCTCCGCAATTTCAGAATCTCCTTGCCGAATGGCCTGTTCCCCCCGGTCGGAATAGGACAGTCA
ATTCCTTTCCTTCGAACCGTACATGAGAGTTTCCTACCTCATACGGCTCCACCATTAATTGCCCCTCTACCACATCGAAC
TAAATAAGATTCCTCATGGATCTATTCCATGTTTCGGGTTAACCAAAAGAGATTAATTACATGAGTTTCAAACTGGAATT
TGGATTAATAATCAGTTTTATCTTTTCTCCCACCTTCAGAAGAATAAAGCATAGGATAGCCATTTCCCCTAGCATTAGAA
TTTTCTGAAAAGTAACTATCTCGGTTTCATATAGAAATTTATATAGAATCTTTGAAAAAGACTTTCCCCTCATAAAATAA
AAAAGAAAAGACTTACTATCTTTGGGATCTGATCCTACACCGCTGCTCAATATCTTAGTGGATCAACTCTATTACATAAG
TTGATTCCTAACTTTTCTCTAACATCGTAAACATAAATAAGCAGTTATTATTGTATCGACCAAAAATCTCGCTAATTGAT
CTTTACGGTGCTTCCTCTATCAATTAAATCCTTTATCCATAGAATAAGTAGTTAGGCATATCTATTTCTTCATACTTTGG
CTTCTATGAAGTTTCTTTCTTTGCTACAGCTGATAAAAATCGTTGTTTTAGACCATACGATGCATATGTAGAAAGCCTAT
TTGTTTCTAGTATTTACTAGCGGATTTCCCCCCTTCTATAGTGAAGATAGTCGCACGTAATGACAGATCACGGCCATATT
ATTAAAAGCTTGTGGTAAGAATGGATTTCGTTCTAGTGCTCGAAAATAATATTCCAAAGCTTTCGTATGCTCTCCATTAC
TTGTGTGGATAAGGCCTATGTTATAGAGTATATAACTTCGATCATAGGGATCAATTTCTAATCGCATAGCTTCATAATAA
TTTTGTAAAGCTTCCGCATAATTTCCTTCGGATTGAGCTAACATCCGTTACGGTCGTAATTCGAGTCAAAGAATCTCCGT
TCCAGAACCGTACGTGAGATTTTCATCTCATACGGCTCCTCCTTTATGTGCATAATAAGACTGCATAGAATCAAAAAATA
TGCTCATTATAAACTCAGCAGGGCTAGTGTTTTTACAAGAAATTTCTAGCCAACCTTACTGCAAGAGATCTTTTCTTACC
ATCCAGTGTGTTGGTACTAGATAGAAATGAAAACTCCAACAATTCCTTTGTTCTCAACGCCTCCTAATTTCTAGGAATTA
GTCACTTCAACAGCCTTCGATGGTTATACGGGTATCCAAAATACGAATGAGATGGATGTTTGTTGTCCCAACCATTCTTT
TATTTTAGTCCCGAGCCTGATAAGGAAAGGGGTAATTTATAACAAAGTTTTCATGTTGTTGATTTCTAAGTGTAGTGCTT
CTTCCTCTATGCCGCCTATTGGTACGAGTGTAATAGAGTAGGATTGATCTATAATACAGAACCTCTAGGTGTAACCTTTC
GCTTAATACTAGAATTCACAATTGAAAACATAGCATCCGAGGCTGCATTAATCGAGAATACACGACAGAAGGTATTGTTT
TCTTTTTAAACCTCACCTTCAAGAAGCGTAGACTTTTTTTTTCAAAAATGTATTTTTATCCTGAATCATGTGTCTTTCTC
GTAAGACTGAGAAAATAATCAAATCGCACCATCTCTGTAATAGGTAAATGCCTCTTTTTCTCCTGAAGTTGTCGGAATTA
TTCGTAATAAGATATTGGCTACAATTGAAAAGGTCTTATCAATAAAATTTCCATTTATCCGTGATCTAGGCATATGTAGC
AATCCATTCTATAATTCTTCTCATTATCTTTTGGGGGAAAAAGATCCCACAAAGAAAAGAATTGTACAGTACGAAATAAC
ATAAAAAAACATTTTTTGAATTGTTCTATTTTACTAGGATGGAATCCTAGTAATAATAGAATTAGGATTTAAAGGTATCT
ATTAATCATAGTATAAAAAATGTAGACCCATCAATAGGTCGATTCATTCTAATTCATTGATTTTATCCGGTATAAATATC
AGAGGAAATGTCGTCTTCGTAAATATTAATAGCCTTTTTTAACAGTATCCCTGAAGCTTTGACGGAAAGACCCTTTTTTG
ATGAAAACTTTCTTTATAGCTAGAATGGTCTATCTATCCAATAATCTAATATGAATGACTCACTCTTCACTCGCTTTTGG
GTCATAATCATTATGTAGGAGAGATGGCCGAGTGGTTCAAGGCGTAGCATTGGAACTGCTATGTAGGCTTTTGTTTACCG
AGGGTTCGAATCCCTCTCTTTCCGTACCTTTCCTTAATGTACAGATATTACTAACTGTAATGGCTCAAATAGCCATACTT
ATTGCAAGAGTTTGACCTTTCTTTAATATAGATTCTCTATTTCTAATTGATGTGGCACGGAAAATGCCGGAACTAAAAAG
GGTAGACAAAGAATGAAAATACACCGGATGGTCTCTGATATAGAAATTGGAGAAAAACCCAATCCGGGTCAACGCCCCTT
TTTATCTTAACTTTAGGTCAATTTACTTCGCCGAAAGGAAATAAAGTTGTCCGAACCCTTATTATTTTAGTTAGCTTTAA
GTCTGACGAGAATAATATTCTACCACTAGTAATTCATTTATTTTCAAACCGACCCATTTATTATGTATTATTTGATTAAC
TAATCCTTTATATTGGAATGGGTAAAGAGTCAAATGTTTTGGTAATTCCTCATGAGGGGATGAATCAAGAGAATTCTGAA
TCAAAGCTCTGGATTTTTGTTCATCCCTCGCCGTAATAATATCTCGCGGTTTGCAACGATAACTCGGTATATCTACTATG
CGACCATTAATTAAAATATGTCTATGGTTAACTAATTGGCGGGCTCCGGGAATAGTCGAAGCCATACCTAATCGAAAAAG
GATGTTATCTAAACGCATTTCAAGTAATTGTAATAAAACCTCACCTGTTGACCCCTTAGCTTTTCCGGCGATATGAACAT
ATTTAAGTAATTGTCGTTCTGTAAGACCATAATGAAAACGCAATTTTTGTTTTTCTTCTAGACGAATGCGATATTGAGAT
TTTTTCTCAGAACGCGATTGGTTTCTAAGATCATTTCCAGCTCTAGGTCTTTTATTAGTTAGTCCTGGTAAAGCCCCCAG
GCGACGTATTTTTTTGAAACGAGGTCCTCGATAACGCGACATAAAGACTCCTTAAATTTATTAATATCTTCATTAATTTA
TATAATTATATAAATTAATTATTTTTTAATATGAAAATTTTTTTTTACAGAAAAAACTAAATTAAATAAAAAATCAAGCA
AGGGCTAAGGTCTACGGGAGTATTGTACTAAAAAGAATAGAATAATAAGATGGATTGAATAAAAATTCAGACCAGACCCC
TCTATTCTATATAGAAAAAAAAAAAAGACTCCTTTTTTACATAGTTGAAAGTTCCTATAACACGATTAACATAAAAAATC
ATTAATTTTTAGAAAAGGGAAAAGACCCTTGAATATAAAAAAAAATAAAGGGGGTTCTGAATTATGTAAAAAAATGAATA
AATATAGAAAAGCCGGCTATCGGATTCGAACCGATGACCATCGCATTACAAATGCGATGCTCTAACCTCTGAGCTAAGCG
GGCTCACATAACAGAAATTTTACATGTATAGGAATTTACTAAATTCTTGGAATTTTAGCTATTCAAAATGAATAGAGAAT
AGAAAAAGAATAATAAAAAAGTAAAAAAAAATATATTATATATTAAAATATAACAATTACTATAGTAATACGCTAACATA
AAAAAGGAAAATGAGAATTTTACAATTCTATATTTTTATATAAAAAAAATTATTGGGTCGTTGTTATTTGTTTTTTCATT
CAATTTACATTTTTTTGTTATTAGACTTCTAGAATATTTTATTAAATATATTTTCTATTTTCATACCTTTCTAATTGTAA
TTAGAAAAATAGAATCCTTTTAGACAGATACAATTCTATAATAGATTTGAATTTCAATATTATATACATAGCGCTTCCCT
AATTATTTCTTTTGCTTTATTAAAAAAAACTAGCTATTTTTTGACTCTATTCTAATTTGATGATAATAAATCAAATTAAT
CTAAAATAAAGAATGAATATATACTGAGTTATAACTAATAACTAAACTGAGTTATAATTAAGCCTCTTCATTCATAAAGG
TGGAAGGTAAGAATAAAAAAAAAAAGAATCGACCCTTCAAGTATTCTAAATTCCATGGGGAAAATAATAAGATGAAAGAC
ATATATGGGATATATATCCATATATATTGAATTGCGGATACAGAAATGCTAGAATCATTTCTGATTGAACAAAATGTGTT
TCTCCTCAAATATGAGTCTCCTAGACAAGATAAAAGAAAAAGGGCAAGAACTCCAAATCAAAGAAGAGAAAAAACTTTTC
GAGATAGGAATCAGTATCTCATTTTAGTATAAATAAAAAAAAAGGATATCACAATGAGATCCGAATCTCAAAACAAAGTC
AAAAGGGGATATGGCGAAATCGGTAGACGCTACGGACTTAATTGGATTGAGCCTTGGTATGGAAACCTACTAAGTGATAA
CTTTCAAATTCAGAGAAACCCTGGAATTAATAAAAATGGGCAATCCTGAGCCAAATCCTGTTTTTGGAAAACAAATCTAA
ATAAAGATTCCGAAACCAAAAATAGAAAAAGGATAGGTGCAGAGACTCAATGGAAGCTGTTCTAACAAATGGAGTTGACT
GCGTTAGTAGAGAAATCCGTGGATCGAAACTTCAGAAAGTATGAAAGAAAAACATATATACATATGCATATATGCTGAAA
TACTATATCAATGGTATATCAAAATAAAATGAATGACGATCAAAAAGCGTATCCCTTTTTTCCTAAAAAAAAGGGTTGTG
AATCGATTCCATATTTGAATAAAGAATCAAATATTCATTGGTCAAATCATTTACTCCAAAGTGTGATAGTTCCTCTGAAG
AACTTATTAATCAGACGAGAATAAAGATAGAGTCCCATTATACATGTCAATCCCGACAACAATGAAATTTATAGTAATAG
GAAAATCCGTCGACTTTAGAAATCGTGAGGGTTCAAGTCCCTCTATCCCCAAAAAGTCCATCTTACTTCTCTATTTATCT
TATCCTTTTTTATTTTTGTTAGCAGTTCCAAATTTGTTCTCGTTCACATTTACTTTACTCTTTCACAAATCAATCTAAGC
GGCATTTTTTTCTCTTATCACAAGTTTAATATGTGATAGATTTTCAACGTACATACAGTATAAATGAACATCTTTGAGCA
AGGAATTTCCCTTTGAAAGATTCAGGGTCCATATCATTATTCGTATTGAAATTGACAAAGTTTTTTTGAAGATACAGGAA
ACTCCAAGGTCTAGATAAAATTTTGTAATACCCTTTTATCTCATCCTTTTAATTGACATAGCCCAAATCCTCTGGTAAAA
TTAGGATGATTCATCGGGAATAGTCGGGATAGCTCAGCTGGTAGAGCAGAGGACTGAAAATCCTCGTGTCACCAGTTCAA
ATCTGGTTCCTGGCACATGATTCATTTGTATGAGTATCTATTCTATAAATTTGTTGATATGGCTCAACATACATATTTAT
TAATAGTCTTTATTGTAATACATATTTATCTCGTTTAGAGATATACCCCATCTATTTTATAGATGGGTCTCGAATATCTT
CTAGAAAGGTAATTCTATTTTATTTCCGATTATTGTTTTTGTTCGAAAGTTACTACTTCATACACATATTCAAATTCAAA
TATTCAAAAGGGGCAATTTTTTGGTTCAAAAAACCCAAAGTCTAGTCTAGAGAAGTTGAAGGATGGGAATCAAAAAAATT
CAGTTTAAATACAGTACAAATCCCATTCCCTTTCATTTCATTGTATTTTCCTTTCTATTTGTTTTTCATTCCCTCCTACA
TGACTTTCTAGAACCCGGTTAAGTGACGGGCGCAGTGAGAAGTTCATGATGTATAACTTGTTTGGTTCATCCTATTAGCT
TAGCTCGGCTCATTCAAAATAAGTATCTTCAAAAATTGAGAATCTCAATGAGATTGTCTGTTTTGTTAACCCATCCATAC
TATAAGACAAATGAGACTTTAATTACTCTATTTAATCTAGAACGTACAATCTTTGAATATCTGGAATTGTTGAAGTGAAG
ATTAGTTTCTTATGATTCAATGAGCATTTTGTAGTTCATAAAAATTGGGGGCAATATAATCCTTACGTAAGGGCCATCCT
ATCCAACTTTCGGGCATTAAGATACGTTTCAAGCGTGGATGGTTATCATAATAGATTCCCAACATATCATAAGATTCCCG
TTCTTGAAAATCCACAGTTTTCCAAACCCAGAAAACAGACGGAATTCTCGGATTGCTCCTTGGAGCAAATACTTTTATGC
ATACCTCCTCTGGTTGATCTACACCATCCTCGATTCTCGTAAGATGATACACACTAGCTAATAGGCCGCCGGGTGCTACA
TCATAGGCACATTGGGAACGTAGATAATTGTAACCATATACATATAAAATGACAGCAATTGAATGCCAATCCTCAGGCTT
TATTTGTAAAGCCTCTATTCCTTGGTAATCAAAGCCCAAAGATCTATGAATTATCCCATGCTTGACTAGCCAAGCAGATA
AACGACCCTGCATCTTTTTTATCTCTCCCGCATTTTGATTTACATAAGTATTTCACATTTACAATGAAATTTATGAAAAT
TGACCTGCTACTTGTTATTCTATAACATCCTGTCTAATTCACCAATTCATGGGAAGATGCTGAACTTTTATATTTGAAAA
AAATTTCACGAGGAATCTCTGAAGTTGAAGTAGATGGCGATTGATTAAGTAATCCTTGATTATAATTTCCAGTATGAATA
CTGCGTTCAACATGAAACTTATGATTGGTAGTAAAACACCGATTCTGCTGTTGAGATTTAATTCTATCTTCATAGATTTC
TCGAGATATCTTCTTACGAAGTTTTGTTATAGCATCTAGAATCGCTTCTGGTTTAGGTGGACAGCCTGGTAAATAAACAT
CCACAGGAATTAGCTTATCGACTCCTCGAACAGTACTATAAGAATCGGTACTGAACATACCCCCTGTAATGGTACATGCT
CCCATAGCAATAACATATTTTGGTTCAGGCATTTGCTCATATAATCTCACTAAAGAAGGAGCCATTTTCATTGTTACTGT
TCCAGCTGTTAAAATGAGGTCTGCTTGTCTAGGACTCGATCTTGGTACCAGTCCATAACGATCAAAGTCGAATCGTGAGC
CTATTAGTGAAGCAAATTCAATGAAGCAACAACTAGTACCATAGAGAAGCGGCCATAAACTAGAGAGTCTTGACCAATTT
GAAAGATCATTTAATGTAGTCGAAATAACTGAATTTTGGGTTGTTCGATCAAGTAAGGGAAACTCAATGGAATTCATAAC
TATCTCAATTTTGTTTTTCTTTTTATTGTCTGAATATTCAGGGGCTAAGACCATTCCAATGCTCCTTTTCGCCACGCATA
AACTAAACCAACAATTAAGATAAGCACGAAAATGAAAGCTTCTATAAATACGGATAGACCCAATATGTCGAAACTCATTG
CCCATGGATAAAGAAAAACCGTTTCAACATCAAAAACAACAAAAACTAGAGCAAACATATAATAACGAATTCTAAATTGT
AACCAAGCGTCGCCCATTGGTTCTATACCCGATTCATAACTAGAGAGTTTTTCTGGTCCTTTGCTAATCGGGGCTAAAAC
CCCGGAAATCAAAAATGCCAAAATAGGAATAAGACTAGATATTATTAGAAATGCCCAAAAAATATCATATTCGTAAAGCA
AAAACATAGACGCACTCCTATGAATATCAAAAATATACCATATCTAATTAGTCAATTTGAATTATCAAGTCATCCATAAC
TGTTTAGTTAAAACAAGAATTCTTTTTGATCGAATCATCTAGTTTTGTTTGTTTACTATAGAGGCATCTCTCGTTTCAAG
ATTCATCGAATGAAATTCGATTTCCATTACACCTTTACACCTTTTTCAATTTAAGTTCGATAGAGTTAGTATAAGTTCTT
AATACAAATAAAATTCTTTTGTTTTTACCGCTTAGGATTCTCTCTAAAGAAAAAAAAATTCTACAATTTTTTTGTTTAAA
TGGAAGAATTGAAAATGGAAGAAATGAATATATATATTTATTATTTCTATAATATTTCTATAATATTTATTAAAAAATAT
ATATATATAAATATTATAGAATATTTATTTTTTAGAATGTATTTCTTATACACATTTTTTTTCTTTTGATGAACTGATTG
GCCAGTTCCAACAAATAGAATAAATAAAAAAAAAATTGTAGAATTTCTTTTTTTTTCTATTATATTATAGGGCTATACGG
ATTCGAACCGTAGACTTTCTCGGTAAAACAGATCAAACTTTTTATTATCAAAATGATCCGAACTGTTTCAAAGACCCAAC
ATGCACTTTTTTTGCATTGGGCTCTTTCATTAACTGATAGAAATATCAGTTAGTCCGCCATATTTTTTCTTGACAGAAAG
ATAAGGAGATGGCTCCACGTGCTCTCAGTCATTCTTTGTTATTTTGATCCAGGAGCACTACCAAAGTATTTCAAAAAGGG
GTTTATCTTGACGTAGGTCTGCCTCTAGCATAGATTAACCTAAATTTAATAAATTCTCTATCGCTTTCCCTTAAAATCAA
AAAATATAAAACTTTATACACCGTAAAGTTCATAGGGCGAAAAGATATATTTTTGAGGTCCTTATTTATACTCATTATGC
CTAGCATTGAATAGACTGGGTATTCACCTTATCAATATCTCAAATCAATGATGGGTTCTGTTTCATACCTAAATTAAATG
GGCACCTGAATCGGACCAGACCCTTTGTCAGGCTATTGTTCCCTCAAAGTTATGGAGTAAGACATCGATTTTTCAATAAG
ATCAATTCTTTGGGTTGGATGATGGACTCCCCTGAAAAACATTGGCGCGCGTGTAAACGAGGTGCTCTACCAACTGAGCT
ATAGCCCTTAGTGCTCGTAATCCATATTTTATTATGTAAAAAATTTGTTGTCAAGATGACTATTTCATGATTCAACATCA
TAGCTGGTATTGCTTATAAGTAATATGATATTTATAATCCATCAATATAATAAGTCCCTTTTGTTTGGTTCTCTTTATGA
GAATAAATGACCTACTTAACTCAGTGGTTAGAGTATTGCTTTCATACGGCGAGAGTCATTGGTTCAAATCCAATAGTAGG
TAGAACTTATTAGATACCTTTGGCTCTGGTATCTAATAAGTTTTTTATTCACCTTTTTTTTATTTATTTTCTAGATTTTT
TATTTCTTATTTTTTCGTTGTATTAAAATAGAATTTCGCTTGATTGTATTTGATTGCATTCAATGGGCAAAATCTTATTA
TATAAGGTATATAAACAAAACTTCTTTTGATTATTCCGATACATACAAATCAATATTAATTCGACTAGTTACGGAGAAAT
TGCATTGAGAGCTTCTACTCGTGTCCTAGCTCGTCTGAGAGCTAGATTTGCCTCAATTATTTGTCTTTTGCCTTCAGCTT
TCTTCAAATTAGCTTCTGCTATTTCAAGAGTTTCTTGAGCTTCCTGTGGATCAATATCACTACTCTTCTCCGCATCATTT
ACTAAAACAGTGATTTCATTATTGCCTATTCTAGCAAAACCACCCATTAGAGCCAGCATTAACCATTGATCCTTAAGGCG
TATTCTCAAAATACCGATATCTACAGCTGTGGCAATCGGGGCGTGATTTGGTAATACGCCAATTTGGCCACTGTTAGTAG
ATAAAATAATTTCGTTCACTTCGGAATTCCAAACACTTCGGTTAGGGGTCAGTACACAAAGATTTAAAGTCATTTCTTCA
AATTACTCTCCATTTCTAATTTAATAGCCTTCGCAGTAGCTTCATCGATGTTTCCTACCAAATAAAAAGCCTGTTCAGGA
AGACCATCTAATTCTCCGGAAAGAATTAATTGAAAGCCCCTAATTGTTTCTGCTAGACCAACATATTTTCCCGGAGAACC
GGTAAATACTTCTGCTACGAAAAAGGGTTGTGATAAAAAACGCTCAATTTTTCGTGCTCTTGCCACGGTTAAACGATCCT
CTTCAGATAATTCGTCTAATCCGAGGATAGCTATAATGTCTTGAAGTTCTTTGTAACGTTGTAAAGTTTGCTTAACCCTT
TGCGCAATTTCATAATGTTCCTCACCAACGATCCGGGGTTGAAGCATAGTTGACGTTGAATCTAAAGGATCTACCGCTGG
ATAGATACCCTTGGCAGCTAAACCTCTTGATAGTACGGTAGTAGCATCTAAATGTGCAAATGTCGTAGCGGGCGCAGGGT
CAGTCAAATCGTCTGCGGGGACATAAACGGCTTGAATAGAAGTTATGGACCCTTCTTTAGTAGAAGTAATTCTTTCTTGT
AAAGAACCCATTTCGGTACTAAGGGTAGGTTGATAACCCACAGCGGAGGGCATTCTACCCAATAACGCAGATACTTCAGA
TCCCGCTTGGACAAAACGGAAGATGTTGTCAATAAATAGAAGTACGTCTTGTTCATTAACATCTCGGAAATATTCCGCCA
TAGTTAGGGCAGTCAAACCAACTCTCATACGAGCTCCCGGCGGTTCATTCATCTGACCGTAAACTAGAGCCACTTTTGAT
TCTCCAAAATTTTGTTCATTAATTACCCCAGATTCTTTCATTTCCATGTAAAGATCATTTCCTTCACGGGTACGTTCACC
TACTCCGCCAAATACGGATACGCCTCCGTGGGCTTTGGCAATATTGTTAATCAATTCCATAATAAGTACTGTTTTACCCA
CTCCAGCTCCCCCAAATAATCCGATTTTTCCTCCACGGCGATACGGGGCTAAAAGATCTACTACTTTAATTCCTGTTTCA
AAAATAGATAATTTTGTATCTAACTGTATAAAGGCGGGCGCAGATTTATGAATAGGCGATGTTGTGCTAGTATCTACAGG
ACCTAAATTATCAATAGGCTCTCCAAGCACGTTGAAAATTCGTCCGAGAGTCGCCCCACCAACTGGAACGCTTAGAGGAG
CCCCGGTGTCAATCACTTCCATTCCTCTCGTTAGACCATCTGTAGCACTCATAGCTACAGCTCTAACTCGATTGTTTCCT
AATAATTGCTGTACCTCACAAGTCACATTAATTGGTTGACCGGCAGTATCTCGACCCTTAACTATCAGAGCGTTATAAAT
ATTAGGCATCTTGCCCGGCGAAAAAGCTACATCTAGTACCGGACCAATGATTTGAACAATACGCCCTATATATTTTTTTT
CAAGCGCAGAAGCCGCAGGACCAGAAGTAGTAGGATTTATTCTCATAATAATAAATAAAGTCAAATATAGCAAAATTCTT
TGTGAAAATTATCGAATTCAAAAATAAATATCCGATAGCAAGTTGATCGGTTAATTCAATAAGAAAAAGAAGTGGGAGTT
AGGATTCAATTTCGTTGATACCATTCAACCAAAAATTCCATTTTTTGACTTATTCAATAAGTGAATTTTGAAGTCCAATC
GATCTATTTTCAAAATATCAAGTAGATTAATAAGAATCTTGAGAAAGTCTTTCATTTGTCTATTATGCTAGACAATCCCA
TATATGTATATTATAATAATTCTCCATGGATTTCGAACCTGAACTCTATTTTTGATTTCTTATTTTTATCTCATTGGCCT
TTCTTATTTCAGTATATACGTTTCTGCCTGGCGTATTCTTTTCTTTTTTATACCCTTTCATAGATGAATTCCGCATATTT
TTAGATTGAGTATCTAGGATTTACATATACAACATAGACCATTGTCAAGTGGTATTTGCTTATTATTTAGGTATTTCAAT
TCAAAAAAGGGGGGGCAAAAAAAAGAATAGGGTTGCGCTATATATATGAAAGAGTATACAATAATAATGTATTTGGTGAA
TCAAATACCATGAGCTAATAATAAATAAATCTGATTGGTTGATATGATAATATTAGTATTCGTTAATAATTTTTTGAAAG
ATTCATGTTAAAAATATATTAACGCTTAATTGATGTCGAGTAGACCTTGTTGTTGTGAGAATTCTTAATTGATGAGTTGT
AGGGAGGGATTTATGTCACCACAAACAGAGACTAAAGCAAGTGTTGGATTCAAAGCTGGTGTTAAAGATTACAAATTGAC
TTATTATACTCCTGAATATGAAACCAAGGATACTGATATCTTGGCAGCATTCCGAGTAAGTCCTCAACCCGGGGTTCCCC
CTGAAGAAGCAGGTGCCGCGGTAGCTGCGGAATCTTCTACTGGTACATGGACAACTGTGTGGACCGATGGACTTACTAGC
CTTGATCGTTACAAAGGACGATGCTATCACATTGAGCCAGTTGCTGGAGAAGAAAATCAATTTATTGCTTATGTAGCTTA
TCCTTTAGACCTTTTTGAAGAAGGTTCTGTTACTAACATGTTTACTTCCATTGTGGGTAATGTATTTGGGTTCAAAGCCC
TGCGCGCTCTACGTCTGGAAGATCTGCGAATCCCTCCTTCGTATACTAAAACTTTCCAAGGACCGCCTCATGGCATCCAA
GTTGAGAGAGATAAGTTGAACAAGTATGGTCGTCCCCTGTTGGGATGTACTATTAAGCCTAAATTGGGGTTATCCGCTAA
AAACTATGGTAGAGCAGTTTATGAATGTCTCCGCGGTGGACTTGATTTTACCAAAGATGATGAAAACGTGAACTCTCAAC
CATTTATGCGTTGGCGAGACCGTTTCTTGTTTTGTGCTGAAGCAATTTATAAATCACAAGCCGAAACAGGTGAAATCAAA
GGGCATTACTTGAATGCTACTGCAGGTACATGCGAAGAAATGATCAAAAGGGCTGTATTTGCCAGAGAATTAGGAGTTCC
TATTGTAATGCATGACTACTTAACAGGGGGATTCACTGCAAATACTAGCTTGGCTCATTATTGCCGAGATAATGGCTTAC
TTCTTCACATCCACCGTGCAATGCATGCAGTTATTGATAGACAGAAGAATCATGGTATACACTTTCGTGTACTTGCTAAA
GCGTTACGTATGTCTGGGGGAGATCACATTCACTCTGGTACTGTAGTAGGTAAACTGGAAGGGGAAAGAGACATCACTTT
GGGCTTTGTTGATTTACTGCGTGATGATTTTATTGAAAAAGATAGAAGCCGCGGTATTTATTTCACTCAAGATTGGGTCT
CTCTACCAGGTGTTCTGCCCGTGGCTTCAGGAGGTATTCACGTTTGGCATATGCCTGCCCTGACTGAGATCTTTGGGGAT
GATTCCGTACTGCAGTTTGGTGGCGGAACTTTAGGACACCCTTGGGGAAATGCACCAGGTGCCGTAGCTAATCGAGTCGC
TCTAGAAGCATGTGTACAAGCTCGTAATGAGGGACGTGATCTTGCTCGTGAGGGTAATGAAATTATTCGTGAGGCTGCAA
AATGGAGTCCTGAGCTGGCTGCAGCTTGTGAAGTATGGAAGGAGATCAAATTTGAATTCCCAGCAATGGATACTTTGTAA
TCCAGTAATTAACGTTCGTTCTCTTAATTGAATTGCAATTAAATTCGGCCCAATCTTTTACTAAAAGGATTGAGCCGAAT
ACAAAAATTCTATTGGATCTTTTTTGAATAGATGCATACTTATCTAGATATACAAGATTCAAAAAAAAAAAAAAAGTAGA
AAACTAAACAACTCAAAAGTTTCTATTGTTATGTTGGGTCCACAATGAATTCTCTGGATCCTTAGGATTGGTGTATTCTT
TTATATCTTATAGTTTCTATAGATCGAGCTAAGTATCACAACCTTTTCTATCCATCCTGTATATTGTCCTTTTCATTTCG
TGTTAGAATAGAAACTTTACTTGTTAATTAATTATATTATTAATAAATATAGATGAGATTTGATTTGACGAAAAAAATGA
TTTCTTCTTTCTTTCTAGAACAACTTTTTTCAATGCGAATTTGACACGACAGGGGAGAAGCAGTCTTTTTTTATACTTGA
AAGGGAGTTCCAGCATATTCATATAGAGTGAAGTGCTATTCGGGATTTCCACAAAAGAAAATCTTTTTTAAATACTCACA
CTCCTTATTAGTTAATAATCCTAGTGATTCAATTTCTATGTTTATTGGGATAGGAAATAGGATCCTCAAATAAAAGGTTT
TTCATCGAATGACTATTCATCTATTGTATTTTCATACAAATAAATAGGGGGCAAGAAAACTCTATGGAAAAATGGCGGTT
TAATTCGATGTTCATGTTGTCTAAGGGGGAATTAGAACACAGGTATAAGTTAAGTAAATCGATGGGCAGTCTTGGTCCTA
TTGAAAATATCAGTGAAAGTGAAGATCGGGATAGAAATGATAGAGATAAAAAAATGTCTAATTGGAGGGATAGTGAGAGT
TTTAGTTATAAAAATGTTGATCATTTATTCGTCGTCAAGGACATTTGGAATTTGATCTCTGATGATCTTTTTTTAGTTAG
GGATAGTAATGGGGACAGTTATTCCATATATTTTAATATTGAAAATAAGATTTTTGAGATTGACAATGATCGTTCTTTTC
TGAGTGAATTAAAAAGCTCTTTTTCTAATTCTCGGAATTCTAGTTATCTGAATAATCGACCTAAGAGTGACGATCCCGAC
TACGATCGTTACATGTATGATACTCAATATAGTTGGAATAATCACATTCATAATTGCATTGACAGTTATCTTCATTCTCA
AATCTGTATTGATACTTACATTGTAAGAGGTAGTCACAATTATAGTGACAGTTACATTTATAGTTCTATTTGCGGTGAAA
TTTTGAATAGTAGTGAAAACGAGCGTTCCCGTATAAGAACCAGCACAAATGGGAATGATTTAACTAGAAAGGGAAATTCT
AATGATCTCGATCTAACTCAAAAATACAGGCATTTGTGGGTTCAATGCGAAAATTGTTATGCATTAAATTATAAAAAACT
TTTTAAGTCAAAAATGAATATTTGTGAAGAGTGTGGATATCATTTGAAAATAAGTAGTTCAGATAGAATTGAACTTTTGA
TTGATCCAGGCACTTGGGATCCTATGGATGAGAACATGGTCTCTTTGGATCCCATTGAATTTCATTCAGAGGAGGAGCCT
TATAAAGATCGTATCAATTCTTATCAAAAAAAAACAGGATTAACAGAGGCTGTTCAAACAGGGATAGGCCAATTAAACGG
TATTCCCATAGCAATTGGAGTTATGGATTTTGAGTTTATGGGGGGTAGTATGGGATCCGTAGTCGGGGAGAAAATTACCC
GTTTGATTGAGTATGCTACCAAAAAATCTCTACCTCTTATTATAGTGTGTGCTTCCGGAGGTGCACGCATGCAAGAAGGA
AGTTTGAGCTTGATGCAAATGGCTAAAATATCTTCTGCTTTATATGATTATCAATCAAATAAAAAATTATTTTTTGTATC
AATCCTTACATCTCCTACTACTGGTGGGGTAACAGCGAGTTTTGGTATGTTGGGAGATATCATTATTGCTGAACCCAATG
CCTACATTGCATTTGCGGGTAAACGAGTAATTGAGCAAACATTGAATAAAACAGTACCTGAAGGTTCCCAAGCGGCCGAA
TATTTATTCCAGAAGGGTTTATTCGATTTAATCGTACCACGGAATCTTTTAAAAAGTGTTCTGAGTGAGTTATTTGAGCT
CCACGCTTTCTTTCCTTTAAGTCAAAACAAGTACAAATAGAAGTAGAATATTAAGTTCAATTCTTTTCTTTATAGTAAAT
AATATGGTCAAAAAGTAGTTAGTTTATCGGAATCAAAGGTAAAAATCCGAAGGATGGGACTTTCTTTACTGACATAAGAT
TTAATTGTAGAAAAAAGAAATTATTATACATATCATTTATGTCAAAAGATGAATAAGTCCATTTATTTAGTTATACATTC
CTTGAACTATTTATTATCTATATTCGCTTAGATAGACACTTCGATCTAAATTTGTCTATATTAATTCGAAATACAGTTTA
ATTTGAATAATTTGATATTTACAATTAAATAATTCAAATTAATAATTGTGAATTCTAATAATTTAGATTATTAATTAATT
TAATATTATTAATTAATATATACAAATTAATAGGAAAAAGGGGATTCCATAATATCTATAATAGGATAAAAATCCAATAA
ATAGAAAATAGAATTTTTTTGCTATCATTTGTGAATTTTATTCTATAATTAGAATTCTTAATTATAATTAATATAAGATA
TTTTTATAACAATATAATAATAACAGGTACAAATAGTAAATCGAGGTACCCATTCTATGACAACTCTCACCTTTCCCTCT
GTTTTTGTGCCTTTAGTAGGCCTAGTTTTTCCGGCAATTGCAATGGCTTCGTTATCTCTTCATATTCAAAATAACAAGAT
TGTTTAGATCCGATAAGATCAAATCTCATCTATATTCTATAATATAGAATATATTTTTCATTTTCGAAAACTTAGACTTG
TATCATAACACAAATATCCATTTAGTCGAATATGGTATAAGATGCGTCTTTCGCTGAGCATAACTTTTAAAAAACTTTTC
GACATGTAGAAAATGATATATGGGTAAATGCGTTCTAGCTATTTGAAAAGAAAATAGAACAGGATCCGTGGATGTCTGAA
ATGAAAAGTAAGTCTATCTCTATATATTGATATCCATAGTAGGATCGTATAAGAAGGAGGTTCTTTTTTTAGATCTAACC
AATTTGATAAATTACTTCTAAAGATTCATATCAAAATAGTGCTAGTTGATGAAAGTTATTTTGGAAACAACAAAAAAGAG
TAAATTCAAATTAATTTGGACTATTCTCTCAATTTCAAAAAAATGCAATCGAAATCGAATCAAGTAAAGTATGAGTTGGC
GATCAGAACATCTATGGATAGAACTTGTAGTGGGATCTCGAAAAATAAGTAATTTCTGCTGGGCTTTTATCGTTTTTTTA
GGCTCATTAGGATTCTTATTAACTGGAACTTCCAGTTATCTTGGTAGAAATTTGATATCTTTTTTTCCGTCTCAACAAAT
CATTTTTTTTCCACAAGGACTCATAATGTCTTTCTATGGGATCGCGGGTCTTTTTATTAGTTCCTATTTGTGGTGCACAA
TTTCCTGGAATGTAGGTAGTGGTTATGATCGATTCGATCGAAAAGAAGGAATAGTGTCTATTTTTCGTTGGGGATTTCCT
GGAAAAAATCGTCGTATCTTCCTCCGATTTCTTATAAAAGATATTCAGTCCGTCCGAATAGAAGTTAAAGAGGGTATTTA
TGCCCGTCGGGTTCTTTATATGGAAATAAGAGGCCAAGGGGCCATTCCTTTGACTCGTACTGATGAGAATTTGACTCCAC
GAGAAATTGAAGAAAAAGCTGCTGAATTAGCCTATTTTTTGCGTGTACCAATTGAGGTATTTTGAAAAAGAAACTAAAGA
ATAAATTATTTCTTAGCAGGAGAGACAAAACCCAAGAATCTCCTTTATCTATAACTGAAATTTCTTCAAAATGATCACTC
GATATAAAGCAGACGAATATGGAATAGTCATAAAACAAAATAATTTTTGTGGTCTTTTCTTTTAGGTGTAGGGAAATCTA
TTGAATTCAATTTAGTAACAAAACTAGTAAGAAACCGAACTAATAGAGTCATACGTTATATCAAAACATTTTGAAATAAA
GAATTTTTCATTTTTTGTCAATCGAACTTTCTTTTTATTTTGTGCTCTTTAATGACTAAAAAATTGAATATCTTCTAACT
TTCTAATTTCTTTTTTCTGTCTTGTTTTACCACTCTCTTTTGATCATTACAAGATTCTTCCGAAAATTCACTCCATTTTT
CAAAATGAAATACTTGTTTTAAAATTTAGATATCTGGAAATATTATGTTTTTATTATTTATTTTTCGTTTATTTCTTTAG
TGGATTTTTATTCTAGTTCTTTTTTATTTCTAGACTCAAGGACTAACCAGGAAATCAAAAAAAAAATGGATACCCTAGAA
GAGTACTCATGCTTGATAAAAATTTTGGATCACATAGAATCGGCGAATAAAGTGGGTTCATTAACAATTCACAAATGAAA
AATGGCAAAAAAGAAAACATTTAATTCTTTCCTCTATCTTACATCTATAGTATTTTTTCCCTGGTGGATTTCTTTCTCAT
TTAATAAAAGTTTGGAATCTTGGGTTACTAATTGGTTGAATACTACACAATCCGAACCTTTTTTTACTAATATTAAGGAA
AATTATATTCTAGAAAAATTCAAAGAATTAGAGGAACTCCTTCTCTTGGAGGAAATGATTAAGGAATACTCAGAGACACA
TTTACAAAAGTTTCATATAAGAATACACAAAGAAACCATCCAATTAATGAAGATATACAATGAAGATCATATGCATATGA
TTTTGCACTTCTCGACAAATATTATATGTTTCATTTTTCTAAGTGGTTATTCTATTCTGGGTAATCAAGAACTTGTTATT
CTTAACTCTTGGGCACAAGAATTCGTATATAACTTAAGTGATACAATAAAAGCTTTTTCTATTCTTTTATTAACTGATTT
ATGCATCGGATTTCATTCCCCCCATGGGTGGGAACTAATGATCGGTTCTGTCTACAAAGATTTTGGATTTGTTCATAACG
ATCAAATTCTATCTGGTCTTGTTTCCACCTTTCCAGTAATTCTAGATACAATTTTAAAATATTGGATTTTCCGTTATTTA
AATCGCGTATCCCCCTCACTTGTAGTAATTTATCATTCAATGAATGATTGACAAATGATCTACTCAGTTTTGTTACTTTG
TAGTTATACATAAGAAAAACTTTTTAAATCGTACTTATTCTTTATATTTGTACTGATCCCAGGGATTTTTTCTATATTAT
TAGAGTAAAATTTTTCCATTAAAGTAAATAGCATAATTGTGGATAAAGAACTATATTAGTGATCTACCCATTTTATTGTA
GAAATTTTTGGGATCAATAAATGTACCATGCCAACTAAAAAGACTTTTTCTTGGATAAGGGAACAGATTACTCGATCCGT
TTCCGTATCATTCATGATATATATCATAACTCGGGCATCTATTTCAAGTGCATATCCCATTTTTGCACAGCAGGGTTATG
AAAATCCACGAGAAGCGACTGGGCGTATTGTATGCGCCAATTGTCATTTAGCTAATAAGCCCGTGGATATTGAAGTTCCA
CAAGCAGTACTTCCTGATACTGTATTTGAAGCCGTTGTTAGAATTCCTTATGATATGCAATTGAAACAAGTTCTTGCTAA
TGGTAAAAAGGGGGGTTTGAATGTGGGGGCTGTTCTTATTTTACCTGAGAGTTTTGAATTAGCTCCTCCTGATCGTATTT
CCCCTGAGATAAAAGAAAAAATGGGTAATCTGTCTTTTCAGAGCTATCGTCCCGATAAAAAAAATATTCTTGTGATAGGG
CCTGTTCCTGGTCAGAAATATATTGAAATCACCTTTCCTATTCTTTCACCCGATCCCGCTACTAAGAAGGATGTTCACTT
CTTAAAATATCCTATATACGTAGGTGGAAACAGGGGAAGGGGTCAGATTTATCCCGACGGAAGTAAGAGTAACAATACAG
TTTATAATGCTACAGCAGCGGGTATAGTAAGCAAAATCGTACGAAAAGAAAAAGGCGGATATGAAATATCCATAGTAGAT
GCAGCAGATGGGCGTCAAGTGGTTGATATTATCCCTCCAGGACCAGAACTTCTTGTTTCAGAGGGCGAGTCTATCAAATT
AGATCAACCATTAACAAGTAATCCTAATGTGGGTGGATTTGGTCAGGGAGATGCAGAAATAGTACTTCAAGATCCATTAC
GTGTTCAAGGGCTTTTATTCTTCTTAGCATCTGTTGTTTTGGCCCAAATATTTTTGGTTCTTAAAAAGAAACAGTTTGAG
AAGGTTCAATTGTCGGAAATGAATTTCTAGACTCGCGGATTTCTCAGCATCAAGTAAAAAAAAAATGGGTTAGTTATTAT
GTATAATAGAAGAAAAATATTTTAGCTTTTTATACTGTTTTTCTAGGAGATGCTGGAAATTTCTTTTACTGCATTCTTAG
TCATAGTATGTAAATTGTGAAGAAAGAAGACTATTTAAGTCTTTCTTTTTTTTATCCAAGTAGGGGTGATGTGACTATCT
TAGTCTTGCCAAATTTAAATGTCATAAAATACATCAAAAATTTTTGATTCTATTAGAATCAAACTCGGCTAGATATAAAT
AAGCGGAAAATAGAAGAACGGCTCATTGTGGAGAACAAATAATTTTAAGGGGTATTTTTCTTTCGTCTTCCAAGTCTTCG
ACACAAGAAAAGGAATTTTTACAACCCTTTCTTGTGTCGCAAAAATAATGATTTTGCATCCCGTTCGTCAAAGATTCCTA
TTCTTAGTTTCTTTTTTTTCCATATGTATCAGAATTCCCGCCTTTTCCAAAATGTGTTACATATACTATTTTCATTTTTA
AAGTAGTGGACAAACCAAAAAAGATAGAGAATCCTTTTGAGTAAGTAAATAGAAATTTTTCAATGAAGTTCTAAAAATTT
CTAATTTTGTTGAAATAACTAGAGGAAAGGTATTACTCTAGAAACTTTTTGTATAATATCTAATCTACAAAAATATATAT
TATGTTATCCATTAAATCAATGGATTCGGTATTTTTTCTAACTTTGAAAGTATTAAAAGGTACTATGAAGGAACAGGTGT
TCTGAATTAATGAATTCAGTTTCTTTTTCAAAAATATTATTGTAAAATCCAATGCAGTTTTTTTGAAACATTAAAAAAAG
AAATCTGTTTTGTCATTTATACGAAATTCTGATTATTAAGAACTCAACGGGACCTTCCCCCTCGAATTAAACAAAGAAAG
AAGGGAGTCCCATTGAGTTCTTTCTTATTCTTTGATGTCTACAAGATAATTCATCCGATTATTACAGGGATGAACCTAAT
CCGGAATATGAACCATAAAAGAAAACGCCTAGTAAACCGATCACAAGAGTACCAGTTACAGTACCTATTATCCAAAGAGG
AACCCTTCCAGTAGTATCGGCCATTTAACCTACTTCCCTCCACATTTCATTAAATGGTCATGCTAGAGACATAAACAGTC
ATAGATAAGATAATTATGAGATGAAATCCTTCCGAATGGGCTAAGAGAATTCCTAGCATTTTTATACTATTATTTTTAAT
TGAAAAAATAATTGGAAAATAAAACAGCAAGTACAAAAATGAGTAATAACCCCCAGTAGAGACTGGTACGATTTAATTCA
ACATTTTGTTCGTTTGGGTTTGATTGTGTCATATCTCTATAATTCGGATTAGGTTTATCGTTGGATGAACTGCATTGCTG
ATATTGATCCTAAAAAAGAAACGGTAGGTACAGCTAGTCCGTGAATAGCCAACCATCGCACTGTAAAAATTGGATAGGTT
TGATCTATAGTCATTGGGGCCTCCTAAAAGGATCTACTAAATTCATCGAGTTGTTCCAAAGAATCAAAACGGCCAGTTAT
TAATGGAATTCCTTGTCGGCTCTCTGTGAAATATTCGTTTGGCCGAGGGCTTCCAAACACATCGTAAGCTAAGCCCGTGC
TGACGAATAACCAACCCGCAATGAATAGGGAAGGTATGGTAATGCTATGAATGACCCAGTATCGAATACTGGTGATAATA
TCAGCAAAAGAACGTTCTCCTGTGCTTCCAGACATGCCGAGCTCCACATATTCTTGTACAGTCAAAAAGGGAATTGATTC
CGTAAAAGATGAGATCAGTAAATGGAAATTCACTGACATTTTTGTACGATCATCAATAGTGTACCTAGGGCGTCTTTAGA
GTATACCGAATCAGTATAGCTATCCTTCTTCTGACACAGCAACGCAATTATTTCAATCAATAGTGAAAGAAAGTACTAAC
TAATTAGTTTCTTCCTTTAGTTGTTTACTTGTCCATATAAAAGAATGTCCCACTTAATAAAATTCTGTTTTTTTTTAGTA
TATACTTTTTTTTATCCATTCTAAATTTCGGGCTATGAAGAGTCAGTAAAATGTGAATCTGACAGGTTAATTTCTAATAA
TTCAGAAAAGAGATTAGAATATTCCCCCAATCTAAGTAGATGTGAAATCTATAAAATATATTTTTATTGTAGTATAAGTA
GAAGTGGTTTTTGTTTTGTTTGAATCTTTTTTTCGTTTTAAGGAATTGGTTAGTCATCCAATAGTAGATAGTATTGGATC
AAAGAAAGAGAACAAAGAATAAAATAATTGTAATCAATACATAAATTGTTTTATTTTATTAGATCGAGATTAACATGCTC
TTTCTTGACCTAATTACAAGGATGGGGCTTTATAATATAATAAATATTAAAAGATAAAAGAACCTAGAAAGAATCGAGTT
TTGGGCCCAAATAAAGGATCGTGTAATAACTTTTTCTTCTAATTCAGTCAAGATATTATATGAATAGCTGCTGGTTGAGT
GAAAATGAAAGTAAAAAGTTTTAGAGAGTCTCTGTTCATTATAAAATAGAAAATAGATTTGATACAATTCAAAATAAATT
TTTTTTTTTCAATTTTTTAGTGATTCAAAAAACCTTTCATTTTTGAATAAAGTTACATCACATAGTTCTTAGTATTACTT
TCTAATTTACCCAACAATTAATCTGTTGATTAAAATCACGGGATAGATGTAACAAATCATGAATCAATTTTTTTTATACA
CCTGTCACTTTATCTTTGATTTTTTAATTTCGTCTATAATGATTGGTGAATCAATTTAAATTCTTCTTTGAATTGGTATT
TTTGCTTATCTTCCTATCTTGCAAAAAAGGAAACTTAGGTAAGTGCTTTATAAACATATGTATAAAAAGAATTTATTTCA
TTTAGTTCCTTCATGCCTACTCTAACTAGTTATTTTGGTTTTTTACTAGCTGCTTTAACTATAACCTCAGCTTTATTTAT
TGGTCTGAGCAAGATACGACTTATTTGAAATGACCAATTCATAAAAAGAAATTTTATGTGGCATTTAAGGTATTACATAG
TTAATTAACCCTTACTTTGTCAATTCTTTATTATTATTATTGAGATTCATGTCAATTCGGATTAATATTTAGGTATAGAT
ATTACCCCTTTTTCTCCTTTCAAACAAATTGAAATGATTGAAGTTTTTCTATTTGGAATCGTGTTAGGTCTAATTCCTAT
TACTTTGGCTGGATTATTCGTAACTGCATATTTACAATACAGACGTGGTGATCAATTGGACCTTTGATTAATTAACATCT
CTTTTTTTGATTGACCTCCTATGGATTAAAGAAAAGAGGAGGTCAAATTCAGATTACTGTTGAAGTCTTTTCAGTATAAT
TCAATCTAGGAAGATTGGAATCACGCTCTGTAGGATTTGAACCTACGACATCGGGTTTTGGAGACCCACGTTCTACCGAA
CTGAACTAAGAGCGCTTTTGTAATAGATAGATAAGACGGTAAGTAAAGAAAAGGATTCTTTTTGGAACCCCACTACATCT
TGTATGCATATACTATATAATAGTCTTATAAAAATGAAATATTATGTATGTCCAAAATCAATCCATCTCAACGGATCTCC
CGTTACTGCTCAAATCAAAGGAGAAGTAATAGGTAGGGATGACAGGATTTGAACCTGTGACATTTTGTACCCAAAACAAA
CGCGCTACCAAGCTGCGCCACATCCCTTTAATTGGTCTACAGTGTAGTGTCATTGTAGAGAATTCCTCTCTTGTTTTCCA
CATGCTTAATTTCTTTTTGATATACACAAATTTTATTTTTCTATTTCTTCTTGTTGGTTTCATATATCATATAATAATAG
GAATAGTCCAAAACTTATATACATATGAAATATTGAACCTGCCATAAAACTCAATAAATATTTTTCGTGAATGCTGGGGA
AGAAAGAGATACTTTATTTCTGTTTTAAGCAAAAGAAAATCTTATTTTTTTACCAACACATTGTACATTTCAATGTGAAT
TCGAGATTCGCTGTACAATTATAAGTAGCTCTTAACTACATATGCATCTAATCATATATGTATTATGATTCTGTATTCCA
ATAAAGAAGGAGGTTTTTTAATGCGAGATTTTAAAACATATCTCTCTGTGGCACCGGTACTAAGTACTCTATGGTTCGGG
GCTTTAGCAGGTCTTTTGATAGAGATTAATCGTTTTTTTCCAGATGCATTAACATTCCCATTTTTTTCATTCTAGGTATT
CACATGGAAAGGAATAAAGAAAATTAGAGATACAATAAAATATCCGTGTGAATAATCCAATTCCTTTTTCCCTTTTTAGA
AAAAGAATAAGGGAGGAAAGAAAAAGAAGAAAAGTAGATTCAACATTTGCGAAACTTGAATTGAAGTTTAAATTAATATT
AGATACAAAAATTTTTAATAGAAGGAAAAGAAATAGATAGGGGTGAAATCTACAAATTAGATCTAGGGAAAGAATATTAT
ACAAGATACTGAAATGATGTACTATGATTCAAAATAGAGTTTAGAAATCATTGTATTATATTACTTATTATTTAAGATTC
TTTTATTGATTGCAGTGAAATCTGGATTTCAAATTAGTAACTTCTTTTTTGTTTCGGATCCAAAAAAAGGAGGAGTTGAC
TAAATAAAAAAATACAAAGGAGGTTCATGACGAAAGGTAAAGATGTTCGAGTAACGGTTATTTTGGAATGTACTAGTTGT
ATCCAAAAAGATATTAATAAGGAAAAGGCATCAACGGGAATTTCTAGATATATTACTCAAAAGAATCGACACAATACGGC
TAATCGATTGGAATTGAGAAAATTCTGTCCCTATTGTTATAAACATACAATTCACGGGGAGATAAAGAAATAGATTGAAC
CAAGCATTTGCACCTGCGTGTTCCCCTTCCATTTCAAGGAAGGGGAAAAATAACATGATATATAATATATATTATTACTT
AAAAAAAAAATTGAATAACCAAAGCAAATCCTATTTATTAATTCTAATTGAATTTAGATCTCACCAAAATAGGATTTTTG
CAATAAGGAATAAACTAAACAAACCATGGATAAATCTAAGCGACCTTTTCTTAAATCGAAGCGATTTTTTCGGAGACGTT
TGCCCCCGATCCAATCGGGAGATCGAATTGATTATAGAAACATGAGTTTAATTAGTCGATTTATTAGTGAACAAGGAAAA
ATATTATCTAGACGAGTGAATAGATTGACTTTAAAACAACAACGATTAATTACTATTGCTATAAAACAAGCTCGTATTTT
ATCTTCGTTACCTTTTCTTAATAATGAAAAACAATTTGAAAGAACTGAGTCGACCACTAGAACTCCAGGTCTTAGCGCCC
GAAATAGATAGGCTTACTTTTTTTTTTCAATTAAATTAATATTCTAATTCGAAATCAAACAGAGATTGGTGTTTTGTTCA
AAAAATCCAAAAATGCAGATTTTATTATCGTATCTTTCGTAAGAGAAAAATAAGGTAAGCTGAGAAATCCTTTTTTATTG
AACGTGTTCATTCATTTTGACTCCTTTATCATATTCATTTCTATTTTACCGTCCCGGAGAATGAACTCCGGGAAACTCTC
TTTAAATTATTCGGACGCATTACTTTCAATTTACTTACTTTATGATCTCGTTGGAAATCATATAAAGACAATTCTTATTT
AATATAGCGATTTGCGCAAGTATTTTACGATTAAGAAATACCTGTCTCTTATACAGATCATGTATTAATCTATTATAACT
ATTTGATACTCCCCTTTCGCGAATAACTCCGTTTATGCGAGCGATCCATAAACGACGAAAGTTTCTCTTTTGCCTACCTC
TATCCCGATGAGCCGAAACCAAAGCTCTTATTTTCTGTTGAGTAATAGTTCGAGTAAGTCTTGAATGAGCCCCTCGAAAG
CTTGAGGTAAATAAACGAATTTTTGTTCTACGTCTCCGAGCGATATATCCTCGTCTAATTCTGGTCATTGTATAAATGAG
ATTTTAACGAATAACTAATGGATTTCCCTTCTTTCAGTTATTCTTTTTCACTTTCTTAGTCTATTAATAACAAAACGGAT
TTTCCGATGTATAAAAATGGAATTCCAATGGCTTTGGCTACTATAACCTTCCCGACCACAATTTTACCTTTTTCGAGGCA
TTTAACTTAATCTCGAAAAAAGAAATAGTATTCTATTAGCTATCAAAAACATAGTAAATGGATAAAAAGAAATAGTGGCT
TCCATCGTTTCTATGGTTACTTCTTAAACGGTAAGGTCTTCTCTATACACCGGAGCCTCTTATTTGATTTAATCAATCTT
ATTGGTAATTTGACTTGTACAGTTCACACTTTTTTGGCTCTACTCTACCCCTTTATCCAATAATAGATCTTTCACAATAA
GATCTACCCATACAGTAACGGTATTTAATTAGGAAGGTTAGCTGGATAGCTGACCCTGTTAGTCCGTTCTTGCAAGAGTG
GGAATCTAACCTTTCTATTTTTAAAATAGGATTTTCCCCGCTTAATGGATAACAATTTGATACCAATGGGGAATTTTTTC
TCATTTTAAATTGAGGTGATTAAATTTGCACCAATAGAAACCATAAATTTCATACACAATAGGGGGATATAAATAATTTT
ATTATTTTTCTTTTTAGATTTAATTTAGATAGTAATTTAGATAGTGAATGGAATTCTTCCATTTTATCCTATTCATTGAT
ATGGGAAAAATTGTTTTCTTTCTTTTGTCCCAGCCCATGATCTTAACGAGTCACACATACACCCTAGTACATGTTCCTCG
ACGCTGAGGGCATCCCCCGAGAGCGGGGGATTTCGTAACATTTCTGATTGGCTGTCTTGTTTTTCTAATAAGTTGTTTAA
TAGTTGGCATGTTGAATCATATACATAATGGGTTGGTTTAGATTGATCCTAACCAGATAATTCTGAATTTTTTCAATATC
AAATTTGGGGTAAGAAGATAAAATAAAAAATAGCGGATTTACGCGAAATCTATACTATTTTCAGCAACTGCTAGACTGCT
ACAAGATCAACAATTCCATAAGCTTGGGCTTCTGTTGCTGACATAAAAGCATCTCTTTCCATGTCTTCGGATACAACCCG
TAAAGGTTTGCCCGTTCTTTGTACATAAACCCTTGTGATGGTTTCGCGCAGTTTCAGCAGTTCTTCCGCTTCCAGGATAA
ATTCTCCCGTTTGTGCTTCATAAAAAGAAGTAGCAGGTTGATGAATCATTACCCTGATGATATAACAGAATAAAAAGTTC
TTCTATCTCGCATGATGAAGATAAAAGAAAGATAAAGGATAACAAGAAAAAAAATTGAATTGAACAACCGTACGGGCATC
TTTTGTGCATTGCATACGGCTCTACAATAACATTGACCCTTAACCTTCCATCGAAGAAAGAAAAAAATAGGATTTATCAG
ACCCAGATCGGTAAATGATCAAATAACCACCCTTCATTTTGTAAGAGTTAAAAAATACTATGATGGTTCCGTTGCATAAT
AATGTATTTTTTTTGTAATCTATTTTACATATTTTGTCTGTGATTCAGCAATCCCAAAGTTTCTTTTTGATCGGATCAAA
TAAAAAGTAAAGAAAAATAATTTTTTTTTCATACTATTCCATAACATAAATATTGTTATGGGTTCTGCGGTATAAAAACA
AAAAGTTTGTGACGCTAAACTCGACTTCCAATAGATAAGAAAAATTGGAAATATTCTTTAGCTCATACTACTCTCTCGAT
ACATAATCTAATATTTTTTTATTTTTTTTTTCAAAAAAAGCTCTCATATCGAATTCAAAGTGCCATGCTATTATTACTTA
ATATTCATATTGCGAAGGCATAGTCTTTTTTTTTCTCAAAAAACCTCATTGGCGCCAAGCGTGAGGGAATGCTAGACGTT
TAGTAATTTCTCCTCCAACCAAGATAAGGGATCCCATTGAGGCGGCTAATCCCATACAAATTGTATGTACATCTGGTTGT
ACAAATTGCATAGTATCATAAATAGATATTCCAGATATTACCCATCCACCAGGAGAGTTTATAAACAAATAGAGATCTTT
GGTATCATCCTCCATACTGAGAAATACCATAAGACCAATAAGTTGATTGGAGATCTCGCTATCAATTTCTTGGCCTAAAA
AAAGTATTCTTTCTCGATAAAGTCGGTTGATTAGGGTAAAATTATATCCCTTCGGAACCGTACATGCACCTTTTGGCGCA
TACGGTTCAAAAAAGAATCAATGTGTAGATTCCAACCCGCAAGGGAATTCATTAAGCTTATTGTATCGAATTAACTTTTC
ATTGATGTATTGTTTTATCGAGATCCTGTCCAAATCATGATGTAATTTTCTTGTTCCTGAATGGGCCTCTTCAATCTTTT
TAGGTTTATGCTCTACTCCGGGTAAAGATCCGCCCCATTTTGATTTGCACATATAGGACAAATGTTCCCTTTACCACTTC
TTTTTGCTATGATTTTCTTTTTTTAATTGATTTCATGCCTTTCATCAAATATTTGATGGATGAATCCATTTTACTCGATT
AATTAACAGTTTGAGCTCCCGCTCTTTATCTTTCTAAACGAATAGAAATCAAATAGGATCCAAGTAGTAATTATATATAT
ATTTTGGGTTTATCTAAACGGAGCCTGAATACTTTATTTTATTAGTGCAACCAAGACAACCATAAATTCTATTAATTGAA
AATAATCTGAATTCCCCCCCCAAAAAAAAAGGGGGTCTAATTGCACTTCACGCTCCAAAATTTGGATGATTCAATTAATC
TTTCTTTTGGGTGAAACAGAGGTTATCTCGATCGAGGGAGAAAATGGGGAAATTCCATATGACCCAATATATCTGACAAG
TCGCACTATATGTCAACCCAAGATGCATCTTCGTCTCCAGGACTCCGAAAAGGGACTTTTGGAACACCAATAGGCATAAA
ACAAAAAAGAACTAAGTACTGTGTTTTACTTTGATGTGGAAACGTAAAAATACTGTTATTGTCTTTTGACTCTGATAGTA
ATATTATATTGGCTTTTAGCACATTTTATCCATAGAGAGATTAGAAAAATTCATACATAAATAAAGTCAATTTTAGTACG
AATAAGTCCTTCTAATGATACATAAGTATAGGCACATTTCCTCATTGAAAATAGTCTCAATCCCCCATTGCATATTGGTA
CTTATCGAGTATAGAATAAATCTGCTTCTCTTTCTTCCTACGAAGAGAATTGTTCCATTATTACCAACAAAATGCAACAA
TTCTTAACCCTTTCTCCAAGAGAATCCACCGAACAAGGGAGATCCATAGCCTAGTCATAGCCAAACCAAAGTAGAGTCTT
TTGAATGCAATAAAGTAACACAGTGTCTATTTTTTTGATATAAGGGGTATTTTCATGGGTTTGCCTTGGTATCGTGTTCA
TACCGTTGTGTTGAATGATCCCGGTCGGTTGCTTTCGGTCCATATAATGCATACAGCTCTAGTTGCTGGTTGGGCCGGTT
CGATGGCTCTGTATGAATTAGCCGTTTTTGATCCATCTGATGCTGTTCTTGATCCAATGTGGAGACAGGGTATGTTTGTT
ATACCTTTCATGACTCGTTTAGGAATAACCAATTCGTGGGGTGGTTGGAGTATTACAGGAGGGACTGTAATGAATCCGGG
TATTTGGAGTTATGAAGGTGTAGCTGGGGCACATATTGTTTTTTCTGGCTTGTGCTTCTTGGCAGCTATCTGGCATTGGG
TGTATTGGGATTTAGAAATTTTTTCTGATGAACGTACAGGAAAACCTTCTTTGGATTTGCCCAAGATCTTTGGAATTCAT
TTATTTCTATCAGGGGTAGCTTGCTTTGGTTTTGGTGCATTTCATGTAACAGGCTTGTATGGTCCTGGAATATGGGTATC
CGATCCTTATGGACTAACGGGAAAAGTTCAACCTGTAAGTCCAGCGTGGGGCGTGGAAGGTTTTGATCCTTTTGTTGCGG
GAGGAATAGCCTCTCATCATATTGCAGCAGGAACATTGGGGATATTAGCGGGCCTATTTCATCTTAGCGTTCGTCCGCCC
CAACGTCTATACAAAGGACTCCGTATGGGCAATATTGAAACCGTCCTTTCTAGTAGTATCGCTGCTGTCTTTTTTGCAGC
TTTTGTAGTTGCCGGGACTATGTGGTATGGTTCAGCAACTACCCCGATCGAATTATTTGGGCCTACTCGTTATCAATGGG
ATCAGGGGTACTTTCAGCAAGAGATATATCGAAGAGTTAGTGCTGGTCTAGCCGAAAATCAAAGTTTAGCAGAAGCTTGG
TCTAAGATTCCCGAAAAATTAGCTTTTTATGATTACATTGGTAATAATCCAGCCAAGGGGGGATTATTCCGGGCAGGCTC
CATGGATAATGGGGATGGAATAGCGGTTGGATGGTTAGGACACCCGGTCTTTAGAGATAAAGAAGGACATGAACTTTTTG
TACGCCGTATGCCTACTTTTTTTGAAACATTTCCAGTTGTTTTGGTAGACAGCAACGGAATTGTTAGAGCTGACGTTCCT
TTTCGAAGAGCAGAATCAAAATATAGTGTCGAACAAGTAGGTGTAACTGTTGAGTTCTATGGCGGCGAACTCAATGGAGT
CAGTTATAGTGACCCTGCTACTGTGAAAAAATATGCTAGACGCGCTCAGTTGGGTGAAATTTTTGAATTAGATCGTGCTA
CTTTGAAATCTGATGGTGTTTTTCGTAGTAGTCCAAGGGGTTGGTTTACCTTTGGGCATGCTTCATTTGCTTTGCTCTTT
TTCTTTGGGCACATTTGGCATGGTGCTAGAACCCTGTTCAGAGATGTTTTTGCAGGTATTGACCCAGATTTGGATGCTCA
AGTAGAATTTGGAGCATTCCAAAAACTTGGAGATCCAACTACAAGAAGACAAGCAGTTTGATAGAATATTGCTTTGGTAT
GTTTCGCCTCGATTTTTTTTTCTGATTTGACATAGAATATCAGAGAAATATTAATTAAAATTAATGCTTTTCTTTGACTC
TTACTCTTTCTTTATCTGGGATGAGAGATCATTCAAAAAAATAGGTATGGAAGCTATAATTGTAAACCACGATTGAATCT
ATGGAAGCTTTGGTTTATACATTCCTCTTAGTCTCGACTCTAGGAATAATTTTTTTCGCTATCTTTTTTCGGGAACCACC
TAAAGTTCCAACTAAAAAGGTGAAATAATTTTTTATTATCTCAATTGAAGTAATGAGCCTCCCAATATGGGAGGCTCATT
ACTTCAATTAGTCCCCATGTTCCTCGAATGGATCTCTTAGTTGTTGAGAAGGTTGCCCAAAAGCGGTATATAAGGCATAC
CCAGTAAAACTTACCAGTAAACCAGATATAAAAATGGCGACTAGGGTTGCTGTTTCCATTATTATATAATTTCAAGACCC
CAATGGATCTTATAATAAGATTGTTTATTTACAACGGAATAGTATACAAAGTCAACAGATCTTAATTAATAATACATTTA
TGGCTACACAAACTGTTGAGAACAGTTCTAAATCCGACTCAAGACAAACTAATGTAGGGAGTTTATTGAAACCATTGAAT
TCAGAATATGGTAAAGTAGCTCCTGGATGGGGAACGACTCCTTTAATGGGTGTCGCAATGGCTTTATTTGCGGTATTTCT
ATCTATTATTTTAGAAATTTATAATTCTTCTGTTTTATTGGATGGCATTTCAATGAATTAGATCTATAAGAGCCACAAGT
CCTAGCTTTGACTACAAAATCAATTATTTAGAGCTCGGATTTCTAGCCATGCTTTTTTTGGTAGTTCGACCGCTGAATTT
CTTTGTTTCTGTATTTCCGGAATATGAGTGTGTGACTTGTTATAATTGATCCTATTCATTGATAGTACAGAGAATTACTC
TCTCATCTTGATAGAGATGGTTCTACTTCGTCAGATATTTATTATCGTATCTGGAACACGAAATAGATTAAGAAATATTT
AAACTATGATTCATACTTAATATTTAGACCTCGCGGCCGGAGAAAAAAATTCAAAGAATAGAATATAGAATTTTGAAATT
GAAAGGCTTTCTTCTTTCAAATTCCTGTTTATGCTTATTTTTACCATAAAGGCAAATTTTTTTTTTTTATTCTTAGTGAT
TATAACTATTCATCGAATAAGTGATGATCCAATAATTCTTACTCAGAGAATTCTTGGACTTTATTTAGGGTTTTTATTGA
ATCATCGTGGTTGTAGTATGAATCTGGGGTTTTCATCAATTCATAGGGTCTTAACAAGATAATTCCTATCACTAAAAAAA
CAAAGAAAAAAAGTCACATTACACCAAGGGAAATAGGAAAAAAGAGGATTCAAGAGGCCTGTAAGGATCAAGATAAAGAT
GATTGAGCCAACTTGATATTTTTGCATTATCATATCACTACAAAGAAAAGATTTCGGATTTTTCTTCCTTCATATCTTCT
GAGAAGATTGAATCAAAGATTAAGAAGTTTCAAACTTTTTATTCCAGATCCATTAGAACTAATATTTGGATGTTTTTCTG
CTTGAGCTGTAGGAGCTGAAATTCTCATATACAGTTCTTAGAGGGGGAGTCCCACCTATCTCAATAAAGTCTATGATTGG
TTCGAAGAACGTCTCGAGATTCAGGCGATTGCAGATGATATAACTAGTAAATATGTTCCTCCTCATGTCAACATATTTTA
TTGTCTAGGAGGAATCACGCTTACTTGTTTTTTAGTACAAGTAGCTACGGGGTTTGCTATGACTTTTTATTATCGTCCGA
CCGTTACTGAAGCTTTTGCTTCTGTTCAATACATAATGACTGAAGCTAACTTTGGTTGGTTAATCCGATCAGTTCATCGA
TGGTCGGCAAGTATGATGGTTCTAATGATGATTCTACATGTATTTCGTGTGTATCTCACTGGTGGTTTTAAAAAACCTCG
TGAATTGACTTGGGTTACAGGTGTGGTTTTAGCTGTATTGACCGCATCTTTTGGTGTAACTGGCTATTCCTTACCTTGGG
ATCAAATTGGCTATTGGGCAGTCAAAATTGTAACAGGTGTGCCTGAAGCTATCCCGGTAATAGGATCGCCTTTGGTAGAA
TTATTGCGTGGAAGTGCTAGTGTAGGACAATCCACCTTGACTCGTTTTTATAGTTTACACACTTTTGTATTGCCTCTTCT
TACTGCTGTTTTCATGTTAATGCACTTCCCAATGATACGTAAACAAGGTATTTCTGGGCCTTTATAGAGAAGATACCCTA
AATTTTGGTAATCAATTTTTTACCACTTGGTGTAGGACCAATACAAGTTTATTGCTACAAGTATGGATTATTGAAAAGAA
TAAGACATGGATTTGGATATTTCCCTTCAACTATTCATGTCATGTTAAAAAATTACTAGATAGAGTATGGAGTTGAAGGG
AATTCAACGAAGAGAAAATAGATTATGGGAGTGTGTGACTTGACTTATTAATTAGTCCGTGCAGATATATATCTTTATCT
GGCTGCCACATTGGACAACCAAATGTGTCTTTGTTCCAACCATCGTGTAAGCCCCATACAGAAGATAGACTGGTTCACTT
GAAGAGAATCTTTTCTATGATCAGATCCGAATTATGTCGTACATGAGCAGGCTCCGTAAGGTCCAATAGAATAAATAAGT
AAAATAGCTAAATCATGATTAGGGTTTATCTATTTAATATTTACATTTTTTTTTGAAGATTGAATAGTATGAAAATGCAT
TTATTTCCTATGCATTGACAAGATCTATAGTACAATACTATCGGAGTAAAAAACGGGATCTAAAGAAGAACAGAGATTAG
ACTATATTAGTAACAAGGAAATCCTTTGTGTGTGTATGTGTATATAAAATAAAAAGTTTCTCAATTTTTGGGGGATACAC
ATCAATCGCAAGGTATGAGACGACCCAGAAAGCACTTGATCAATTTTGTAAGCCTACTTGGGTATTGAGTATTTAAGAAA
ATTATTTTCTTTGCAATGAATCATTGCAACTTCGGAAAAGGGAATATGGAAAGGTAAAATGATTCTATCTATGTAAGAAT
CTTTGCATATCTCATATATGCGCATAGATACCCTATATATTTTATATGGATCCCTTTGGTTCTTTTGATTCTTGCTCGAG
CCGGATGATGAAAAATTATCATGTCCGGTTCCTTCGGGGGATGGATTTTTAAGAATTCACCTATCCCAATAACAAAAAAA
CCTGACTTGAATGATCCTGTATTAAGAGCTAAATTAGCTAAAGGGATGGGTCATAATTATTATGGCGAACCCGCATGGCC
AAACGATCTTTTATATATTTTTCCAGTAGTAATTCTAGGTACTATTGCATGTAACGTAGGCTTAGCAGTTCTAGAACCAT
CAATGATTGGTGAACCAGCTGATCCATTTGCAACCCCTTTGGAAATATTACCTGAATGGTATTTTTTTCCCGTATTTCAA
ATACTTCGTACAGTACCTAATAAATTATTAGGTGTTCTTTTAATGGTTTCAGTACCTGCGGGATTATTAACAGTACCTTT
TTTAGAGAATGTTAATAAATTCCAAAATCCATTTCGTCGTCCAGTAGCGACAACCGTCTTTTTGATTGGTACCGCAGTGG
CCCTTTGGTTGGGTATTGGTGCAACTTTACCTATTGATAAATCCCTAACTTTAGGTCTTTTTTAACTAACTTTAGGTCTT
TTTTCAATTGATTGAATAGATGTATCTAGGGAGAAGAAGTCACTTTGAAGCGACTATTCCCTAGATACATCTATTCAATC
AAATTTTGGATCAAGCCTGAAATATGTGAATTATGCAAAAGATCTAAAACCCTCTTTTTTTTTTTAGTAAATCAATTCCC
AAATGTTTTTTCTAGAATGTCCAATAGATTTTTTACGTCTTCTATGTGAAAATGCTCGATTTTCATAAGATCTTCTTGAG
TGTTATTCAAAAGATCCAATAATGTATATATATTGGACCTTTTGAGGCAATTATAGATCCTGGGAGGCAATTCTAATTGG
TCAATAAAAATATATTTCAATGCTTTTTTTTTTTTTCTTAGTTTAGTTAATTTCTCATGAAAGTAAAAAAGAGGTAAAGT
AGTCTTGTGTTGATTGTCCTCTAAATGGAAATTTTTTTCTTCCATATGTAAAAAGGGAATAAATAAATCAATCAAATTGC
GGGAAGCTTCATGAAGTGCTTCTTTAGGAGTTAAACTTCCATTTGTCCATATTTCGAGAAAAAGTATCTCTTGTTTTTCG
TTCCCATTTCCATAAGAATGAATACTATGATTCGCATTTCGAACAGGCATGAATACAGCATCTATAGGATAACTTCTGTC
TTGAAAGCTATGTAGACTTTTTATACGATATCCTCGATTCCTCTCAATTTGTAATCCTATACAAAAATCCATAGGTTCCG
TCAAGCTAGCTATATGTTGTGTATTATCAACAATTTTCACATAAGGCGGTAAGATGATATCTTGAGAAGTTACATATCCG
GGACCCTTTACACAAATAGACGCGTCACAGGTTCCATATAGATTACTTCTCAATACAATTTCTTTCAAATTCAGTAAAAT
TTCATGTACTGATTCTTCAATACCCACTATGTTAGAGTATTCATGTGATATTTTTTCGAATTTTGCGCGTGTGATACATG
TTCCTTCTATTTCTCCAAGCAAAACTCTTCGCATCGAAATGCCTATTGTGTTGGCTTGACCTTTCATAAGTGGAGATAAA
ATAAAGCGCCCATAATAAAGACGTTTACTGTCTACTCTTGATTCAACACACTTCCATTGTAGTGTCTGAGTAGATACTGC
TACTTTCTCTCGAACCATTGTAATATTATTTGATTCTATCATTGAATTGTTTATTTCTCTTGAAATTTCTTCAATGTTTA
GTTTTACACACGCCTTTTTTTAGGAGGTCTACAACCATTATGTGGCATAGGGGTTACATCCCGTACGAAAGTTAATAGTA
TACCACTTCTACGAATAGCTCGTAATGCTGCGTCTCTTCCGAGACCGGGACCTTTTATCATGACTTCTGCTCGTTGCATA
CCTTGATCTACCGCTGTACGAATAGCATTTGCTGCTGCGCTTTGAGCAGCAAAAGGTGTCCCTCTTCTTGTACCCCTGAA
TCCACAAGTACCGGCAGAGGACCAAGAAACTACCCGACCTCTTACATCTGTAACAGTGACAATGGTATTATTGAAACTTG
CTTGAACATGAATAACTCCCTTAGGTATTCTACGTGTATTCTTACGCGAACCAATACGTCCATTCTTACGTGAACCAACT
CTCGGTATAGTTTTTGCCATATTTTATCATCTCATAAATATGAGTTAAAGATATATGGATATATCCATTTCCTCTCAAAA
CAGATCCTTTCCCTTATTTGTACATCGGTTTTTTTAGCAGGTTTATTTTAGATTATCCTTGTCTTTGTTTATGTCTCGGA
TTGGAACAAATTACTATAATTCGTCCCCGCCTACGGATTAATCGACATTTTTCACAAATTTTACGAACAGAAGCTCTTAT
TTTCATATTTTTCATTCCTTACCTTAATTCTGAATTGACTTGTTGGAAGAAAATGGATTTCTTGGAATTTTGAATCTCGA
ATAGTATTTCCCTGGAAAGATATGTTCAACCGCCTAATCTCTCGAATCCTTGTTGCGGAGTCGATAAATTATACGCCCTC
GAGTTGAATCATAATGACTTACTTCAATTTTGACTCTATCTCCCGGTAGTATCCGGATAAAACTACGTCGGATCTTTCCT
GAAACATAACCTAGAATTAGATCTTCATTATCTAAGCGAACCCGGAACATACCGTTGGGAAGTGATTCAGTAATTAAACC
TTCATGAATCCATTTTTGCTCTTTCATTCCAGATAAAACTCCCTTGAAGTATTAACTAATGGAGGAGGAACAAGATTAGA
CAATCCGCTCTTTTTTTTGTATTTTTCACAAATAGGAAGTTTCAGATCCAATTCGGATATCAGAAGGATTACCATATATA
ACACAAAATTTCTCCGCCGATTCCTTGTAAGCGAGCCTCTCGGTCTGTCATTATACCTCGAGAAGTAGAAAGAATTACAA
TTCCCATTCCGCCTAAAATTTTAGGAATTTGTTGATAGTTAGAATAGATTCGTAAACCGGGTCGACTAATCCGTTTTAAA
TTTAAAATATTTCTATAGCTCCTTTCCCTATTCCTTCTATGTCGCAGGGTTGCAACCAAAAAATATTTGTTGGTTTTTCG
GTGTTTCCTGACATTTTCGATGAAACCTTCTCGAAAAAGTATTTTAACAATGTTTTCAGTGATATTAGTAGATGCTATTT
GAACCACCCGTTTTCTATCCATGTCAGCATTTCGTATAGAGGTTATTATCTCAGCAATAGTGTCCCTACCCATGATGGAA
TAAAAATATTAATACCTCCAAATTTGAATATAATCAACATGTTTTTTTTATGATTTATGAATATAAATTATTCAATTTTT
TTTATGAAGTTTGAAAAGGTATATGCGTGAGACATGATCTACTAATTAAATTCATCTATTTCTTTCCAATAGCTTACTCT
AGCCATATCACAGTCTCATTTTATAATACCTCAGGAGCCAATGAAACTATTTTAGTAAAATTTAACTGTCGCAATTCCCG
AGCGATCGGACCAAAAACGCGAGTTCCCTTTGGATTTCCTTCTTGATCAATAAGAACTGCAGCGTTATCATCATATCGAA
TTATCATACCGTTGTCACGTTTGAGTTCTTTAGGGGTACGTACAATTACAGCTCTGACCACTTCTGATCTTTCTAGGGGC
ATATTTGGCACTGCTTCTTTAATCACAGCGACAATAATGTCGCCGATATGTGCATATCGACGATTGCTAGCTCCTATGAT
TCGAATACACATCAATTCTCGAGCCCCACTATTATCCGCAACATTCAAATAGGTTTGGGGTTGAATCATATCATTTTTTT
GATCTGTTCTTTCAATGCACAATGCAAGGATCCAAGAAAAAAAAGAAATATTATTTGTCAAAAAACCTGCTATTTTTTCA
TTCCCAAGACCTATTTCTTTTGGGTTTACATCCTTATCCCGATCCTGAAATAATAAATTGAGTTCGTATAGATATTTTGG
ACGCCGCTATTGAAATAGCCTTTCTGGCTATATTTTCTGATACTCCGCCCATTTCATAAAGTATTCGACCCGGTTTAACA
ACAGCAACCCAATATTCGGGGGATCCTTTCCCCGAACCCATACGTGTTTCTGCAGGTCTTATTGTAACTGGTTTGTCTGG
AAATATACGTACCCATATTTTTCCACCACGACGTGCATTTCGGGTCATTCCTCGTCGACCTGCTTCTATTTGTCTAGATG
TGATCCAAGCGGGTTCAAGTGCCTGAAGACCATATTTACCAAAACAAATATGATTACCTCGAAAAGAAATTCCCTTCATT
CGTCCTCTATGTTGTTTACGGAATCTAGTTCTTTTAGGGTTATAGTTGATGGTTGTTTCTAAATTTCATCTCTACTACAG
AACTGGACATGAGAGTTTCTTCTCATCCAGCTCCTCGCGAATAATAGGATTCAAAAAAGTTAATTTGAATTAAGATATAT
GTATTTTATTAATAATAGATAATCATTTGAATCGCGGGATTCTTTGAGATTTCATATAATCAATTAGTAAGTTGTATATC
CTTTTTGGATATATAATTCTACATATTAAACATATATGTTTTTTTAGAATAGTATTTTTTTTTTTCTTAATTATCTATAA
TGAAAATATTCTTAATATATAGCCTTATATTGAATCTTTCCTTTTTTTTTTTACTTTTTTCAGATTGAAAATTTATCAAT
CTAAAAAAGGTTTTCGCGGGCGAATATTCTTTATTTCAGTTCTAGGGTTAACTCATGACTTCTCAGAATAGATGAATTGG
TTCTCAGTTTCTTCCGCCATCCCGGCCAATGAATCATTAGAATTTTTTTTTTACAATCTTTTACATTCACAGGTTTCATC
GTTCCCATCGCTTTTTGCTTAATGGTTAGGTCTCAATTCTACAATGGAGCTCTTATCTTAATGAAATTTATTTTTGAGTC
AATCTTCTCAGTCTTTATTGGCTCGAGTCTCTTGGTTTTTTTCTATGAACAGATTCATTTAATTATGAATGAATCTGTAT
TGATGCTTTATTACATTGCCTTTTATTAGATGACTCATAGACCTTACATATTGGAATTCTATATCGTTGATCTTTTTTCT
CTCTTTCTCTCACCTGTCCATTTATCCACATCTTTTTCTATATTTTCCCTTCACAACTTCGACTTCAGATTTATTTTTTT
GTTTATGCAAAATAGATTTCAGTTGCTACAATGATATGATTAATATATCATATCTTGACTGGTTTTTTAGATCCAGATAA
TACGAAGCGATGAGTTGGTTTTTAGTTCTATATTTTTTAGTTTATATTATTGGGTCCTTTTTTTTTAATCTCACCCCTAA
AAAACCCAACGAGTCACACACTAAGCATAGCAATAAACTAAAATGGTCAATCAAATTTTTATTCAACCCTATAGAATTAT
AATTGTTTATTTCATTTTTGATTGAACAAAAAATACTAATACTCATTTATTCTTTTTTGTTCAATTCATAGATAGAAACA
AAAGAAAAGTAAATCTTTTTTAGTCATTGTCTATAAATATCCAAATTTTGATGCCTAATACCCCATAGATAGTTCGAACT
GTATAGCAACAATAATCTATTTTAGCGCGAATGGTTTGTAGGGGAACTCTACCTTCTCTGATCCACTCGATGCGTGCAAT
TTCTTTTCCATCTATACGCCCTCCTATTTGTACTTGAATTCCCTTTGTATCGGTTTGTTCAGTTAATTCAATAGCTTTTT
TCATTGCTTTCCGAAATGAAACTCTATTTTTCAATTGTCCAGCTATAAATTCTCCAAGAATGTTGGAGTTTCCATAAGGT
TTTGCAATTCTTCTGATAGCTATGTTAAGTTTTCGGTTTACCCAATTAAATTCTTTTTCTAAATTCATCTGTAATTCTTC
GATTCCGCGTGGTCTACTTTCTATTAAAAATTTTGGGAATCCCATATAAATTATGACTTGTATCAGGTCGATTCTTTTTT
GAATCTCTATACGTGCAATTCCCTCGACACCAGAGGATATTCTCATATTTTTTTGTACATAATTCTGGATATAATTTCGT
ATTTTTTGATCTTCTTGTAAACCTTCAGAATAATTTTTTGGTTGTGCAAACCAAAGGGAATCATGACTCTGGGTTGTCCC
AAGTCTGAAACCAAGTGGATTTATTTTTTGTCCCATACTCCCTCACTACTATACATATTGTGATATAATTTATCTGTAGA
TTTCTTTTTACATGTAGGTTTTTTTACCGTGCTAAATAGTCTCTCTCTCTCTATTCACTTAAAGATAGATCCTTTACTAC
AATTACTATATGACATGTAGGTCTCTTTATAGGATAACTGCGTCCTCTAGCGCGAGGTTTTAATTTTTTCACTGTAGTAC
TTTCATAGACTTCGGCTTTATTAATTATTAAATTGGTTTCCTTGGAATCAAAATTGTAACTAGCATTTGCTGCTGCAGAA
TAAACCAATTTTAAAATGGGATAACATGCTCGATAAGGCATAAGTTCTAATATAATTAGTGTTTCCTCGTAGGAACGCCC
ACGAATTTGATCAATTACTCTTCGCGCTTTATCAGCAGACATAGATATATGTTGACCTATAGCATGGATTTCTGTTTTTC
TTTTTTGTAGCATAAGGTTCCTCTCCTAGTTTCTACTAATGAATGAAAAGTATCTATATATTTTTTTATTAATTTTAACG
ACGAGATTTATTATCGCCTTTTGCATGTCCTCGAAAGTTTAAAGTAGGTGAAAATTCTCCCAATTTATGTCCTACCATAC
GATCCGTTATAAAAATGGGTAAATGTTCTTTTCCATTATGGATAGCAATAGTATGTCCAATCATTGTGGGTACAATGGTA
GATGCTCGGGACCAAGTTACTATTATTTCTTTTTCCGCTTTTGTGTTAAGCTTATCTATTTTTTTTAATAAATGCTTTGC
CACAAAAGGGTTTTTTTTTAGTGAGCGTGTCACAGTTTACTCCTTTTTTTCTTTTGTAAAGAAAGAGGAAGAAAGATATT
CGATTTTCTCTCCTATTTACTACGGCGACGAAGAATCAAATTTTCACTATATTTATTCCTTTTTCTACTTCTTCTTCCAA
GTGCAGGATAACCCCAAGGGGTTGTGGGTTTTTTTCTACCAATTGGGGCCCTCCCTTCCCCACCCCCATGGGGATGGTCT
ACAGGGTTCATAACTACTCCTCTTACTACGGGACGCTTCCCTAGCCAACGCTTAGATCCGGCTCTACCCAAACTTTTCTG
GTTCACCCCAACATTCCCCACTTGTCCGACTGTTGCTGAGCAGTTTTTGGATATCAAACGGACCTCCCCAGAAGGTAATT
TTAATGTGGCCAATTTCCCCTCTTTTGCAATCAGTTTCGCTACAGCACCCGCTGCTCTAGCTAATTGTCCACCCTTTCCA
AGTGTGATTTCTATGTTATGTATGGCCGTGCCTAAGGGCATATCGGTTGAAGTAGATTCTTCTTTTTGATCAATCAAAAC
CCCTTCCCAAACTGTACAAGCTTCTTCCAAAGCATACGGCTTTCTGGATGTAGATGATGATATCTATACAGATGGATTTT
CTATATATGGTATAATGAAGTACCACATGAGTGGATCTATAGGAATCCAAATATGCCGAATCACTCATGTTAGGATCTTC
TACATCCTAGGTCTTCCCGTTCCGTCATCTGGCTTATGTTCTTCATGTAGCATTCAGACCGAATGACTCTATGAAATTAC
GTCGATACTTCCACATATTATGGGTAACGTAGGAGACATCTCTATTTTTCCCCCGGGGAATCTTTCGAATTACCACTGCT
TAGCTTTCAATTCGCCTCTGACCATCAAATGAAATGTGAATAACCCGTCCTCCTCTCTTTGAAACAAGGGGTGTTTCCGG
TTCTGTCGGTGCTTGAAACAATTTTGTCTTCTCCATATTACTATATCTCTAGAGTCAATAATTTTATATGAGGAACTACT
GAACTCAATCACTTGCTGCCGTTACTCTTCAGTTTTCTGTTGAGGTCTATCCTGTAGAGGTACTCAAATTGGATCAGTGA
TCAATTTCTAGGTTTCGTCGTAAACCTAATTGGTTACTTCCAATTACGTAAATCAATAGTTCAAACCGCACTCAAAGGTA
GGGCATTTCCCATTTTTATAGGAACTTCTGTACCAGAAACAATGGTATCTCCAATTATAGCCCCTCTGGGATGTAAAATA
TATCTCTTCTCACCATCCCCATAGTGTATGAGACAAATGTATGCATTTCGATTAGGGTCGTATTCGATGGTTACGATTCT
ACCATATCTGTTTTTTTCATTCCGTCGAAAATCGATTTTACGGTATAGACGCTTATGACCTCCCCCTCTATGCCCTGCGG
TAATGATTCCTCTGGCATTACGACCTTTACCACAACGACGCTGTCCATAGATCAAATTATTTCGTGGATTGGATTTCACT
TGACTGTCTACGGTTCCATTGCGTGTGCTCGGGTTAGAAGTTTTGTATAAATGTATCACCATGCTATTAAGTATTTTGAT
TTAAGTTCTTTTCTTTCTAAGAGGTGGAATAGAATAACCCGGTTGAAGCGTAATGATCATACGTCTGTAATGCATTGTAT
GTCCCATAATAGGTCCCATTCTTCTACCCTTTCCCGGGAGTCGATGACTGTTCATAGCTATTACCTTGACACCAAAGAAG
AGTTCGACCCAATGCTTTATTTCTGTCCTAGTTGATCCTGATTCGACATTAGAAGTATATTGATTTTTCCCCAATAACCG
AATACTTTTGTCTGTAAGTACTGCAGATTTTATTTCATCCATAAATCTATTTTCTTCCCTATGAGTTCTAGTATCAATAA
CTGTTCATATGTTATGATATGAATATACCACACCAATTCGTTATGTATGGATGATGAGATTCCATTGATACAGAGCCAAT
TCCAATAGACGGTCCCATTGGCGTGCATCCAGTAGGAATTGAACCTACGAATTCGCCAATTATGAGTTGGGCGCTTTAAC
CATTCAGCCATGGATGCTTAGCGGGGATCCTCGTACATGGTGAATAACCAAATTCCAATTGAAATCAAATCTTTCGGATA
AATCAATGCAATTTAGGAGAAATCAATGAAAGGACATCAATTCAAATCCTGGATTTTCGAATTGAGAGAGATATTGAGAG
AGATCAAGAATTCTCACTATTTCTTAGATTCATGGACCCAATTCAATTTAGTGGGATCTTTCATTCACGTTTTTTTCCAC
CAAGAACGTTTTATAAAACTCTTTGACCCCCGAATTTGGAGTATCCTACTTTCACGCAATTCACAGGGTTCAACAAGCAA
TCGATATTTCACGATCAAGGGTGTAATACTCTTTGTAGTAGTGGTCCTTATATATCGTATTACCAATCGAAATATGGTCG
AAATTCAAAATCTCTATTTGATGGGGCTTCTTCCTATACCTATGAATTCCATTGGACCCAGAAATGATACATTGGAAGAC
TCCTTTGGGTCTTCCAATATCAATAGGTTGATTGTTTCGCTCCTGTATCTTCCAAAAGGAAAAAAGATCTCTGAGAGTTG
TTTCCTGAATCCGAAAGAGAGTACTTGGATTTTCCCAATAACTAAAAAGTGTAGCATGCCTGACTCTAACTGGGGTTCGC
GGTGGTGGAGGAACTGGATCGGAAAAAGGAGGGATTCTAGTTGTAAGATATCTAATGAAACCGTCGCTGGAATTGAGATC
TTATTCAAAGAGAAAGATCTCAAATATCTGGAGTTTCTTTTTGTATATTATATGGATGCTCCTATCCGCAAAGACCATGA
TTGGAAATTGTTTGATCGTCTTTCTCTGAGGAAGAGGCAAAATAGAATCAACTTGAATTCGGGACCGCTATTCGAAATCT
TAGTGAAACACTGGATTTGTTATCTCATGTCTGCTTTTCATGAAAAAATACCAATTGAAGTGGAGGGTTTCTTCAAACAA
CAAGGGGCTAGGTCAACTATTCAATCAAATGATATTAAGCATGTTTCCCATCTCTTCTCGAGAAACAAGGGGGCTATTTC
TTTACAAAACTGTGCTCAATTTCATATGTGGCAATTCCGCCAAGATCTCTTCGTTAGTTGGGGGAAGAATCCGCACGAAT
CGGATTTGAACGTATTGAGAGAGAATTGGATTTGGTTAGACAATGTGTGGTTGGTAAACAAGGATCGGTTTTTTAGCAGG
GTACGGAATGTATCGTCAAATATTCAATATGATTCCACAAAATCTAGTTTCGTTCAAGTAACGGACTCTAACCAATTGAA
AGGATCTTCTGATCAATCCAGAGATCCTTTGGATTCCATTAGTAATGAGGATTCGGAATATCACACATTGATCAATCAAA
GAGAGATTCAACAACTAAAAGAAAGATCGATTCTTTGGGATCCTTCCTTTCTTCAAACGGAACGAACAGAGATAGAAATA
GAATCAGACCTATTCCCGAAACGCCTTTCTGGATATTCCTCAATGTCCCCGCTATTCACGGAACGTGAGAAGCGGATGAT
TAATCATCCGCTTCCGGAAGAAATCGAAGAATTTCTTGGGAATCCTCCAAGATCCATTCGTTCTTTTTTCTCTGACAGAT
GGTCAGAACTTCATCTGGGTTCGAATCCTACTAAAAGGTCCACCAGAGATCAGAAATTGTTGAAGAAACAACAAGATCTT
TCTTTTGTCCCTTCCAGACGATCGGAAAAGAAAGAAATGGTTAATATATTCAAGATAATTACGTATTTACAAAATACCGT
CTCAATTCATCGTATTTCATCAGATCCAGGATGTGATATGGTTCCGAAGGATGAACCGGATATGGACAGTTCCAATAAGA
TTTCATTCTTGAACAAAAATCAATTTTTTGATTTATTTCATCTATTCCATGACCGGAACAGGGGAGGATACACGTTACAC
CACGATTTTGAATCAGAAGAGAGATTTCAAGAAATGGCAGATCTTTTCATTCTATCAATAACCGAGCCGGATCTGGTGTA
TCATAAGGGATTTGCCTTTTCTATTGATTCCTACGGATTGGATCAAAAACAATTCTTGAATGAGGTATTCAACTCCAGGG
ATGAATCGAAAAAGAAATCTTTATTGGCTCTACCTCCTATTTTTTATGAAGAGAATGAATCTTTTTATCGAAGGATCAGA
AAAAAATGGGTCCGGATCTCCTGCGGGAATGATTTGGAAGATCCAAAACCAAAAAGAGTGGTATTTGCTAGGAACAACAT
AATGGAGGCAGTCAATCAATATAGATTGATCCGAAATCTGATTCAAATCCAATATAGCACCTATGGGCACATAAGAAATG
TATTGAATCGATTCTTTTTTGGGATTCAAAGAGATCAGGATACTGTGAATCATAGAACTATAATGAAATATCCAATCAAC
CTACATTTATCGAATTTGAAAAAGAGTCAGAAGAAATGGTTTGATCCTCTTATTTTTAGTTCTCGAACCGAGAGATCCAT
GAATGGGGATCCTGATGCATATAGATATAAATGGTCCAATGGGAGCAAGAATTTCCAGGAACATTTCGTTTCTGAGCAGA
AGAGCCGTTTTCAAGTAGTGTTCGATCGATTACGTATTAATCAATATTCGATTGATTGGTCTAAGGTTATCGACAAAAAA
GATTTGTCTAAGTCACTTCGTTTCGTTTTGTCCAAGTCACTTCTTTTTTTGTCCAAGTTGCTTTTCTTTTTGTCTAACTC
ACTTCCTTTTTTCTTTGTGAGTTTCGGGAATATCCCCATTCATAGGTCCGAGATCTACATCTATGAATTGAAAGGTCCGA
ATGATCAACTCTGCAATCAGTTGTTAGAATCAATAGGTCTTCAAATCCTTCATTTGAAAAAATGGAAACCCTTCTTATTG
GATGATCATGATACCTCCCAAAAATCGAAATTCTTGATCAATGGAGGAACAATATCACCAGTTTTGTTCAATAAGATACC
AAAGTGGATGATTGACTCATTCCATACTAGAAATAATCGCAGGAAGTCCTTTGATAACACGCATTCCTATTTCTCAATGA
TATTCCATGATCAAGACAATTGGCTGAATCCCGTGAAACCATTTCATAGAAGTTCATTGATATCTTCTTTTTACAAAGCA
AATCGACTTCGATTCTTGAATAATCCACATCACTTCTCCTTCTATTGTAATAAAAGATTCCCTTTTTATGTGGAAAGGGC
CCGTATCAATAATTATGATTTTACGTATGGACAATTCCTCAATATCTTGTTCATTCGCAACAAAATATTTTCTTTGTGCG
TCGGTAAAAAAAAACATGCTTTTTGGGGGAGAGGTACTATTTCACCAATCGAGTCACAGGTATCTAACAGATTCATACCG
AACGATTTTCCACAAAGTGGTGACGAAATGGATAACTTGTACAAATCTTTCCATTTTCCAAGTCGATCCGATCCATTCGT
TCGTAGAGCTATTTACTCGATCGCAGACATTTCTGGAACACCCCTAACAGAGGGACAAATAGTCAATTTTGAAAGAACTT
ATTGTCAACCTCTTTCAGATATGAATCTATCTGATTCAGAAGGGAAGAACTTGCATCAGTATCTCAATTTCAATTCAAAC
ATGGATTTGATTCACACTCCATGTTCTGAGAAATATTTACCATCCGAAAAGAGGAAAAAACGGAGTCTTTGTCTAAAGAA
ATGCGTTGAGAAAGGGCAGATGTATAGAACCTTTCAACGAGATAATGCTTTTTCAACTCTCTCAAAATGGAATCTATTCC
AAACATATATGCCAGGGTTCCTTACTTCGACAGGGTACAAATATCTAAATTTGAGATTTTTCGATACTTTTTCAGACCTA
TTGCCGATACTAAGTAGCAGTCAAAAATTTGTATCCATTTTTCATGATATTATGATATCATGGCGATTTCTTCAGAAAAA
ATTGTGGAAGACACAATGGAATCAGATAAGTGAGATTTCGAGTAAGTGTTTCCATAATCTTCTTTTGTCCGAAGAAATGA
TTCATCGAAAAAATGAGTCACCATGGACACATCTGAGATCGCCAAATGTTTGGGAGTTCCTCTATTCAATCCTTTTCCTT
CTTCTTGTTGCTGGATATCTCGTTCGTACACATCTTCTCTTTGTTTCCCGGGCCTCTAGTGAGTTACAGACAGAGTTCGA
AAAGGTCAAATCTTTGATGATCCCATCATCTATGATTGAGTTGCGAAAACTTCTGGATAGGTATCCTACATCTGAACCGA
ATTCTTTCTGGTTAAAGAATCTCTTTCTAGTTGTTCTGGAACAATTAGGAAATTCTCTAGAAGAAATAAGGGGTTACGCT
TCTGGCGGCAACATGCTATTGGGTGGTGGTCCCGCTTATGGGGTCAAATCAATACGCTCTAAGAAGAAATATTTGAATAT
CAATCTCATCGATCTCATAAGTATCATACCAAATCCCATCAATCGAATCACTTTTTCGAGAAAGACGAGACATCTAAGTC
ATACAAGTAAAGAGATCTATTCATTGATAAGAAAAGGAAAAAACGTGAACGGGGATTGGGTTGATGATAAAATAGAATCC
TGGATCGCGAACAGTGATTCGATTGATGATGAAGAAAGAGAATTCTTGGTTCAGTTCTCCACCTTAACGACAGAAAAAAG
GATGGATCAAATTCTATTGAGTCTGACTCATAGTGATCATTTATCAAAGAATGACTCTGGTTATCAAATGATTGAACAGC
CGGGAGCAATTTACTTACGATACTTAGTTGACATTCAGAAAAAGTATCTAATGAATTATGAGTTCAATAAATCCTGTTTA
GCAGAAAGACGGATATTCCTTGCTCATTATCAGACAATCACTTATTCACAAACCCCGTGTGGGGCTAATCGTTTTCATTT
CCCATCTCATGGAAAACCCTTTTCGATCCGCTTAGCCTTATCCCCCTCTAGGGGTATTTTAGTGATAGGTTCTATAGGAA
CTGGACGATCCTATTTGGTCAAATGCCTGGCGACAAACTCCTATGTTCCTTTCATTACAGTATTTCTGAACAAGTTCCTG
GATAACAAGCCTAAAGATTTTCTTATTGATGATATCAATATTGATGATAGTGACGATATTGATGCTAGTGACGATATAGA
TCGTGACCTTGATACGGAGCTGGAGCTGCTAACTATGATGAATGCGCTAACTATGGATATGGTGTCGGAAATAGACCTAT
TTTATATCACCCTTCAATTCGAATTAGCAAAAGCAATGTCTCCTTGCATAATATGGATTCCAAACATTCATGATCTGGAT
GTGAATGAGTCGAATTACTTATCCCTCGGTCTATTAGTGAACCATCTCTCCAGAGATTGTGAAAGATGTTCCACTAGAAA
TATTCTTGTTATTGCTTCGACTCATATTCCCCAAAAAGTGGATCCCGCTCTAATAGCTCCGAATAAATTAAATACGTGCA
TTAAGATACGAAGGCTTCTTAAACAACGAAAGCACTTTTTGACTCTTTCATATACTAGGGGATTTCACTTGGAAAATAAA
ATGTTCCATACTAATGGATTCGGGTCCATAACCATGGGTTCCAATGCACGAGATCTTGTAGCACTTACCAATGAGGCCCT
ATCAATTAGTATTACACAGAAGAAATCCATTCTAGACACTAATACAATTAGATCCGCTCTTCATAGACAAACTTGGGATT
TGCGATCCCAGGTAAGATCGGTTCAGGATCATGGGATCCTTTTCTATCAGATAGGAAAGGCTGTTGCACAAAATGTACTT
CTAAGCAATTGCCCCATAGATCCTATATCTATCTATATGAAGAAGAAATCACGTAACGAAGGGGACTCTTACTTATACAA
ATGGTACTTCGAACTTGGAACGAGCATGAAGAAATTAACGATACTTCTTTATCTTTTGAGTTGTTCTGCCGGATCGGTCG
CTCAAGATCTTTGGTCTCTACCCGGACCCGATGAAAAAAATGGGATCACTACTTATGGACTCGTTGAAAATGATTCTGAT
CTAGTTCATGGCCTATTAGAAGTAGAAAGCGCTCTGGTGGGATCCTCACGGACAGAAAAAGATTGCAGTCAGTTTGATAA
TGATCGAGTGATATTGCTTCGTCGGACCGAACCAAGGAATCCCTTAGATATGATGCAAAAAGGATCTTGTTCTATCCTTG
ATCAGAGATTTCTCTATGAAAAATACGAATCGGAGTTTGAAGAAGGAGAAGGAGCCCTTGACCCGCAACAGATAGAGGAG
GATTTATTCAATCACATAGTTTGGGCTCCTAGAAGATGGCGCCCTTGGGGCTTTCTATGGATCGAAAGGCCCAACGAATT
GGGATTTCCCTGTTGGTCCAGGTCATTTCGGGGCAAGCGGATCATTTATGATGATTCGGAGTTCTTGCAGAGTGGAACCA
TGCAGTACCAGACACGAGATAGATCTTCCAAAGAAGAAGGCCTTTTTCGAATAAGCCAATTCATTTGGGACCCTGCAGAT
CCACTCTTTTTCCTATTCAAAGATCAGCCCTTTGTCTCTGTGTTTTCACATCGAGAATTATTTACAGATGAAGAGATGTC
AAAGCGGCTTCTTACTTCCCAAACAGGTCCTCCTCCATCTCTATATAACCGCTGGTTTCTCAAGAATACGCAAGAAAAGC
GCTTCAAATTGTTGATTAATCGCCAGAGATGGCTTAGAACCAATAGTTCATTATCTAATGGATCTTTCCGTTCTAATACT
CTATCCGAGAATTCTCAGTATTTATCAAATCTCTTCCTATCTAACGGAAGGCTATTGGATCAAATGGCAAAGACATTATT
GAGAAAAAGATGGCTTTTCCCGGATGAAATGAAAATTGGATTCTTGTAACAGGAGAAAGATTTCCCATTCCTTAGCCGGA
AAGATATGGGGCCATGAAAGAGGGATTAAGTGAAACAGAATTGGCTGGGTGGTAGAGTCATGGAAACACTTCTTTCTTCC
ACTCCATGGAACAATATGCTATGCTACTGCTGAAACATGGAAGGATTGAAATCTTAGATCAAAACACTATGTATGGATGG
TATGAACTGTCTAAACAAGAAAGCGAACAACCCGTTCAGATATTCACGACCAAGAAGTACTGGATTCTCCTTCGGATAGG
CCCTGAAAGGAGAAGGAAGGCTGGAATGCCAACAGGCGTCTATTATTGAATTCACCTCAGCCGATAGTACCCATTTGCGG
AACGTCCAGTGCCAAAGTCACTGAATGGGTAAGTCGCCAATCCCTAAAACGGACTATGTAATGTACTTTATCTGCTGGGT
TACGAGCGGGCATTTTACCAGAGGTTTCTAATCTAACCTTGTGTGATTCCCATACTCGGGGGTGGGTGCAGGGCGGGCGA
TTTTAAAGCAGACTCCCCATTCATTAGATAGAGAAGATCACCAACATTTCGTGATTCGCTGCCGAACTTTTTCTAATTCA
ATGAGTATTCTCAATATTATGCCTTGAAGAGGACTCGAACCTCCACGCTCTTTAGCACGAGATTTTGAGTCTCGCGTGTC
TACCATTTCACCACCAAGGCATCTTGAAAGTGAATCGTATTCCATGAATATGATATCTATCTAGTGCGATGTATGGAATA
TATGACAAGGGTGGAGTATTGCTATTGATCGGACATGTCATATAGGCCCGAGTCGGACATCCAATTGCTTCGATTTGAAG
TAGGATGCCTTATATATCTATATCAAAAAGATGGACAATCAAACCTATTTCTCGATTCAATAGAAGCCCAAAGAGGTGAA
TAGGGTCCCAAATAAGGAGAGATAGATAAAAAGCAAGTCCGATTTGATTCCATCTATTCCTAATCCTAAATGGAATGTAG
GGATCCATATGTAAACATAGTATCTATTTAGATACTAGATACGCTCGAATGACTCCTTCTCATAATGAGAATGTATATAA
CCCTATTCCGGTCTGGCCCGGCATGGAATGAACTTATAATCATGGAATCGACTCGATCATCCGATTCTAGATTATAAGTT
CATAACCCTAGCCCATTCCCGTTTTGGGCGGAACAGATCTACTAATTCTTTGATTCCAGTTAGTAAGAGGGATCTTGAAC
TAAGAAATAGACCCTAGAAGCTAAACTAAAAAAGGGTATCCTGAGCAATTGCAATAATCGGGTTCATTGATATTCCTGGT
ATAGTAGATGCTATCACACATACAATTAGACTCAATTCAATGGAATTGTTTGATCTTAAAGGGGATCTTCTATAATCTCG
CACGTGAGGGGTTATTTCTTGGTTTCGTCCAGTCATTAATAACTTGATTATTTTTAGATAATAGTAAATAGAAACAACGC
TTGTAAGGAGTCCTATTAAAACCAAGAAATAGAGGCCTGCCTGCCATCCACACCAGAATAAATAGAGTTTTCCGAAAAAA
CCTGCTAGTGGAGGAAGACCTCCTAGGGATAAGAGACATAGGGCTAAAGAGAGAGCCAAAAAGGGATCTTTTGTGTATAA
TCCTGCATAATCTCGAATGTTATCAGTTCCGGTACGTAGACCAAATAATACAATGCAAGCAAAAGCTCCTAGGTTCATGG
AGATATAGAACAGCATATAAGTGATCATGCTTGCATATCCATCATTTGAGTCTCCAACAATTATTCCAATAATTACATAT
CCGATTTGACCTATGGACGAATATCCAAGCATACGTTTCATGCTTGTTTGAGTAATAGCTATGAGATTTCCCAATATCAT
GCTAAGAATAGCTAGGATTTCCAGAAGAAGATGCCATTCGTTTGATGAGAAATAAAAAGGAATATCGAAAATTCGAGTGG
CTGAAGCTGAAGCAGCTACTTTCGAAGTAACAGAAAGAAAAGCAACGACTGGAGTGGGAGAGTCAGAGTCGAAAAGAGGA
TTCCTCACTTCTTTCTCTCATTCAAAACCGTGCATGAGACTTTCATCTCACACGGCTCCTAAGTGATAAGCAAGAAGAAC
TCATCTTCTTTCTTTTTTGATTACCTTCCTCGCGTATGTATAAGACCGAATCCCTTCGATTTCTAAAAAGGATTACTAAT
CCTTAACTTTTCGAGGAATCCTTCATCAGTGGTTGTGAATGACTGATTTTTTCAATCTTTTCGACCTTGGTTCCGTAGGA
GCAAGTCAGAAAGATTGAGAAATAGAACCATCTGATTTGATTCGTTCTCAATAGCCATGAGATGATCATATTAGGGTGAT
CCTTTTGTCGACGGATGCTCCTATTATACTCGTAGTCTCTGAAGGATGAGAACCAACTATGTAGCATCTACATCGAGAAT
TCAAGTATTGTATACGTCATTAGTCCGATCCTTTGTAGGAACTACCCGTAATAACGAACTTGCAAAATGAATCTCTTTAT
GATAAAGAGATTCGTCGTTCCTGACCCTGCTTCACCTTAATTGTTATTTGAACAAGTAAAAGTTCTGTCTTGATCCGAGT
GGGGATAGCATTTCTCTTCTGCATGTCCATGGAGTTTTGAAAAATCCAAACATCTCCGAGATAGAGAGGTAGGAATTTAT
CGAACGAACCGCACTCCTTCGTATACGTCAGGAGTCCATTGATGAGAAGGGGCTAGGGAAAGCTTGAACCCAATTCCTAC
AGTGATGAATATGAGCGCAATTAAAATTCCTGGGGAGTTATACATTTGTGTATTGATAAGACCATTCACTATTTCTTGAA
GCTCGATCTCTCCCCCGGATGAACCATATAGCCAAGAGAAACCATGAACCAGAATAGAAGAGCTTGCGCCACCCATGAGT
AAATATTTCATAGTAGCCTCATTAGACCGTACATCTTTCTTGGTATATCCAGATAATAGGTAGGAGCATAAACTGAAACA
TTCTGGAGCTACAAAGATAGTTATTAAATCGTTAGCACCGCATAAAAACATTCCTCCTAGAGTAGCTGTTAATACGAATA
AGAGAAACTCTGTTATAGCCATTTCTGTACATTCAATGTACTCTACGGATAGAGGAATACATAGAGTTGAACATAGTAAA
ATAAGAAATTGAAAGATTTCGTTGAAATTGTTCGTTTGGAAATTTCCCGAAAAGCTAATCATAGGTTCTTCTCTCCATCG
GAACAATAGGGCCATTATGCTCATTACTAAACTTGTTGAAGAGATGAAATAGAACCAAGGTATATCTTTTTGATCAGAGG
TTGAATCGATCATCAGAAGAAGAATTAGGCCAAAAATTAGGATACACTCTGGGAAAATAAAACTTCCATCGAAGAGAAGC
AAATGAAAGGCTTTCATAAAAATTCTCGTAGAATCGAGAATGAAGTTTTCATTCTGTACATGCCAGATCATGAATTAGTA
ACTGCATCCAATTTCCAAAAAAATCCCAATTGTTTCGAACTTTCTATTTTTGGAATGGAATATTTACGGAATCTCCATGA
ATAGGATCAAACCTTATTCCATGGTATTTCCATGAGGTTCCTCTTTCTTATTCTTAAGCAAGTCCCCGAGAGGGCTTAGT
TGATCCATGATTTATCTTTCGTTTGTTTTGAGAAATATATCGATCAATTCCGATTCTTTCTTTTTCTCTTGATTCTTTTC
CGATCGAGATGTATGGATCCGTGGATCTATGTGTCTATATATATATATATATCGATCCTGTTTATGGATTAACGAAAATG
TGCAAAAGCTCTATTTGCCTCTGCCATTCTATGAGTCTCTTCCTTTTTGCGTATGGCATCGCCACTCCCTTTGGCAGCAT
CCACTAATTCGGAACTTAATTTGAAAGCCATATTTCGACCCGGACGTTTTCGGGATGCCGCTAATAACCAACGAATGGCA
AGCGCTTTTCCTTGTGTGGATCCTATTTCAATGGGAACTTGATGAGTCGATCCACCTACACGTCTTGCTTTTACTGCTAT
ATCGGGAGTTACTCCACGTATTGCTTGACGTAAAACAGATAGTGGATTTGTTTCTGTCTTTTGTTGAATCTTTTTCATGG
CTCGATAGATAATTTGATAAGCCAATGATTTTTTTCCGTGTTTCAGAATACGGTTAACCAACATGTTAACTAATCGATTA
CGATAAATTGGATCCGATTTTGCAATTTTTTCTTCTGCAGTACCTCGACGTGACATGAGCGTGAAAGGGGTTCAAGAATC
AGTTTTCTTTTTATAAGGGCTAAAATCACTTATTTTGGCTTTTTTACTCCATATTGTAGGGTGGATCTCGAAAGATATGA
AAGATCTCCCTCCAAGCCGTACATACGACTTTCATCGAATACGGCTTTCCACAGAATTCTATATGTCTCTATGAGATCGA
GTATGGAATTCTGTTTACTCACTTTAAATTGAGTATCCGTTTCCCTCCCTTTCCTGCTAGGATTGGAAATCCTGTATTTT
AGATATCCATACGATTGAGTCCTTGGGTTTCCGAAATAGTGTAAAAAGGAGTGCTTCGAATCATTGCTATTTGACTCAGA
CCTGTTCTAAAAAAGTCGAGGTATTTCGAATTCTTTGTTGACACGGACAAAGTCAGGGAAAACCTCTGAAATTATTTCAA
TATTGGACCTTGGACATATAATAGTTCCGAATCTCTTTAGAAAGAAGATCTTTTGTCTCATGGTAGCCTGCTCCAGTCCC
CTTACGAAATTTTCGTTATTGGGTTAGCCATACACTTCACATGTTTCTAGCGATTCACATGGCATCATCAAATGATACAA
GTCTTGGATAAGAATCTACAACGCACTAGAACGCCCCTGTTGACGATCCTTTACTCCGACAGCATCTAGGGTTCCTCGAA
CAATGTGATATCTCACACCGGGTAAATCCTTAACCCTTCCCCCTCTGACTAAGACTACAGAATGTTCTTGTAAATTATGG
CCAATACCGGGTATATAAGCAGTGATTTCAAATCCAGAGGTTAATCGTACTCTGGCAACTTTACGTAAGGCAGAGTTTGG
TTTTTTGGGGGTGATAGTGGAAAAGTTGACAGATAAGTCACCCTTACTGCCACTCTACAGAACCGTACATGAGATTTTCA
CCTCATACGGCTCCTCGTTCAATTCTTTCGAAGTCATTGGATCCTTTTCTTCGTTCGAAAATATCCTCCCTTCTTCCACT
CCGTCCCGAAGAGTAATTAGGACCAATTTAGTCACGTTTTCATGTTCCAATTGAACACTTTCCATTTTCATTTTGAATTA
TTTTCAAAGGAGAAGATTATTCTCTTTACCAAACATATGCGGATCCAATCACGATCTTCTAATAAGAACAAGAGATCTTT
CTCGATTAATCCCCTTGCCCCTCATTCTTCGAGAATCAGAAAGATCCTTTTCCAGTTTGAATTTGTTCATTTGGAATCTG
GGCTCTTCGACTTCATTTTTCTTTTTGAATTTTTCCCCGTTTTTTTATATCATTCCTTAAGTCCCATAGGTTTGATCCTA
TAGGTTTTGACCCATTTTCTCATTGAGCGAAGGGTACGAAAAAAAATAAGTATGTGAAATACTCGATTTTTTCTTATGCC
TCTCTCCCTATACCATACCCATAGGTACAGTGATTGAATCAATAGAGAACCTTTTCTTCTGTATGAATCGATATTATTAC
ATTCCAATTTCTTCCCGATACGTCCCAAGGAAAATCTCGAATTGGATCCCAAATTGACGGGTTAGTGTAAGCTTATCCAT
GCGGTTATGCACTCTTCGAATAGGAATCTATTTTCTGAAAGATTCTGGCTTTCGTGCTTTGGTGGGTCTCCGAGATCCTT
TCGATGACCTATGTTTGTTGAAGGGATATCTATAATAATCCGATCGATTGCGTAAATCCCGCGGTAGCAACGGAACCGGG
GAAAGTATACAGAAAAGACAGTTCTTTTCTATTCTATTAGTATTAATTAGATTCGTATTAGTTAGTGATCCCGGCTTAGT
GAGTCCTTTCTTCCGTGATGAACTGTTGGCATCAGTCTTGCTTCTGTGGACCGAGGAGAAAGGGGGCTCGGCGGGAAGAG
GATTGTACCCTGAGAGAAGCAAGGGGGTCAACCTCTTTCAAATATACAACATGGATTCTGGCAATGCAATATAGTTGGAC
TTTCATGTCGATCCGAATGAATCATCCTTTCCACGGAGGTAAATCTTTGCCTGTTAGGCAAGAGGATAGCAAGTTACAAA
TTCTGTCTAGGTAGGACATGTATTTCTATTACTATGAAATTCATAAATGAAGTAGTTAATGGTGGGGTTACCATTATCCT
TTTTGTAGTGACGAATCTTGTATGTGTTCCTAAGAAAAGGAATTTGTCCATTTTTCGGGGGCGTGAAAACACATAAGAAC
TCTTGAATGGAAATGATGTAACTCCAGTTCCTTCGGAAATGTAAGGTAAGATCTTTGGCGCAAGAAGAAGGGGTGGATCC
GTATCATCGTGACTTGGTTCTGCTTCCTCCATTTTTTTACCGATTCGGGTTCTTCTCCTACCTGTATTGAATAGAACATG
CCGAGCCAAATCTTCTTCATGGAAAACCTGCTTGATTTAGATCGTGAAAATCGAAACCATGTGCTATGGCTCGAATCCGC
AGTCAATCCTATTTCCAATAGGGGCAGTTGACTATTGAATCCGATTTTTCCTATTATTTTCATATCCGTCATAGTGCGAA
AAGAAGGCCCGGCTCCAAGTTGTTCAAGAATAGTGGCGTTGAGTTTCTCGACCCTTTCCCTTAGGATTAGTCAGTTCTAT
TTCTCGATGGAGGCAGGGAAGGGATATAACTCAGCGGTAGAGTGTCACCTTGACGTGGTGGAAGTCATCAGTTCGAGCCT
GATTATCCCTAAACCCAATGTGAGTTTTTCTATTTTGACTTGCTCCCCCGCCTGAATGGATAAGAGGCTCGTGGGATTGA
CGTGAGGGGGCAGGGATGACTATATTTCTGGGAGCGAACTCCGGGCGAATATGAAGCGCATGGATACAAGTTATGCCTTG
AAATGAAAGACAATTCCGAATCCGCTTTGTCTACGAACAAGGAAGCTATAAGTAATGCAACTATGAATCTCATGGAGAGT
TCGATCCTGGCTCAGGATGAACGCTGGCGGCATGCTTAACACATGCAAGTCGGACGGGAAGTGGTGTTTCCAGTGGCGGA
CGGGTGAGTAACGCGTAAGAACCTACCCTTGGGAGGGGAACAACAGCTGGAAACGGCTGCTAATACCCCGTAGGCTGAGG
AGCAAAAGGAGGAATCCGCCCGAGGAGGGGCTCGCGTCTGATTAGCTAGTTGGTGAGGTAATAGCTTACCAAGGCGATGA
TCAGTAGCTGGTCCGAGAGGATGATCAGCCACACTGGGACTGAGACACGGCCCAGACTCCTACGGGAGGCAGCAGTGGGG
AATTTTCCGCAATGGGCGAAAGCCTGACGGAGCAATGCCGCGTGGAGGTAGAAGGCCCACGGGTCGTGAACTTCTTTTCC
CGGAGAAGAAGCAATGACGGTATCTGGGGAATAAGCATCGGCTAACTCTGTGCCAGCAGCCGCGGTAATACAGAGGATGC
AAGCGTTATCCGGAATGATTGGGCGTAAAGCGTCTGTAGGTGGCTTTTTAAGTCCGCCGTCAAATCCCAGGGCTCAACCC
TGGACAGGCGGTGGAAACTACCAAGCTGGAGTACGGTAGGGGCAGAGGGAATTTCCGGTGGAGCGGTGAAATGCTTAGAG
ATCGGAAAGAACACCAACGGCGAAAGCACTCTGCTGGGCCGACACTGACACTGAGAGACGAAAGCTAGGGGAGCGAATGG
GATTAGATACCCCAGTAGTCCTAGCCGTAAACGATGGATACTAGGCGCTGTGCGTATCGACCCGTGCAGTGCTGTAGCTA
ACGCGTTAAGTATCCCGCCTGGGGAGTACGTTCGCAAGAATGAAACTCAAAGGAATTGACGGGGGCCCGCACAAGCGGTG
GAGCATGTGGTTTAATTCGATGCAAAGCGAAGAACCTTACCAGGGCTTGACATGCCGCGAATCCTCTTGAAAAAGAGGGG
TGCCCTCGGGAACGCGGACACAGGTGGTGCATGGCTGTCGTCAGCTCGTGCCGTAAGGTGTTGGGTTAAGTCCCGCAACG
AGCGCAACCCTCGTGTTTAGTTGCCATCGTTGAGGTTGGAACCCTGAACAGACTGCCGGTGATAAGCCGGAGGAAGGTGA
GGATGACGTCAAGTCATCATGCCCCTTATGCCCTGGGCGACACACGTGCTACAATGGCCGGGACAAAGGGTCGCGATCCC
GTGAGGGTGAGCTAACCCCAAAAACCCGTCCTCAGTTCGGATTGCAGGCTGCAACTCGCCTGCATGAAGCCGGAATCGCT
AGTAATCGCCGGTCAGCCATACGGCGGTGAATTCGTTCCCGGGCCTTGTACACACCGCCCGTCACACTATGGGAGCTGGC
CATGCCCGAAGTCGTTACCTTAACCGCAAGGAGGGGGATGCCGAAGGCAGGGCTAGTGACTGGAGTGAAGTCGTAACAAG
GTAGCCGTACTGGAAGGTGCGGCTGGATCACCTCCTTTTCAGGGAGAGCTAATGCTTGTTGGGTATTTTGGTGCTTCACA
TGAGTGAAACTTGGAGATGGAAGTCTTCTTTCGTTTCTCGACGGTGAAGTAAGACCAAGCTCATGGGCTTATTATCCTAG
GTCGGAACAAGTTGATAGGATCCCCTTTTTTACGTCCCCATGCCCGCCGTGTGGCGACATGGGGGCGAAAAAAGGAAAGA
GAGGGATGGGGTTTCTCTCGCTTTTGGCATAGCGGGCCCCCAGTAGGGGCTCGCACGACGGGCTATTAGCTCAGCGGTAG
AGCGCGCCCCTGATAATTGCGTCGTTGTGCCTGGGCTGTGAGGGCTCTCAGCCACATGGATAGTTCAATGTGCTCATCAG
CGCCTGACCCTGAGATGTGGATCATCCAAGGCACATTAGCATGGCGTACTCCTCCTGTTCGAACCGGGGTTTGAAACCAA
ACTCCTCCTCAGGAGGATAGATGGGGCGATTCAGGTGAGATCCAATGTAGATCCAACTTTCGATTCACTCGTGGGATCCG
GGCGGTCCGGAGGGGACCACCGCGGCTCCTCTCTTCTCGAGAATCCATACATCCCTTATCAGTGTATGGACAGCTATCTC
TCGAGCACAGGTTTAGGTTCGGCCTCAATGGGAAAAAAATGGAGCACCTAACAACGCATCTTCACAGACCAAGAACTACG
AGATCGCCCCTTTCATTCTGGGGTGACGGAGGGATCGTACCATTCGAGCCGTTTTTTTTTCATGCTTTTCCCGGAGGTCT
GGAGAAAGCTGCAATCAATAGGATTTCGCTAATCCTCCCTTCCCGAAAGGAAGAGCGTGAAATTCTTTTTCCTTTCCGCA
GGGACCAGGAGATTGGATCTAGCCGTAAGAAGAATGCTTGGTATAAATAACTCACTTCTTGGTCTTCGACCCCCGATTAG
TGCAATGGGATGTGTCTATTTATCTATCTCTTGACTCGAAATGGGAGCAGGTTTGAAAAAGGATCTTAGAGTGTCTAGGG
CGGGGCCAGGAGGGTCTCTTAACGCCTTCTTTTTTCTTCTCATCGGAAAGACTTGCCATGGTAAGGAAGAAGGGGGAACA
AGCACACTTGGAGAGCGCAGTACAACGGAGAGTTGTATGCTGCGTTCGGGAAGGATGAATCGCTTCCGAAAAGGAATCTA
TTGATTCTCTTCCAATTGGTTGGACCGTAGGTGCGATGATTTACTTCACGGGCGAGGTCTCTGGTTCAAGTCCAGGATGG
CCCAGCTGCGCCAGGGAAAAGAATAGAAGAAACATCTGACTCCTTCATGCATGCTCACTTGGCTCGGGGGGATATAGCTC
AGTTGGTAGAGCTCCGCTCTTGCAATTGGGTCGTTGCGATTACGGGTTGGATGTCTAATTGTCCAGGCGGTAATGATAGT
ATCTTGTACCTGAACCGGTGGCTCACTTTTTCTAAGTAATGGGGAAGAGGACCGAAACATGCCACTGAAAGACTCTACTG
AGACAAATATGGGCTGTCAAGAAGGTAGAGGAGGTAGGATGGGCAGTTGGTCAGATCTAGTATGGATCATACATGGACGG
TAGTTGGAGTCGGCGGCTCTCCTAGGGTTCCCTCATCTGGGATCCCTGGGGAAGAGGATCAAGTTGGCCCTTGCGAACAG
CTTGATGTACTATCTCCCTTCAACCCTTTGAACGAAATGCGGCAAAAGGAAGGAAAATCCATGGACCAACCCCATCATCT
CCACCCCGTAGGAACTACGAGATCACCCCAAGGACGCCTTCGGCATCCAGGGGTCGCGGACCGACCATAGAACCCTGTTC
AATAAGTGGAACGCATTAGCTGTCCGCTCTCAGGTTGGGCAGTAAGGGTCGGAGAAGGGCAATCACTCATTCTTAAAACC
AGCATTCTTAAGACCAAAGAGTCGGGCGGAAAAGGGAGGAAAGCTCTCCGTTCCTGGTTCTCCTGTAGCTGGATCCTCCG
GAACCACAAGGATCCTTAGTTAGAATGGGATTCCAACTCCTTTGAGTGAGATTTTGAGAAGAGTTGCTCTTTGGAGAGCA
CAGTACGATGAAAGTTGTAAGCTGTGTTCGGGGGGGAGTTATTGTCTATCGTTGGCCTCTATGGTAGAATCAGTCGGGGG
ACCTGAGAGGCGGTGGTTTACCCTGCGGCGGATGTCAGCGGTTCGAGTCCGCTTATCTCCAACTTGTGAACTTAGCCGAT
ACAAAGCTATATGATAGCACCCAATTTTTCAGATTCGGCGGTTCGATCTATGATTTATCATTCATGGACGTTGATAAGAT
TCTTCCATTTAGCAGCACCTTAGGATGGCATAGCCTTAAAGTTAAGGACGAGGTTCAAACGAGGAAAGGCTTATGGTGGA
TACCTAGGCACCCAGAGACGAGGAAGGGCGTAGTAAGCGACGAAATGCTTCGGGGAGTTGAAAATAAGCATAGATCCGGA
GATTCCCGAATAGGTCAACCTTTCAAACTGCTGCTGAATCCATGGGCAGACAAGAGACAACCTGGCGAACTGAAACATCT
TAGTAGCCAGAGGAAAAGAAAGCAAAAGCGATTCCCGTAGTAGCGGCGAGCGAAATGGGAGCAGCCTAAACCGTGAAAAC
GGGGTTGTGGGAGAGCAATACAAGCGTCGTGCTGCTAGGCGAAGCGGTGGAGTGCTGCACCCTAGATGGTGAAAGTCCAG
TAGCCGAAAGCATCACTAGCTTACGCTCTGACCCGAGTAGCATGGGACACGTGGAATCCCGTGTGAATCAGCAAGGACCA
CCTTGCAAGGCTAAATACTCCTGGGTGACCGATAGCGAAGTAGTACCGTGAGGGAAGGGTGAAAAGAACCCCCATCGGGG
AGTGAAATAGAATATGAAACCGTAAGCTCCCAAGCAGTGGGAGGAGCCTGGGGCTCTGACCGCGTGCCTGTTGAAGAATG
AGCCGGCGACTCATAGGCAGTGGCTTGGTTAAGGGAACCCACCGGAGCCGTAGCGAAAGCGAGTCTTCATAGGGCAATTG
TCACTGCTTATGGACCCGAACCTGGGTGATCTATCCATGACCAGGATGAAGCTTGGGTGAAACTAAGTGGAGGTCCGAAC
CGACTGATGTTGAAGAATCAGCGGATGAGTTGTGGTTAGGGGTGAAATGCCACTCGAACCCAGAGCTAGCTGGTTCTCCC
CGAAATGCGTTGAGGCGCAGCAGTTGACTGGACATCTAGGGGTAAAGCACTGTTTCGGTGCGGGCCGCGAGAGCGGTACC
AAATCGAGGCAAACTCTGAATACTAGATAGGACCTCAAACTAACAGGGGTCAAGGTCAGCCAGTGAGACGGTGGGGGATA
AGCTTCATCGTCGAGAGGGAAACAGCCCGGATCACCAGCTAAGGCCCCTAAATGACCGCTCAGTGATAAAGGAGGTAGGG
GTGCAGAGACAGCCAGGAGGTTTGCCTAGAAGCAGCCACCCTTGAAAGAGTGCGTAATAGCTCACTGATCGAGCGCTCTT
GCGCCGAAGATGAACGGGGCTAAGCGATCTGCCGAAGCTGTGGGATGTAAAAATACATTGGTAGGGGAGCGTTCCGCCTT
AGTGGGAAGCACTCGCGCGAGCAGTGGTAGACGAAGCGGAAGCGAGAATGTCGGCTTGAGTAACGCAAACATTGGTGAGA
ATCCAATGCCCCGAAAACCTAAGGGTTCCTCCGCAAGGTTCGTCCACGGAGGGTGAGTCAGGGCCTAAGATCAGGCCGAA
AGGCGTAGTCGATGGACAACAGGTGAATATTCCTGTACTACCCCTTGTTGGTCCCGAGGGACGGAGGAGGCTAGGTTAGC
CGAAAGATGGTTATCGGTTCAAGAACGTAAGGTGACCCTGCTTTTTCAGGGTAAGAAGGGGTAGAGAAAATGCCTCGAGC
CAATGTTCGAGTACCAGGCGCTACGGCGCTGAAGTAACCAATGCCATACTCCCAGGAAAAGCTCGAACGACCTTCAACAA
AAGGGTACCTGTACCCGAAACCGACACAGGTGGGTAGGTAGAGAATACCTAGGGGCGCGAGACAACTCTCTCTAAGGAAC
TCGGCAAAATAGCCCCGTAACTTCGGGAGAAGGGGTGCCTCCTCACAAAGGGGGTCGCAGTGACCAGGCCCGGGCGACTG
TTTACCAAAAACACAGGTCTCCGCAAAGTCGTAAGACCATGTATGGGGGCTGACGCCTGCCCAGTGCCGGAAGGTCAAGG
AAGTTGGTGACCTGATGACAGGGGAGCCGGCGACCGAAGCCCCGGTGAACGGCGGCCGTAACTATAACGGTCCTAAGGTA
GCGAAATTCCTTGTCGGGTAAGTTCCGACCCGCACGAAAGGCGTAACGATCTGGGCACTGTCTCGGAGAGAGGCTCGGTG
AAATAGACATGTCTGTGAAGATGCGGACTACCTGCACCTGGACAGAAAGACCCTATGAAGCTTTACTGTTCCCTGGGATT
GGCTTTGGGCTTTTCCTGCGCAGCTTAGGTGGAAGGCGAAGAAGGCCCCCTTCCGGGGGGGCCCGAGCCATCAGTGAGAT
ACCACTCTGGAAGAGCTAGAATTCTAACCTTGTGCCAGGACCTACGGGCCAAGGGACAGTCTCAGGTAGACAGTTTCTAT
GGGGCGTAGGCCTCCCAAAAGGTAACGGAGGCGTGCAAAGGTTTCCTCGGGCCGGACGGAGATTGGCCCTCGAGTGCAAA
GGCAGAAGGGAGCTTGACTGCAAGACCCACCCGTCGAGCAGGGACGAAAGTCGGCCTTAGTGATCCGACGGTGCCGAGTG
GAAGGGCCGTCGCTCAACGGATAAAAGTTACTCTAGGGATAACAGGCTGATCTTCCCCAAGAGCTCACATCGACGGGAAG
GTTTGGCACCTCGATGTCGGCTCTTCGCCACCTGGGGCTGTAGTATGTTCCAAGGGTTGGGCTGTTCGCCCATTAAAGCG
GTACGTGAGCTGGGTTCAGAACGTCGTGAGACAGTTCGGTCCATATCCGGTGTGGGCGTTAGAGCATTGAGAGGACCTTT
CCCTAGTACGAGAGGACCGGGAAGGACGCACCTCTGGTGTACCAGTTATCGTGCCCACGGTAAACGCTGGGTAGCCAAGT
GCGGAGCGGATAACTGCTGAAAGCATCTAAGTAGTAAGCCCACCCCAAGATGAGTGCTCTCCTATTCCGACTTCCCCAGA
GCCTCCGGTAGCACAGCCGAGACAGCGACGGGTTCTCTGCCCCTGCGGGGATGGAGCGACAGAAGTTTTGAGAATTCAAG
AGAAGGTCACGGCGAGACGAGCCGTTTATCATTACGATAGGTGTCAAGTGGAAGTGCAGTGATGTATGCAGCTGAGGCAT
CCTAACAGACCGGTAGACTTGAACCTTGTTCCTACATGACCCGATCAATTCGATCAGGCACTCGCCATCTATTTTCATTG
TTCAACTCTTTGACAACACGAAAAAACCATTGTTCAACTAACTCTTTGATAACATGAAAAACCAAAAGCTCTGCCCTCCC
TCTCTATCGGATGGAAGGGTAGAGGCCTTTGGTGTCCCCTCCAGTCAAGAATTGGGGCCTCCCAATCACTAGCCAATATG
CTTTTCTCTCATGCCTTTCTTCGTTCATGGTTCGATATTCTGGTGTCCTAGGCGTAGAGGAACCACACCAATCCATCCCG
AACTTGGTGGTTAAACTCTACTGCGGTGACGATACTGTAGGGGAGGTCCTGCGGAAAAATAGCTCGACGCCAGGATGATA
AAAAGCTTAACACCCCTCATTCTTATTACTTTTTCAAAGAAAAAAAATGAAAAGGTCGTCTTATTCAAAACCCCAATTAT
GACATCCCTTCTCTCCCACTTCACACCTCGGAACGCACCGTTCTTATAGAGATAAATGCGCTTTCACATCTTCTTAACCC
GAAATGGCTGGGGAGAGGAAAGGTTCCTTTTTTTGAGGGTCCTCCCGGGAACAGATCCAGTGGAGACGGGGCGGGGCCTG
TAGCTCAGAGGATTAGAGCACGTGGCTACGAACCACGGTGTCGGGGGTTCGAATCCCTCCTCGCCCACAACCGGCCGGAA
GGACCTTTCCCTCTGGGAGTAGGAAAATCATGATCGGGATAGCGGACCAAAAGCTATGGGACTTGGACTTGGGTGTGGGT
CTTTTGTCGAAATGGAATGGCCTTACTTTTTCTTTTTATTTATCGTTAATGGTGGAATCATTCCACATAGTATGCCTGTA
CCCTCCGCGTATTTTTTTGTTTTACGCCCCGTAACTCTTCCTCAGCCAGGCTTGGGCAGAATAGCAGTACAAGTATTAGT
AGCATAACAAAAATACCTTCATATGTTTTTTTCGCGGTAATTGTGACCTCTCGGGAGAATCGATGACTGCTGCACTGCTA
GGACTAGTACATCTGAGAATTCTTAATTGGCTAGTTGGAAATAGCCCCAGGGCTATCTCTTAACGGTCAAAGCGAGCCCT
TTCATTCCATTCTGAATTAAAGAATTCAGAATGAATCAAATCTCCCCAAGTAGGATTCGAACCTACGACCAATCGGTTAA
CAGCCGACCGCTCTACCACTGAGCTACTGAGGAACAACGGGAGATTTGATCTCATAGAGTTCAATTCCCGTTCTCAACCC
ATGACCAATATGACTCGAAGCTTCCTTCGTAACTCCCGGAACTTCCTCGTAGTGTCTCCCTTCCATGCCTCATTTCATAG
GGAACCTCAAAGTGGCTCTATTTCATTATATTCCATCCATATCCCAATTCCATTCATTTAATATCCTTTTGGTGTCATTG
ACATAACAGATGTCGTTTCGAGTCTATCTCTTTATATGGAAAGTTCAAAAATCATCATATAATAATCCAGAAATTGCGAT
AGAAAAGAAAAAGGGGGGTTTGGGATGATTTTTAAATCTTTTCTACTAGGTAATCTAGTATCCTTATGCATGAAGATAAT
CAATTCGGTCGTTGTGGTCGGACTCTATTATGGATTTCTGACCACATTCTCCATAGGGCCCTCTTATCTCTTCCTTCTCC
GAGCTCAGGTTATGGAAGGGGGAGAAGAAGGAACCCAGAAGAAGGTATCAGCAGCAACTGGTTTTATTACGGGACAGCTC
ATGATGTTCATATCGATCTATTATGCGCCTCTGCATCTAGCATTGGGTAGACCTCATACAATAACCGTCCTAGCTCTACC
CTATCTTTTGTTTCATTTCTTCTGGAACAATCACAAACACTTTTTTGATTATGGATCTACTACTATAAATTCAATGCGTA
ATCTCAGCATTCAATGTGTATTCCTGAATAATCTCATTTTTCAATTATTCAACCATTTCATTTTACCAAGTTCAATGTTA
GCCAGATTAGTCAACATTTATATGTTTCGATCCAACAACAAGATGTTATTTGTAACAAGTAGTTTTGTTGGTTGCTTAAT
TGGTCCCATTTTATTCATGAAATGGGTTGGATTGGTATTGGTCTGGATACGGCAAAATCATTCTATTAGATCAAATTTAC
TTATTCGATCTAATAAGTACCTTGTGTCAGAATTAAGAAATTCTATGGCTCGGATCTTTAGTATTTTCTTATTTATTACC
TGTGTCTACTATTTAGACAGAATACCCTCACCCATTCTTACTAAGAAACTGAAAGAAACCCCCAAAACGGAAGAAAGAGA
TGTAGAAACAACTTACGAAACGAGGGGGATTAAACAGGAACAAGAGGGATCCACCGAAGAAGATACTTCTCCTTCCCTTT
TTTCGGAAGAAAAGGAGGATCCGGACAAAATCGATGAAACGGAAGAGATCCGAGTGAATGGAAAGGAAAAAACAAAGGAT
GAATTTCACTTTCAAGAGACATGCTATAAAAATAGCCCCATTTTTGAAGCTTCTTATTTGGATAGGAATCAAGAAAGTTG
GAAGTTCAAAATACTTGAAAAAAAAAAAAGATTCTGGTTTGAAAAAACCCTTTTAACTCTTCTTTTCAATTTTAAGTAAT
AATTAAAATATTAAGTAATAATTAATATTAAGATAAAAACTAATACAAAAAATAAATACACGAAAAGATAAGAAGAAATA
CGTCCGCCCCCTATATATTTGATGCCCTCTCCTACAAAGAAACTCATAAGACCAACTCCATTTGTAACGGCATCAATTAT
GTGTCTATCAAAAAAAGAAGTTAATTCAGCCAATCGTCTTATGCCTGCCGTTAAAGATGTTGCATAAAAAACATCTATGT
AACCACGATTATCTGACCAATTATAAATTAATTTGATTATTTTCTCCCAAAGAACTCGTTTAGGGCCTTTTTTAACAAAA
AAATTAATTAAATCTAAATTTTGTAAAGACGAATAAACGGGTTTATATAAAAAGAGCGCTATAATTATTCCAAAATAGGA
AATGCTGACTGAGAAAATGGCATCTTTTAGAAATTCATACCAATCAAAAGAATTTTGCAAATTGGAATGTAAGAGGTTTA
TAGACGGAGTTAACCACTTAGTTAATATATCCAAATTAATTCCTTGGTCATTGAAAGGAATTCCTATGGATCCAATAAAC
AAAGTAAATAATATCAATACAAGTAAAGGGAATAACGTAGTATTGTCCGATTCATAAGGATAGGAATAGACACTGTTTTT
ACCAAAATTACGAAGAATAATAAAAGGAGGTGTTAGCTTTTTTTCATTCTCATCAATTCGATATGTTTTTTTAAAAAAAG
TGCTTTCATTATTATTCCTTTTTAAAAAGGATAGTAAGTCCATTTTTTTTTTTATTGTTTTTAAATCTTTACCCCATAGA
GAGATTGAGTACAACGAAGTATTTTCTTTTGCGCTGTAATTTTGCAAATGAGCATTTAAATGTCCCTCAAAAGTAAGTAA
ATAAATCCGAAACATATAAAATGCAGTTAATCCTGCTGTGAACAGAGCTATTATTGCAAAAATCTGTGAATACAACCAAC
TATCATTAAGAATTTCATCTTTAGACCAAAAACAAGCAAGGGGTGGAATACCACAAAGAGAGAGTGTACCTAAAAAAAAA
GCGTTTTTTGTAATTGGCACGTGTTTTGTTAAACCCCCCATAAGAACCATATTCTGACTTTTATCTGGCGAATATCCAAC
AATAGCTTCCATTGAATGAATAACCGAACCAGATGCTAAAAACAATAATGCTTTCGAATAAGCATGAGTAATTAAATGAA
ATAAAGCAATTCGATAGGATCCCATACCTAAAGTAAACATCATATAACCCAATTGAGACATTGTAGAATAGGCTAAACCC
CTCTTAATGTCTTTTTGAGCAAGAGCTAAAGTGGCTCCTAAAAATACTGTTATTATACCAATTAACGAGATTAAATTCAT
TATATAAGGTATGGTTATGAAAAGAGGAAGAAGACGAGCTACAAGAAAAATGCCCGCTGCTACCATAGTAGCAGCATGGA
TAAGCGCTGAAATAGGAGTAGGTCCCTCCATAGCATCGGGTAACCACACATGAAGAGGGAATTGTGCAGATTTAGCAACT
GCGCCGGCAAATAATAGAACAGCACACAAAATAACCAATAAAACATCAACCTCATTATTCAAAATCAAGTTATTAAATAT
TTCGAATAAATCCTGAAATTCAAAACTACCAGTTATCCAATAAAAACCTAAAATTCCTAATAATAAACCAAAATCTCCTA
CACGATTCGTTACAAATGCTTTTTGACAAGCATTTGCCGCAACAGGCCGTGTAAACCAAAACCCTATTAATAGGTAGGAG
CACATTCCAACAAATTCCCAAAAAATATAAATTTGTATCAAATTAGAACTCGTTACTAATCCCAACATAGAAGTACTAAA
AAAACTCATATAAGCAAAAAATCTCAAATACCCTTGATCGTGAGACATATAATTATCACTATAAATAAGAACCAAAATTC
CAACACTAGTAATTAATATTGACATAATAGAAGTAAGTGGATCGATCAAATAACCGAATTCAAAAGAAAAATCGTTGTTG
ATGATCCAAGACCATACATATTGATATATAGAATTTTTAGTTATTTGATGAATAGACAGGTCAATCGAAAAAATCATAGC
TATACTTAACAATAAAACACTTTGAAAAGCCCACATACGGCGAAGGCTTTTTGTTGCCCTTGGAAAAAGAAGAAGTCCGA
CTCCTATTAATATAGGAACTGGAAGTGGAATAAAAGGTAAGATCCACGCATATTGATATGTATGTTCCATAAAAAAAAAT
TCTTAATTAATTGTTTCCAATTCATCAGATCTTATTTCTTTCGAAAGGATTAATAAAAAATCAAGAGATAAACTATAACT
ATAATTTTAAGAATTTTCTATTCTTACTTATTATTTCTGCGTTTTTCTAAATACTTGAAATATTTACAAATCCAGAAGTT
TCGGTTAGTCAAATAATATGACTAAATTACTAGTAAAAAAAAAATTAAAGATAAAGAAAGGGCTAGAATACCCCTTCCCT
TACTTTCTTTTATATAAACTTCACCTTTTTTTTCTATTTTTTTTTGTACATAAATCCAAAATTGATAAAAAATTATGTTT
AGCAAGCTATGTGTACTTTAATTAATCACTAGTTTCATTCGAATTCAAAAATGAAAACAATCCATATTTTTTTTTCTCAA
GCTTGACTAATTAATAAAATTTAAAGGATTAAAGCTTTTTATTTGGGAAAGCTGGAGTTGTTAAACGTTTCTATTTTATT
ACATAAAAATAAAAAAGGAGGACCCTTTTCTTGTGGTATTTTTTTTTTTTTAGTTTAACTAATTTGATTTCTATACCACA
GTGAATTATATAGATATCAACTTGAATAAAAAAGAATCATAAAGAAATAAATAATAAAATTTACTTTGATTTTGACATAT
TTATAGTCTATAATTTTTTAAAATGTTATCTAAAAAAAATATACTAGAATATAGTAAAAAACGATTCTGAATAACAGATG
TCTTTCACATCCAACTAGAATAATAAGAAACCTCTTACTTTTAAAATAAAATGGCAGTTCCAAAAAAACGTACTTCTATA
TCTAAAAAACGTATTCGTAAAAATATTTGGAAAAGGAAAGGATATTGGACAGCGTTAAAAGCCTTTTCCTTAGGAAAATC
CCTTTCAACTGGAAATTCAAAAAGTTTTTTTGCGCAATAAGCAAATAAGGAAAAAAGTTGGCCAATTTTATTTCGAATAG
AAAATTAATAATTTCTATTATTTAATGATATGAACTAATTAATTTGAAATGGAATTCCTTTGGGTCTTCAAATATGTAGA
AGAATAATTTTTCTGTTTCCTTCTTTGTTTAGTTAAGATATTCTATATGAATATGTGTCAACTTAAAATGATTCAAAGTC
AATTCTATTTTTGTGTCATAGTTTTGAAATTATTTTAATGAGTCATTAAAAAAGAAAAAAAAAAAGAAAGTTTTTTCAGT
TCTACCCCATATCCTGGGGTAGAACTATTTAGTTACAATAGTTGATTTCCAAGAGACCATAAGCTGCACGAAGACCTAAG
TTAAATAAAACAGACATCCTACAATGGGGAACCTTCCTATTTTGATTTAGCAATTAAATCAAAGTATTTTATAAAAATAC
TATATTAAATAAGATTTATTGCTTCAATCTCGACAATTAATTTATAAAAGGCTATTATAAGTTTGATAAAGCCGCTATGG
TGAAATTGGTAGACACGCTGCTCTTAGGAAGCAGTGCTAGAGCATCTCGGTTCGAATCCGAGTAGCGGCATGCTTTCTTC
TAAAAGAGATAGAATATATTCTATAATAAAATTAAATTGCTTATTTTCATTCTGTAATGAAATTAAACGACTCTCTTTTT
CAAATTTTTATGATATTTTTAACTTTAGAACATATATTAACTCATATTTCCTTTTCGATTGTTTCAATTGTAATTATAAT
TTATTTAATAACCTTTTTTAGTGATGAAATAATAAAACTATATGATTCGTCAGAAAAGGGCATGATCGCTACTTTTTTAT
GTATAACAGGATTTTTAGTGACTCGTTGGGTTTATTCAAAGCATTTTCCATTAAGTAATTTATATGAATCATTAATCTTC
CTTTCATGGGGTTTCTGCATTATTAATATCGTTTCATATTGCAAAAAAAAACAAAATTATTTAAGTGTAATAACCACGCC
AAGTGTTATTTTTACACAAGGTTTTGCTACTTCAGGATTTTTAACTGAAATACATCAATCAGAAATATTAGTACCCGCTC
TCCAATCCGAGTGGTTAATAATGCATGTAAGTATGATGGTTTTGGGTTATGCAGCTCTTTTATGCGGATCATTATTATCA
GTATCACTTCTAGTCATTGCATTTCGAAAAAACATAACGATTTTTTGTGAAAGGGATTTTTTTATAAATTATTCGAATAA
AAGAAGCTATTTTTTGTTTAATACTTCTTGGTTTTCTACTAAAAATTATTATAGATCTCAGTTGATTCAAGAGTTGGATT
ATTGGAGTTATCGTATTCTTAGTCTAGGATTTATCCTTTTAACAATAGGTATTCTTTCCGGAGCAGTATGGGCTAATGAA
GCATGGGGATCCTATTGGAATTGGGATCCAAAGGAAATTTGGGCTTTTATTACTTGGACCATATTCGCGATTTATTTACA
TACTCGAACAAATAAAAACTTGCCCCCCGCAAATTCTGCAATTGTGGCTTTTATAGGCTTTCTTCTAATTTGGATATGCT
ATTTTGGGGTTAATCTTTTAGGAATAGGGCTACATAGTTATGGTTCATTTTCGTTAACGTCTAATTGACTTGAAGAAGGG
AATAGAATCAAAACAGAGAATATATATATTCGTGTAAGCCAGCGAGAACCATTTGAATCAAGTAGTGCACTGATTCACAT
GGTTCTCATAAACATCAAACATATCGGGTAAAAATGAAAATTTTTTTTTTTATTATTAATAATATATACTTTTTTTCTTC
TCTTAAAAAAAGATTTTTTTTGTTTTATTCATGAAAACTATCTATAAAAAAAATTCGATAGAATAACTTCGACCTTGTCA
ACCGATAATGAAAGAATGAAATCGGGATAAATACCAATACCTATTATGGGTAAAAAAAAGGAGATCAAAACAAATAACTC
TCGAGGTCCTGAATCAAAAAAATAAGAGTTTGACATATTAAATAATTTGTATCCATAGAACATCTGGCGTAACATATTTA
ATAAATAAATAGGAGTTAATATCATCCCAATTCCCATTCCAAAAGTAATTAGTATTTTTGTCATTAAAAGGTATTTTTGG
CTGCTAATTATTCCAAAAAAAACTATAAATTCTGCAACAAAACCGCTCATACCCGGTAATGCAAGGGAAGCCATTGAAAA
GCTACTGAACATCATGAAACTTTTTTTCATTAGGATAGCAATTCCGCCCATTTCATCGAGATAAGCAAGACGTATTCTAT
CATAACTTGTTCCTGCCAAGAAAAAAAAAGCAGCACCAATAAATCCATGTGAGATTATTTGTAAAATGGCTCCATTGAGT
CCCGTATCGGTTATAGAACCAATTCCTATAATTATGAAACCCATATGAGATACAGAGGAGTAGGCTATTCTTTTTTTTAA
ATTACGTTGACCAGCAGATGCTGAAGCTGCATAAACTATTTGCATTGTGCCTATTATCATTAACCAAGGAGAAAATATAG
AATGAGCATGAGGTAAAAATTCCATATTGATTCGAATTAACCCATATGCTCCCATTTTTAATAAGATTCCAGCTAAAAGC
ATACAAGTACTGTAATGCGCTTCTCCATGAGTATTAGGTAACCATGTATGTAGAGGTATAATCGGTGATTTGACAGCAAA
AGCAATAAAAAACCCAATATAGAATATTATTTCCAGTGCCATAGGATATGATTGATTAGCTAATGTTTCAAAATTTAATG
TAGGTTCATTAAAACTATATAAACCAATGCCGAGAACCCCCATTAAGAGAAAAATGGAACCTCCTGCAGTGTACAAAATA
AATTTGGTAGCTGAGTAGAGACGTTTCTTTCCTCCCCACATAGATAAAAGTAAATAAATGGGAATTAATTCTAACTCCCA
CATGATGAAAAAAAGTAAAAGGTCTCGAGATGAAAATGATCCTATTTGAATACTGTACATTGCTAACATCATAAAATGGA
ATAATCGAGAGTCTCGAGTAACTGGCCAAGCTGCTAAGGTAGCTAAAGTAGTGATGAATCCTGTCAGTAAGACGGGTCCT
ATAGAAAGTCCGTCTATTCCCAATCTCCAGTGGAAATCAAAAAAATGGATCCATTTATAATCTTCCACTAGTTGGATTAA
TGGATCATCTGATTGAAAATGATAACAGAATACATAGGTGGTTAGAAGGAGTTCTAAAACACATATAGATAGAGTATACC
AACGAATTGCCCGATTTCCTCTATAGGGAAGAAAGAAAATGAAAGAACCTCCAAATATTGGCAAAACTACTATTATTGTT
AACCAAGGAAAAAAATTCGTGGTAAAGACAAGATATACTTAGACCAGAAACCCCGTCCTCAAAAAAATATGTTATTTTTG
AGAATGGGGTTTTGTCGATAAAAAAATGAAATGAAATCAAATGGAGTTTTCTAGAATGTATCAATAAGCTAGACCCATAC
TACGAGTTGTTTCATGCCATAAATAAACTCGAACACTTAAGAAATCCGTTGGACAGGCAGATTCACATCTCTTACAACCG
ACACAATCTTCTGTTCTTGGGGCAGAAGCAATTTGCTTAGCTTTACATCCGTCCCAGGGTATCATTTCTAATACATCTGT
GGGGCAAGCTCGAACACATTGAGTACACCCTATACATGTATCATAAATTTTTACTGAATGTGACATTGGTTCTATCCATT
TTTGAATGTCATAAATTTTCGATCTAGTAAATTTTCTAAATGAATCATATAGTAAATTACTAGACGAATCAATGAGTCAC
CAGAATTTTTGCTAATCAATTGATTTTTGGATTAACTCATTAGAGAGGACCAAAATACTTAGATTTTTTATGTTTTAAAA
AACTAAAGAGAATTTTTAAACTAAACAGAATTATATCTTACAGAACAGATATTCTTATTCAAATTTTTGAGCAATATTTT
CATTTTGAAAATCTTTTTATTTATATAATGAATACTAATTATTTTAATAAATTGGATTGGTTAATACGAGTTGATTTTTT
GTTACGATAAATTGATGAAACAATAGCAAGTCCAATGGCTGCTTCAGCGGCTGCAATAGCTATAATAAAAATGGAGAAAA
TGGATCCTTTTAATTGACGACTATCAAAAAAATCAGAAAATGTTACAAAATTTATATTAACTGCATTTAATATAAGTTCA
AGACACATAAGGGCTCTAACCATGTTTCGACTTGTGATCAATCCATAAATACCGACAGAAAATAAAAAGGCACTCAAAAC
AAGTACATGTTCGAGCATCATTAAGCAACTCCTTATTAATCTCAATTCATTTCAATATGAACAACAATTCAATAGGTTCG
ATTAATTAAAATAGAATAAGTACGGAATAAATTAATATATTCGTAATAAATGAAAACGTTTTTAGTTTAGACTAAACATA
AATTCAAATAGAATGGAAGAGCAAAAAATCTGATAATCCAAAATAAAGTTGAATTTTGAATTCAAAAAAAAATTATTGAC
GAGCTACAGTGATTGCACCTATTAAGGCTACTAAAAGAATTATTGAAATAAGTTCAAATGGAAGAAAAAAATCTGTTGAT
AAATGAATACCAATTTGTTGACTATTACTTATCAAATCTTGCTCTAGAGTCTGGTTTGATCTTGTAGTCCAAATAATGCT
ATACCATGACGTATCTAGAATAATAGTAATTAGAGAAAAAAAAATACTTGTACAAATGATCGAAGTAATTCCATCTCCAA
CCGTCCAAAGGTAAAAATCTTTGGAATATTCTGAACTACTCATGAACATTACGGCAAATATGATTAAAACATTTATAGCT
CCTACATAAATAAGGAGCTGCGCAGCAGCTACAAAATGAGAGTTCGATAGAATATACAATAAGGATATACAAAAAAAAAC
AAATCCCAACGAAAAAGCAGAATAAATTGGATTGGGGAGTAATACCACTCCCAGACTTCCTAATATAAGGCCCACTCCTA
GGAAGACTAAAAGAAAATCATGTATTGGTCCAGGTAAATCCATTATATCGAAAATAATAAAAAAATAAATGAAATATCAT
GACTTTGTTGACCTGACCAGGAAAAAGTTTTTCTATTTTTTAATACTTAGAAATTTTGAATTGAATTATATGTCAATAGA
TATAGATTGCTGTAAGCACAACAAATATTTTTCTTTATCTGAAATGTGAAACGAAAGAATAATTTCTATATTTTTATTTT
GAAATCAGTCCTAGACAAAATGGATTTTCAGTCCAAATTCAATCGCGATTCACACCAATCAATACACAGTTTGTGTAGTT
TTTGACCAAAGAAAAACCTCATTTTTGTAGATCAAAACTGAACCTTAGTTATTTTCTTAAATTAAATAATTTTTCTATTT
TTTATTTGATTTGAGACGCATTCAAAATTGTTCGGATTGTGGAATCGTCAATTACTGACATTGGTAAACGACCCAATGCA
ATTTGATTATAATTCAATTCGTGACGATCATAAGTAGAAAGTTCATATTCTTCAGTCATTGATAAACAATTTGTTGGGCA
ATACTCAACGCAATTACCGCAAAATATACAGATTCCTAAATCAATACTGTAATTAAGCAACCGCTTTTTTGGAATATCTA
TTTCGAATTTCCAATCAACAACAGGTAGATCTATAGGACATACACGAACACATACTTCACAAGCAATGCATTTATCAAAT
TCAAAGTGGATTCGACCCCGGAACCGTTCCGATGTGATCAATTTTTCATAGGGGTATTGAATAGTTACAGGTAAACGATT
CGCGTGGGATAAGGTAATCATGAAACTTTGACCAATGTACCTTGCAGCTCGTACTGTTTGTTGACCATAATTCATGAACC
CAGTTACCATAGGGAACATATAGTGAATATGTATAAAAATTGTATATTGGTTTCTTTCTCTTGTTTGATGTTTGAAAGAG
GTCGTGAATAGAAGATATCATATTTATAACCAAATAAGTTGGGATGAGGTTGTTAATAATAGATTACCTAGAGAAATAGG
TAAGAGAAATTTCCATCCAAGATTTAATAATTGGTCCATTCTGAACCTTGGCAAAGTCCATCTTGTTGTGATAGAAATGA
ATAAAAACAAATAAGTTTTAGCTAATGTAATAAAGATACTAATTATTGTTCCAAAGACTCTACCTCCTTTATTTATTTCA
AAAAGCCCAGGTACGTATATGTATGGAATAGAAAGATTCCAGCCGCCCAAGTAAAGAACTGTTACAAATAATGAAGAAAC
TAGTAGATTTAGATAAGAAGCAACGTAAAATAAACCAAATTTGATACCTGAATATTCTGTTTGATAACCCGCCACTAACT
CTTCTTCTGCTTCTGGTAAATCAAAAGGTAATCTCTCACACTCTGCTAGGGAAGAAATTAAAAAAATAATAAACCCTATA
GGTTGACGCCACAAATTCCATCCCCAAAAACCGTATTTTGATTGCGCTTCAACTATATCAATTGTACTTGAACTGTTAGA
TAATCATAGTCGGTGATAACATCACTATTACCGTCGCTATTCCAGAACCGTACATGAGATTTTCACCTCATACGGCTCCT
CGAGGGTCACAAAATAATTCAAAAACCTATTTGATATTATTTATCTTGATCTCTTTCTAGGATAGATAAAATAAAGTAAA
AATCGAGTGTAAGGTCCTAAATTTGACCAAAGAAATTCTGTCTGCTCCTTTTATTATTTTTAAATATAAATAAAAATGCT
TGGGAATTCATCTTATCCTTTTTTTTTCAGATTAATAACTTAATTCTTGAATAAAAATTTTTTTTTATGAAGATCAATAT
ATATTTCAAACTATCACTTTTTTTTATAAAAAAATTAGACATTACTGAATCATAACAAGAAGTCTCTTTCTTTAAAGTTA
TATATAGGAAAGAAGAAAAAATCCTTCTTCTTTTCTATTCCATTTTGATTCTTTGTATTTTCCTTTTTCATTCCTATTCT
TTTTTCTCAGAAAAGGGTAGAAGGCTAAATTAAAGGATTCCTTCGTTCCTGATAGTTATTTATTTAATCGGTGGCTAGGA
GCATACTCTGGATCGGAATCGTGGGGAGTGCTGCTTAAAAATTTCTACTAACTTAAAGCCCCAATTCAAAAATTTTTATG
TAAAAATATCCAGGTGGATAGATTTTAGAATTTACATTACTAATCCTTTGTGTACCTTGGTCTTCCTAATCATCCACTTT
TTTTTTATCAACCCCCGGTAATTAGGGTAATAGATAGTAAAACTCTATAGAGTTGATCTTTTCAACCCGCTTCAAGTCCT
GATGACTAATCAATCTTGGGGTAAACAGTTTTGATTATTTTGATTTTTCACTTAACTCTTGTACATAGGAAATGAGACTC
AATCTTTTTACTGCGAATTTAAAAGCTGTTTTCTTTCACTCATATAACTATCTGGTTTAGTTTATCAATTTAAATGCTGA
ATAAAAAAAGATATTCAATTTACTTAACTTCTTTCCTAGATACTAGAAAGAAATAAGAAAAAAGTGAAGTTTATGTGTCA
ACGAATCACACGTAGAGATATTGATAATACACATAGAGTTAATGGTATTTCATAACTAATTGATTGAGCAGCCGCCCGTA
GGCCACCTAAAAAGGAATATTTATTATTTGATCCATATCCGGACATAAGAAGTCCAACGGGAGCAATGCTTGAAATGGCA
ATCCATAAAAAAACACCGATACTGAGATCGGCTAGAGCAAGAAGATAGCCAAAGGGAATTACTAAATAACTTAGTAAAAT
GGATATAACTGCTATAGATGGTCCAATACTAAATAAAAGAGTATTTCCTCTAGATGGAAGAAGATTCTCTTTGAAAAGCA
ATTTTGTTCCATCTGCTAGAGCTTGCAGAATCCCCAAAGGCCCGGCGTATTCTGGTCCAATACGTTGTTGGACCCCTGCA
GATATTTCTCTCTCTAACCAAACAATGACTAATACACCTATTGTGATTCCTAATATAAGAGTCAAAATAGGAACAAGCAT
CCATATTATTCCATACACTTCTTTTAGGAATTCCAATTTAGAAAAAGAATTAATAGCTTCTGTTGTATTAATTATCATTT
CAACGATCAACTTCTCCCATAATGATATCTATGCTACCTAGTATCGTCATAATATCAGCCAATTTCATTTTTTTAACTAA
TTGAGGAAGAATTTGCAAATTGATAAAAGCCGGCGGTCTAATTTTCCATCTCCAAGGAAAAATATTCTGATCTCCTATCA
GAAAAATTCCCAATTCCCCTTTTGGAGCTTCAATTCTTACATAGAGTTCTTGCTTTGATAATTCAAAGGTTGGAGAAGGT
TTTTTACTAATGAATCGATATTCAAAGTCATTCCATTCGGTATTCTTTACTCTATCAAAGCGCCGAATTTCTAAATTCTC
ATAGGGTCCTCCTGGAATTCTTTCTAGAGCCTGTTGAATAATTTTTATAGATTCTGTCATTTCACCAATTCGTACTAAAT
AACGAGCTAATGAATCCCCTTCTTTTTGCCATTGGACTTCCCAATCAAATTCGTCGTAACACTCATAATGGTCAACTTTG
CGAAGATCCCACTGTATTCCAGAAGCTCGGAGCATTGGTCCTGATAAACCCCAATTTGGTGCTTCCTCTCTACCAATAAT
CCCTACCCCCTCAACTCGTTCTAAAAAAATAGGATTCCGTGTAATAAGTTTTTGATATTCAGCAACCCCTCTTAAAAAAT
AATCGCAAAAATCTAAACATTTATCGACCCATCCATAAGGTAGATCGGCAGCTACCCCTCCAATACGAAAATAATTATGC
ATCATTCGCATGCCTGTGGCAGCTTCGAATAGGTCATATATCAATTCTCTTTCTCTAAAAATATAGAAGAAAGGGGTCTG
CGCACCAATATCTGCCATAAAAGGTCCAAGCCATAATAAATGAGAAGCTATACGGCTCAACTCCAACATAATTACTCTGA
TATAGCTTGCCCTTTCGGGTATTTGAATATTTCCCAATTGTTCTGGTCCATTTACAGTTATTGCTTCTGTAAACATAGTA
GCTAAATAATCCCAACGTGTTACATAAGGCAAATATTGTATAATTGTGCGATTTTCTGCAATTTTTTCCATCCCTCTGTG
TAAATAACCTAATATTGGTTCACAGTCAATAACATCTTCACCATCTAGAGTAACAATAAGTCGAAGAACACCATGCATTG
ATGGGTGGTGAGGACCCATATTAACTATCATGAGATCTTTTCTTGTAGCTGATGCAGTCATAGGGTTTTCCCGATTCATT
CGTACATGCATTGCTGAAAGTGAAAAGGGGGTTCATCCAAATTTAAGTGAATAATTCAAAAAGGCTTTTCAAATTAATGA
TTTTTTGTATCTCGAATATTCAATTGACCAATTAATTCTTTATAGCGTACTCTATTTTTTTTTGACAAATAACTTAGGAG
GCGTTGGCGTTTTCCCAGAATTTTCCGCAAACCTCTCTGAGATAAATAGTCTTTTTTGTGCAATTCCAAATGTGAAGTAA
GTATCCGTATCTTATTGGTAAAACTGAACACTTGAAATTCAACACATCCTCTATTTTCTTCTTTTTGTGAAATAACCGAA
ATGAGCGAATTTTTTACCATAAAAGAAATCCCTCCCCTTTTTTATAAAAAATGAAATTGACTGATCAGTAATAATAATGT
CATCCATTTCAATCTGGTGTACACAAAAATTTGTAATTTTTTATAGAATGCAAATTCTATTCCATAAAATTAATCAATTA
AAAATTGAATTTGTATATGGATCAAAAAGAAAAGAATAGCTAATTTTGCATTTTCAAAAGAGAAAAGTGGAAAAGAAAAT
TTTGTTGATTTGTTTCTTTCTAGATAGAATCCATACTTCACTTCAATTGAATTAATATTCTATATTAGAAAGAGATGTAG
GACAAGTCATGTGCATTTGTTTGCTTTTATTTTCCAGAAAAAGTCAGGATATATAGCAAAATATATCATCAATATATTCT
CAATCGTGGGTACATATGTATTCTTAACATACTGAAACGGCTACCATTATTCATATTAAACCAATAACGATTGATACAAG
CTAAATCTTCTAATCGGTAATTGGGCCAAAGAAATAACTTTAATTTAATCAATTGATTTTTATCTCTATTAAAATCTTTA
TTTTCATTCAAAAATTTATTCCAGTTTTTTACTCTGTTCCCGTTGCTAAATATAGGATTTCTATTTACAACATTCTTAGT
CTTTGAATTGAAACAAATTAGAATTCTCAACTCTCTACGGCGTCTATACGATAAAATATTTTCAGGAACAGGCAAATAAT
AATTCTTTTTGTCTTTATTTGTAGTTATCCTTTGATAATGTTTTAAAATAAAAAGAGATTTATCAAAATTTCCCTTATTA
ACATATTTTTGTTCTCGGTATCCTTGATACCTCCTTTTTTGAACGAATAAAATAGCTATGGTTTGATACATAATAACCTG
ACCATTATTTTTTACAGATAGTCGAAGGGGTTCAATAATAAATAGCTCTTTTTTGATTAATTTTCTAAGAGTTAAATTCT
TCTCAATCAGCATTGTATCCAGATTCAGTTCTTTCCTTTGAATAGAGGATAGAGTTATTTGTCTTGGATTTCCTAGTCTA
AGCAAGAGACAATATACCTTGATATTTTCAATCGTTCTTTGGTTCAAACTAAAATTCCACCTTAATTGAAAAAGTAAATA
CCTTTTCAGGAACAAATCTATTTCTGCTTCTGTATTGTTTTTGTATTTTTTTTTATTCTTATATTCTTTTATATTGGATT
CCAAATTATTTTCTTCAATATCTTTAAGGTTTCCTTTATTGTTTTTATTTGATCTAAGATCTCTTCGGTCTGCAGATTTT
TTTTCTTTCTTTTTTTGATTTGTTAATTCAAAATCAATTTTTTTATTCGACAATATAGCCTTTTTTTGCTTTCTATTAGT
GTTTTTATTTTTATTATATCTTTCATTTAGATTTAAATTGAAAAACAGCAATTTTCTTGGTATACCCCATGGTTTCATTT
TATATGTATTATAAAGTAGTATAAATTCTGGGAAAAACCAAAGTTTGAAATCCAATATGGAATCTCTTAGTATTTTTTTA
TTCATTCCCATCCAATCATAAATTTTTTTTTTTTTATTTGGTGAATTTATTTTTGGATCAATCATAAGAAAAAAACAGTT
TTTTTTATCAAATTTTTTAATTATTTGATTATTTTTAGGCCCGGTTTGAGTATTTTGATTACTTTTGATATCAATCTTGA
TCCAAGTTAAAATATTGATTGTCTTTCTAAGACAAAAATTGTAAATTTTACAATCAAAATATTTTCTATCCGGGTTTTTT
TCCATATTCCTAATATCATTTTTTATTAAAAAATTCTTAATAGGGCTATCCCCTAATTTAAATATTTCAAAAATATTGTT
TTTATTTGTGTTGTAATTATTAGAACTCTTTGTTTTTTGAAATGTTGAGCCATAAATAGACGGCTCCCTTTTTTGTTCAT
AATTAATAAATCTATAGCATAAAAGATTATATCTTTTATATTTAAGAAAATTTTCTTTTTCATTTGGTAATGAATAAACT
TTGTAATAATTTTTTTTTTTGTAATAAATTAAATGATTTTTTTCATAAAAATCCTGTTTGTTTAAATTTTGTTGTTCAAT
TGGATCACGTTTATTGATTCTATTTCGGCAGTTTTGTGCTATTAATCTAGACCAGGTAATCGGAGAAAAATTGTATTGAT
AATGACTTCGTAACCAGCTTCGCCATTGATTTATTTCAGAATTTATAGGTTTCTTTTGTTTTAATTTAGAATAAAATAGT
TTTTGTGGTTCAAAATAATTCTTTAGTGAAGTTTTAAGAAACGAAAAAGTTCCATGATATTCAAGAATAGGTCTTAACTT
ATAGAAGTACAAGTTAAGAGCGGGGGTTTGTGATAATTTGTAAAAGACATATGCTTGCGACAAGGAGGCTAAATCATCAA
AATTATCTGAATTCTTATTAAGAATATTCTGAAGCGACTTTTTTCTACTGGAAATAAATTGAATTTTATTTGATTTCTCA
AATCTTGTTTCATTACTTTGATTATTGAAAATGTATTTTTCCATTTTTTTTTTTTCACTAAAAAGTTCGATATTTATTCT
ACGAATAGTAATGATAGATAAAAAGAAATCCATGTAGATTTTTTTAGTAATTTTTTTTTTTAAATAATAGAATTTACGAA
CGACTCGAGTATTTCTTCTTTTTAATCTTTTTTTTTGTAATTTGAATCTTTTAACATTCAAACTTGTTTTATTATGGCTA
ATGTTTATTTCCGGAATTCTTTTTTTTTTCTCTTGTTTTAGTCTTTCTATTTTATTTCTGATTATGCTTGTTCTAGCAAT
TATATCTTTCTTTTTTTTTTCTCTCAGTAAATAATTTGTCCAATTTGTAGATTCAATTTGACTAAATGATTCATTAATTT
TAGAATTGTGGTTTTTTTTTAAATCTTTTTCTTTTTTAGTGTCACTTAATTTAGAGACTTTTTTTAATCGAAATAATAGA
ATTGGATTTAGTTTTGAGAGTTCTTTTTTTATTTTTTTTAAAAATAGAATAACTTTTATAAGCCATTTTTTTTTTTTTTT
TAAGAGATTTAGAAAGGATTTTGTTCTTTTTTTTAAAATTATTAGAACTAGATCGTATTTTTTTTTTACTTTTCCTTTTT
TTTTTTTTAATTCCTTAATAATTGGTTCAAAAAAAGAATTCCTTTTTCCGGGAAACCCAAAAGGAAGTTCAGTCTCCATT
CCCCAAACTGTTAAAAAACAAAAATCAGATTTTTTATCCTTTTTTTTCATTCGATCTATATGAAAGATCCTTGGCTTAGA
TCTATGCCAAGGTTTCAGACAGAAAGGAAATAGGATCTTTATCTGAATCCCGTCTAGTAACCAATTTTTAGGAAATTCCG
TTTCGGATAATTGAATACCATTATAGGTACATTTAACATACATTTCATTATTCCATTCCTTAAAATCCTCAGACCATTCG
GGAGCTTGCAATAATAGTATACGTCCTATATTTTTGGCTATTATCAATGAAGGTAATCTAATATATTTTCTAAGCGTTGA
TTGAGTTATTAACATGAAACCTCTTATTACTTGAGCAAGTGGAATGCTATCCCATATTTCTGCTATTTCTATTCGTTCTT
TTTCGTTTTTTTTGCTCTTCTCCTTTTTTCTCTGTTCTTCTGTATACTCGGAAATTTTACATTCTGCTTCTTTTCTTACT
CTTTCCAAAATAGAATTTTTTAAAAAAAGTTTCATTAGTTCGGATAGATCAAAAAAAAGGGGAGGGTCCTCTTTTATCCT
GTCCAAAAAGAGTGGGGAATGCACATTTGCTTGAAACAGTTTTCCAATAATTATTTTCTTCCTTTGGGCGCGAATAGAAC
CTTTTATTATATTTCGTCGAAAATCAGATTGTTGTGAATAACGTATCAAAGATATTTGATTTGGTTTAGGGGAATTCTGA
GTTTCCTTGTTATTAATATCAATATTACTTTCGTTATCGGTAAAAATTACTACACGTTTGAATTTTCTTGAACGAATTTG
ATGTCCTACTTGCACTTCTTCAGCACTTTTTGTTTCTTGTTGGTCTAATTCCTTGATTAATTTGTATGACCATCTAGGGA
TTTTTTTTTTTATTTCTTTAATTTCAATCAATTTTTTTTTTTCAACATTAGCATTACTTCGAATCGCATTGAAAAGAAAT
TTCAAAATTTTTTTTTCATATTTTGACTCTATTTTTCTTTTTTTTTGTTGGGAAAATAAAGAGGATTTTTTCAACTTTAA
ACTCAATTTTAATTCCCTATCAAGTTCACTCATTAAACTGAAAAAAATTTTTATTTTTGGCGAGAATGAGGTTTTTTCAA
GTATATCCAATTTTTCTTCAAAATCTTGGTATTGGTAATTAGTATTAATAAAAAAAAGAGTATGAATTTTATTTATACAA
AAGCTCTCTGTTAAACTTTTTAATAAAGTCTGATTTCTAATTAAAAGTAAAAACTTTTTTTTTATTGCTCCACGGTGTGA
CCCATTCAATAAAGGATCATATATTCTAAAAAAATATTCTTTTTTAGTCTCATCATTACATATTTGAATCTTCTTTTCGA
GTATAGTTAAAAAAATGGATCCTTTATCTAAACTATCCATTTTTTTTTTGAAGTCCTCATAAATATTCTTAATTTTTTCT
TTGTTGCTATAAATTGACCTAACCTTGTACAGTTCAGCAAGGTCTAATTTTTTTTTTATCGACAGGGACATCCTTTTTTC
TATCATTTCAAAAAAAGTCGATAAACTTGGTGGATATGTAAATAATATTTTTTCTTTGCCATCATTTTGACATGTATAAA
AAAAATATTGTGACATTTTATTTCGTGGAGCATTTTCACATCGGTTATTTTTTATGTATCGAAATGGCCGATTCCATCGG
TTATAATCGAAAAGAAGAGTTAAAAGGGTTTTTTCAAACCAGAATCTTTTTTTTTTTTCAAGTATTTTGAACTTCCAACT
TTCTTGATTCCTATCCAAATAAGAAGCTTCAAAAATGGGGCTATTTTTATAGCATGTCTCTTGAAAGTGAAATTCATCCT
TTGTTTTTTCCTTTCCATTCACTCGGATCTCTTCCGTTTCATCGATTTTGTCCGGATCCTCCTTTTCTTCCGAAAAAAGG
GAAGGAGAAGTATCTTCTTCGGTGGATCCCTCTTGTTCCTGTTTAATCCCCCTCGTTTCGTAAGTTGTTTCTACATCTCT
TTCTTCCGTTTTGGGGGTTTCTTTCAGTTTCTTAGTAAGAATGGGTGAGGGTATTCTGTCTAAATAGTAGACACAGGTAA
TAAATAAGAAAATACTAAAGATCCGAGCCATAGAATTTCTTAATTCTGACACAAGGTACTTATTAGATCGAATAAGTAAA
TTTGATCTAATAGAATGATTTTGCCGTATCCAGACCAATACCAATCCAACCCATTTCATGAATAAAATGGGACCAATTAA
GCAACCAACAAAACTACTTGTTACAAATAACATCTTGTTGTTGGATCGAAACATATAAATGTTGACTAATCTGGCTAACA
TTGAACTTGGTAAAATGAAATGGTTGAATAATTGAAAAATGAGATTATTCAGGAATACACATTGAATGCTGAGATTACGC
ATTGAATTTATAGTAGTAGATCCATAATCAAAAAAGTGTTTGTGATTGTTCCAGAAGAAATGAAACAAAAGATAGGGTAG
AGCTAGGACGGTTATTGTATGAGGTCTACCCAATGCTAGATGCAGAGGCGCATAATAGATCGATATGAACATCATGAGCT
GTCCCGTAATAAAACCAGTTGCTGCTGATACCTTCTTCTGGGTTCCTTCTTCTCCCCCTTCCATAACCTGAGCTCGGAGA
AGGAAGAGATAAGAGGGCCCTATGGAGAATGTGGTCAGAAATCCATAATAGAGTCCGACCACAACGACCGAATTGATTAT
CTTCATGCATAAGGATACTAGATTACCTAGTAGAAAAGATTTAAAAATCATCCCAAACCCCCCTTTTTCTTTTCTATCGC
AATTTCTGGATTATTATATGATGATTTTTGAACTTTCCATATAAAGAGATAGACTCGAAACGACATCTGTTATGTCAATG
ACACCAAAAGGATATTAAATGAATGGAATTGGGATATGGATGGAATATAATGAAATAGAGCCACTTTGAGGTTCCCTATG
AAATGAGGCATGGAAGGGAGACACTACGAGGAAGTTCCGGGAGTTACGAAGGAAGCTTCGAGTCATATTGGTCATGGGTT
GAGAACGGGAATTGAACTCTATGAGATCAAATCTCCCGTTGTTCCTCAGTAGCTCAGTGGTAGAGCGGTCGGCTGTTAAC
CGATTGGTCGTAGGTTCGAATCCTACTTGGGGAGATTTGATTCATTCTGAATTCTTTAATTCAGAATGGAATGAAAGGGC
TCGCTTTGACCGTTAAGAGATAGCCCTGGGGCTATTTCCAACTAGCCAATTAAGAATTCTCAGATGTACTAGTCCTAGCA
GTGCAGCAGTCATCGATTCTCCCGAGAGGTCACAATTACCGCGAAAAAAACATATGAAGGTATTTTTGTTATGCTACTAA
TACTTGTACTGCTATTCTGCCCAAGCCTGGCTGAGGAAGAGTTACGGGGCGTAAAACAAAAAAATACGCGGAGGGTACAG
GCATACTATGTGGAATGATTCCACCATTAACGATAAATAAAAAGAAAAAGTAAGGCCATTCCATTTCGACAAAAGACCCA
CACCCAAGTCCAAGTCCCATAGCTTTTGGTCCGCTATCCCGATCATGATTTTCCTACTCCCAGAGGGAAAGGTCCTTCCG
GCCGGTTGTGGGCGAGGAGGGATTCGAACCCCCGACACCGTGGTTCGTAGCCACGTGCTCTAATCCTCTGAGCTACAGGC
CCCGCCCCGTCTCCACTGGATCTGTTCCCGGGAGGACCCTCAAAAAAAGGAACCTTTCCTCTCCCCAGCCATTTCGGGTT
AAGAAGATGTGAAAGCGCATTTATCTCTATAAGAACGGTGCGTTCCGAGGTGTGAAGTGGGAGAGAAGGGATGTCATAAT
TGGGGTTTTGAATAAGACGACCTTTTCATTTTTTTTCTTTGAAAAAGTAATAAGAATGAGGGGTGTTAAGCTTTTTATCA
TCCTGGCGTCGAGCTATTTTTCCGCAGGACCTCCCCTACAGTATCGTCACCGCAGTAGAGTTTAACCACCAAGTTCGGGA
TGGATTGGTGTGGTTCCTCTACGCCTAGGACACCAGAATATCGAACCATGAACGAAGAAAGGCATGAGAGAAAAGCATAT
TGGCTAGTGATTGGGAGGCCCCAATTCTTGACTGGAGGGGACACCAAAGGCCTCTACCCTTCCATCCGATAGAGAGGGAG
GGCAGAGCTTTTGGTTTTTCATGTTATCAAAGAGTTAGTTGAACAATGGTTTTTTCGTGTTGTCAAAGAGTTGAACAATG
AAAATAGATGGCGAGTGCCTGATCGAATTGATCGGGTCATGTAGGAACAAGGTTCAAGTCTACCGGTCTGTTAGGATGCC
TCAGCTGCATACATCACTGCACTTCCACTTGACACCTATCGTAATGATAAACGGCTCGTCTCGCCGTGACCTTCTCTTGA
ATTCTCAAAACTTCTGTCGCTCCATCCCCGCAGGGGCAGAGAACCCGTCGCTGTCTCGGCTGTGCTACCGGAGGCTCTGG
GGAAGTCGGAATAGGAGAGCACTCATCTTGGGGTGGGCTTACTACTTAGATGCTTTCAGCAGTTATCCGCTCCGCACTTG
GCTACCCAGCGTTTACCGTGGGCACGATAACTGGTACACCAGAGGTGCGTCCTTCCCGGTCCTCTCGTACTAGGGAAAGG
TCCTCTCAATGCTCTAACGCCCACACCGGATATGGACCGAACTGTCTCACGACGTTCTGAACCCAGCTCACGTACCGCTT
TAATGGGCGAACAGCCCAACCCTTGGAACATACTACAGCCCCAGGTGGCGAAGAGCCGACATCGAGGTGCCAAACCTTCC
CGTCGATGTGAGCTCTTGGGGAAGATCAGCCTGTTATCCCTAGAGTAACTTTTATCCGTTGAGCGACGGCCCTTCCACTC
GGCACCGTCGGATCACTAAGGCCGACTTTCGTCCCTGCTCGACGGGTGGGTCTTGCAGTCAAGCTCCCTTCTGCCTTTGC
ACTCGAGGGCCAATCTCCGTCCGGCCCGAGGAAACCTTTGCACGCCTCCGTTACCTTTTGGGAGGCCTACGCCCCATAGA
AACTGTCTACCTGAGACTGTCCCTTGGCCCGTAGGTCCTGGCACAAGGTTAGAATTCTAGCTCTTCCAGAGTGGTATCTC
ACTGATGGCTCGGGCCCCCCCGGAAGGGGGCCTTCTTCGCCTTCCACCTAAGCTGCGCAGGAAAAGCCCAAAGCCAATCC
CAGGGAACAGTAAAGCTTCATAGGGTCTTTCTGTCCAGGTGCAGGTAGTCCGCATCTTCACAGACATGTCTATTTCACCG
AGCCTCTCTCCGAGACAGTGCCCAGATCGTTACGCCTTTCGTGCGGGTCGGAACTTACCCGACAAGGAATTTCGCTACCT
TAGGACCGTTATAGTTACGGCCGCCGTTCACCGGGGCTTCGGTCGCCGGCTCCCCTGTCATCAGGTCACCAACTTCCTTG
ACCTTCCGGCACTGGGCAGGCGTCAGCCCCCATACATGGTCTTACGACTTTGCGGAGACCTGTGTTTTTGGTAAACAGTC
GCCCGGGCCTGGTCACTGCGACCCCCTTTGTGAGGAGGCACCCCTTCTCCCGAAGTTACGGGGCTATTTTGCCGAGTTCC
TTAGAGAGAGTTGTCTCGCGCCCCTAGGTATTCTCTACCTACCCACCTGTGTCGGTTTCGGGTACAGGTACCCTTTTGTT
GAAGGTCGTTCGAGCTTTTCCTGGGAGTATGGCATTGGTTACTTCAGCGCCGTAGCGCCTGGTACTCGAACATTGGCTCG
AGGCATTTTCTCTACCCCTTCTTACCCTGAAAAAGCAGGGTCACCTTACGTTCTTGAACCGATAACCATCTTTCGGCTAA
CCTAGCCTCCTCCGTCCCTCGGGACCAACAAGGGGTAGTACAGGAATATTCACCTGTTGTCCATCGACTACGCCTTTCGG
CCTGATCTTAGGCCCTGACTCACCCTCCGTGGACGAACCTTGCGGAGGAACCCTTAGGTTTTCGGGGCATTGGATTCTCA
CCAATGTTTGCGTTACTCAAGCCGACATTCTCGCTTCCGCTTCGTCTACCACTGCTCGCGCGAGTGCTTCCCACTAAGGC
GGAACGCTCCCCTACCAATGTATTTTTACATCCCACAGCTTCGGCAGATCGCTTAGCCCCGTTCATCTTCGGCGCAAGAG
CGCTCGATCAGTGAGCTATTACGCACTCTTTCAAGGGTGGCTGCTTCTAGGCAAACCTCCTGGCTGTCTCTGCACCCCTA
CCTCCTTTATCACTGAGCGGTCATTTAGGGGCCTTAGCTGGTGATCCGGGCTGTTTCCCTCTCGACGATGAAGCTTATCC
CCCACCGTCTCACTGGCTGACCTTGACCCCTGTTAGTTTGAGGTCCTATCTAGTATTCAGAGTTTGCCTCGATTTGGTAC
CGCTCTCGCGGCCCGCACCGAAACAGTGCTTTACCCCTAGATGTCCAGTCAACTGCTGCGCCTCAACGCATTTCGGGGAG
AACCAGCTAGCTCTGGGTTCGAGTGGCATTTCACCCCTAACCACAACTCATCCGCTGATTCTTCAACATCAGTCGGTTCG
GACCTCCACTTAGTTTCACCCAAGCTTCATCCTGGTCATGGATAGATCACCCAGGTTCGGGTCCATAAGCAGTGACAATT
GCCCTATGAAGACTCGCTTTCGCTACGGCTCCGGTGGGTTCCCTTAACCAAGCCACTGCCTATGAGTCGCCGGCTCATTC
TTCAACAGGCACGCGGTCAGAGCCCCAGGCTCCTCCCACTGCTTGGGAGCTTACGGTTTCATATTCTATTTCACTCCCCG
ATGGGGGTTCTTTTCACCCTTCCCTCACGGTACTACTTCGCTATCGGTCACCCAGGAGTATTTAGCCTTGCAAGGTGGTC
CTTGCTGATTCACACGGGATTCCACGTGTCCCATGCTACTCGGGTCAGAGCGTAAGCTAGTGATGCTTTCGGCTACTGGA
CTTTCACCATCTAGGGTGCAGCACTCCACCGCTTCGCCTAGCAGCACGACGCTTGTATTGCTCTCCCACAACCCCGTTTT
CACGGTTTAGGCTGCTCCCATTTCGCTCGCCGCTACTACGGGAATCGCTTTTGCTTTCTTTTCCTCTGGCTACTAAGATG
TTTCAGTTCGCCAGGTTGTCTCTTGTCTGCCCATGGATTCAGCAGCAGTTTGAAAGGTTGACCTATTCGGGAATCTCCGG
ATCTATGCTTATTTTCAACTCCCCGAAGCATTTCGTCGCTTACTACGCCCTTCCTCGTCTCTGGGTGCCTAGGTATCCAC
CATAAGCCTTTCCTCGTTTGAACCTCGTCCTTAACTTTAAGGCTATGCCATCCTAAGGTGCTGCTAAATGGAAGAATCTT
ATCAACGTCCATGAATGATAAATCATAGATCGAACCGCCGAATCTGAAAAATTGGGTGCTATCATATAGCTTTGTATCGG
CTAAGTTCACAAGTTGGAGATAAGCGGACTCGAACCGCTGACATCCGCCGCAGGGTAAACCACCGCCTCTCAGGTCCCCC
GACTGATTCTACCATAGAGGCCAACGATAGACAATAACTCCCCCCCGAACACAGCTTACAACTTTCATCGTACTGTGCTC
TCCAAAGAGCAACTCTTCTCAAAATCTCACTCAAAGGAGTTGGAATCCCATTCTAACTAAGGATCCTTGTGGTTCCGGAG
GATCCAGCTACAGGAGAACCAGGAACGGAGAGCTTTCCTCCCTTTTCCGCCCGACTCTTTGGTCTTAAGAATGCTGGTTT
TAAGAATGAGTGATTGCCCTTCTCCGACCCTTACTGCCCAACCTGAGAGCGGACAGCTAATGCGTTCCACTTATTGAACA
GGGTTCTATGGTCGGTCCGCGACCCCTGGATGCCGAAGGCGTCCTTGGGGTGATCTCGTAGTTCCTACGGGGTGGAGATG
ATGGGGTTGGTCCATGGATTTTCCTTCCTTTTGCCGCATTTCGTTCAAAGGGTTGAAGGGAGATAGTACATCAAGCTGTT
CGCAAGGGCCAACTTGATCCTCTTCCCCAGGGATCCCAGATGAGGGAACCCTAGGAGAGCCGCCGACTCCAACTACCGTC
CATGTATGATCCATACTAGATCTGACCAACTGCCCATCCTACCTCCTCTACCTTCTTGACAGCCCATATTTGTCTCAGTA
GAGTCTTTCAGTGGCATGTTTCGGTCCTCTTCCCCATTACTTAGAAAAAGTGAGCCACCGGTTCAGGTACAAGATACTAT
CATTACCGCCTGGACAATTAGACATCCAACCCGTAATCGCAACGACCCAATTGCAAGAGCGGAGCTCTACCAACTGAGCT
ATATCCCCCCGAGCCAAGTGAGCATGCATGAAGGAGTCAGATGTTTCTTCTATTCTTTTCCCTGGCGCAGCTGGGCCATC
CTGGACTTGAACCAGAGACCTCGCCCGTGAAGTAAATCATCGCACCTACGGTCCAACCAATTGGAAGAGAATCAATAGAT
TCCTTTTCGGAAGCGATTCATCCTTCCCGAACGCAGCATACAACTCTCCGTTGTACTGCGCTCTCCAAGTGTGCTTGTTC
CCCCTTCTTCCTTACCATGGCAAGTCTTTCCGATGAGAAGAAAAAAGAAGGCGTTAAGAGACCCTCCTGGCCCCGCCCTA
GACACTCTAAGATCCTTTTTCAAACCTGCTCCCATTTCGAGTCAAGAGATAGATAAATAGACACATCCCATTGCACTAAT
CGGGGGTCGAAGACCAAGAAGTGAGTTATTTATACCAAGCATTCTTCTTACGGCTAGATCCAATCTCCTGGTCCCTGCGG
AAAGGAAAAAGAATTTCACGCTCTTCCTTTCGGGAAGGGAGGATTAGCGAAATCCTATTGATTGCAGCTTTCTCCAGACC
TCCGGGAAAAGCATGAAAAAAAAACGGCTCGAATGGTACGATCCCTCCGTCACCCCAGAATGAAAGGGGCGATCTCGTAG
TTCTTGGTCTGTGAAGATGCGTTGTTAGGTGCTCCATTTTTTTCCCATTGAGGCCGAACCTAAACCTGTGCTCGAGAGAT
AGCTGTCCATACACTGATAAGGGATGTATGGATTCTCGAGAAGAGAGGAGCCGCGGTGGTCCCCTCCGGACCGCCCGGAT
CCCACGAGTGAATCGAAAGTTGGATCTACATTGGATCTCACCTGAATCGCCCCATCTATCCTCCTGAGGAGGAGTTTGGT
TTCAAACCCCGGTTCGAACAGGAGGAGTACGCCATGCTAATGTGCCTTGGATGATCCACATCTCAGGGTCAGGCGCTGAT
GAGCACATTGAACTATCCATGTGGCTGAGAGCCCTCACAGCCCAGGCACAACGACGCAATTATCAGGGGCGCGCTCTACC
GCTGAGCTAATAGCCCGTCGTGCGAGCCCCTACTGGGGGCCCGCTATGCCAAAAGCGAGAGAAACCCCATCCCTCTCTTT
CCTTTTTTCGCCCCCATGTCGCCACACGGCGGGCATGGGGACGTAAAAAAGGGGATCCTATCAACTTGTTCCGACCTAGG
ATAATAAGCCCATGAGCTTGGTCTTACTTCACCGTCGAGAAACGAAAGAAGACTTCCATCTCCAAGTTTCACTCATGTGA
AGCACCAAAATACCCAACAAGCATTAGCTCTCCCTGAAAAGGAGGTGATCCAGCCGCACCTTCCAGTACGGCTACCTTGT
TACGACTTCACTCCAGTCACTAGCCCTGCCTTCGGCATCCCCCTCCTTGCGGTTAAGGTAACGACTTCGGGCATGGCCAG
CTCCCATAGTGTGACGGGCGGTGTGTACAAGGCCCGGGAACGAATTCACCGCCGTATGGCTGACCGGCGATTACTAGCGA
TTCCGGCTTCATGCAGGCGAGTTGCAGCCTGCAATCCGAACTGAGGACGGGTTTTTGGGGTTAGCTCACCCTCACGGGAT
CGCGACCCTTTGTCCCGGCCATTGTAGCACGTGTGTCGCCCAGGGCATAAGGGGCATGATGACTTGACGTCATCCTCACC
TTCCTCCGGCTTATCACCGGCAGTCTGTTCAGGGTTCCAACCTCAACGATGGCAACTAAACACGAGGGTTGCGCTCGTTG
CGGGACTTAACCCAACACCTTACGGCACGAGCTGACGACAGCCATGCACCACCTGTGTCCGCGTTCCCGAGGGCACCCCT
CTTTTTCAAGAGGATTCGCGGCATGTCAAGCCCTGGTAAGGTTCTTCGCTTTGCATCGAATTAAACCACATGCTCCACCG
CTTGTGCGGGCCCCCGTCAATTCCTTTGAGTTTCATTCTTGCGAACGTACTCCCCAGGCGGGATACTTAACGCGTTAGCT
ACAGCACTGCACGGGTCGATACGCACAGCGCCTAGTATCCATCGTTTACGGCTAGGACTACTGGGGTATCTAATCCCATT
CGCTCCCCTAGCTTTCGTCTCTCAGTGTCAGTGTCGGCCCAGCAGAGTGCTTTCGCCGTTGGTGTTCTTTCCGATCTCTA
AGCATTTCACCGCTCCACCGGAAATTCCCTCTGCCCCTACCGTACTCCAGCTTGGTAGTTTCCACCGCCTGTCCAGGGTT
GAGCCCTGGGATTTGACGGCGGACTTAAAAAGCCACCTACAGACGCTTTACGCCCAATCATTCCGGATAACGCTTGCATC
CTCTGTATTACCGCGGCTGCTGGCACAGAGTTAGCCGATGCTTATTCCCCAGATACCGTCATTGCTTCTTCTCCGGGAAA
AGAAGTTCACGACCCGTGGGCCTTCTACCTCCACGCGGCATTGCTCCGTCAGGCTTTCGCCCATTGCGGAAAATTCCCCA
CTGCTGCCTCCCGTAGGAGTCTGGGCCGTGTCTCAGTCCCAGTGTGGCTGATCATCCTCTCGGACCAGCTACTGATCATC
GCCTTGGTAAGCTATTACCTCACCAACTAGCTAATCAGACGCGAGCCCCTCCTCGGGCGGATTCCTCCTTTTGCTCCTCA
GCCTACGGGGTATTAGCAGCCGTTTCCAGCTGTTGTTCCCCTCCCAAGGGTAGGTTCTTACGCGTTACTCACCCGTCCGC
CACTGGAAACACCACTTCCCGTCCGACTTGCATGTGTTAAGCATGCCGCCAGCGTTCATCCTGAGCCAGGATCGAACTCT
CCATGAGATTCATAGTTGCATTACTTATAGCTTCCTTGTTCGTAGACAAAGCGGATTCGGAATTGTCTTTCATTTCAAGG
CATAACTTGTATCCATGCGCTTCATATTCGCCCGGAGTTCGCTCCCAGAAATATAGTCATCCCTGCCCCCTCACGTCAAT
CCCACGAGCCTCTTATCCATTCAGGCGGGGGAGCAAGTCAAAATAGAAAAACTCACATTGGGTTTAGGGATAATCAGGCT
CGAACTGATGACTTCCACCACGTCAAGGTGACACTCTACCGCTGAGTTATATCCCTTCCCTGCCTCCATCGAGAAATAGA
ACTGACTAATCCTAAGGGAAAGGGTCGAGAAACTCAACGCCACTATTCTTGAACAACTTGGAGCCGGGCCTTCTTTTCGC
ACTATGACGGATATGAAAATAATAGGAAAAATCGGATTCAATAGTCAACTGCCCCTATTGGAAATAGGATTGACTGCGGA
TTCGAGCCATAGCACATGGTTTCGATTTTCACGATCTAAATCAAGCAGGTTTTCCATGAAGAAGATTTGGCTCGGCATGT
TCTATTCAATACAGGTAGGAGAAGAACCCGAATCGGTAAAAAAATGGAGGAAGCAGAACCAAGTCACGATGATACGGATC
CACCCCTTCTTCTTGCGCCAAAGATCTTACCTTACATTTCCGAAGGAACTGGAGTTACATCATTTCCATTCAAGAGTTCT
TATGTGTTTTCACGCCCCCGAAAAATGGACAAATTCCTTTTCTTAGGAACACATACAAGATTCGTCACTACAAAAAGGAT
AATGGTAACCCCACCATTAACTACTTCATTTATGAATTTCATAGTAATAGAAATACATGTCCTACCTAGACAGAATTTGT
AACTTGCTATCCTCTTGCCTAACAGGCAAAGATTTACCTCCGTGGAAAGGATGATTCATTCGGATCGACATGAAAGTCCA
ACTATATTGCATTGCCAGAATCCATGTTGTATATTTGAAAGAGGTTGACCCCCTTGCTTCTCTCAGGGTACAATCCTCTT
CCCGCCGAGCCCCCTTTCTCCTCGGTCCACAGAAGCAAGACTGATGCCAACAGTTCATCACGGAAGAAAGGACTCACTAA
GCCGGGATCACTAACTAATACGAATCTAATTAATACTAATAGAATAGAAAAGAACTGTCTTTTCTGTATACTTTCCCCGG
TTCCGTTGCTACCGCGGGATTTACGCAATCGATCGGATTATTATAGATATCCCTTCAACAAACATAGGTCATCGAAAGGA
TCTCGGAGACCCACCAAAGCACGAAAGCCAGAATCTTTCAGAAAATAGATTCCTATTCGAAGAGTGCATAACCGCATGGA
TAAGCTTACACTAACCCGTCAATTTGGGATCCAATTCGAGATTTTCCTTGGGACGTATCGGGAAGAAATTGGAATGTAAT
AATATCGATTCATACAGAAGAAAAGGTTCTCTATTGATTCAATCACTGTACCTATGGGTATGGTATAGGGAGAGAGGCAT
AAGAAAAAATCGAGTATTTCACATACTTATTTTTTTTCGTACCCTTCGCTCAATGAGAAAATGGGTCAAAACCTATAGGA
TCAAACCTATGGGACTTAAGGAATGATATAAAAAAACGGGGAAAAATTCAAAAAGAAAAATGAAGTCGAAGAGCCCAGAT
TCCAAATGAACAAATTCAAACTGGAAAAGGATCTTTCTGATTCTCGAAGAATGAGGGGCAAGGGGATTAATCGAGAAAGA
TCTCTTGTTCTTATTAGAAGATCGTGATTGGATCCGCATATGTTTGGTAAAGAGAATAATCTTCTCCTTTGAAAATAATT
CAAAATGAAAATGGAAAGTGTTCAATTGGAACATGAAAACGTGACTAAATTGGTCCTAATTACTCTTCGGGACGGAGTGG
AAGAAGGGAGGATATTTTCGAACGAAGAAAAGGATCCAATGACTTCGAAAGAATTGAACGAGGAGCCGTATGAGGTGAAA
ATCTCATGTACGGTTCTGTAGAGTGGCAGTAAGGGTGACTTATCTGTCAACTTTTCCACTATCACCCCCAAAAAACCAAA
CTCTGCCTTACGTAAAGTTGCCAGAGTACGATTAACCTCTGGATTTGAAATCACTGCTTATATACCCGGTATTGGCCATA
ATTTACAAGAACATTCTGTAGTCTTAGTCAGAGGGGGAAGGGTTAAGGATTTACCCGGTGTGAGATATCACATTGTTCGA
GGAACCCTAGATGCTGTCGGAGTAAAGGATCGTCAACAGGGGCGTTCTAGTGCGTTGTAGATTCTTATCCAAGACTTGTA
TCATTTGATGATGCCATGTGAATCGCTAGAAACATGTGAAGTGTATGGCTAACCCAATAACGAAAATTTCGTAAGGGGAC
TGGAGCAGGCTACCATGAGACAAAAGATCTTCTTTCTAAAGAGATTCGGAACTATTATATGTCCAAGGTCCAATATTGAA
ATAATTTCAGAGGTTTTCCCTGACTTTGTCCGTGTCAACAAAGAATTCGAAATACCTCGACTTTTTTAGAACAGGTCTGA
GTCAAATAGCAATGATTCGAAGCACTCCTTTTTACACTATTTCGGAAACCCAAGGACTCAATCGTATGGATATCTAAAAT
ACAGGATTTCCAATCCTAGCAGGAAAGGGAGGGAAACGGATACTCAATTTAAAGTGAGTAAACAGAATTCCATACTCGAT
CTCATAGAGACATATAGAATTCTGTGGAAAGCCGTATTCGATGAAAGTCGTATGTACGGCTTGGAGGGAGATCTTTCATA
TCTTTCGAGATCCACCCTACAATATGGAGTAAAAAAGCCAAAATAAGTGATTTTAGCCCTTATAAAAAGAAAACTGATTC
TTGAACCCCTTTCACGCTCATGTCACGTCGAGGTACTGCAGAAGAAAAAATTGCAAAATCGGATCCAATTTATCGTAATC
GATTAGTTAACATGTTGGTTAACCGTATTCTGAAACACGGAAAAAAATCATTGGCTTATCAAATTATCTATCGAGCCATG
AAAAAGATTCAACAAAAGACAGAAACAAATCCACTATCTGTTTTACGTCAAGCAATACGTGGAGTAACTCCCGATATAGC
AGTAAAAGCAAGACGTGTAGGTGGATCGACTCATCAAGTTCCCATTGAAATAGGATCCACACAAGGAAAAGCGCTTGCCA
TTCGTTGGTTATTAGCGGCATCCCGAAAACGTCCGGGTCGAAATATGGCTTTCAAATTAAGTTCCGAATTAGTGGATGCT
GCCAAAGGGAGTGGCGATGCCATACGCAAAAAGGAAGAGACTCATAGAATGGCAGAGGCAAATAGAGCTTTTGCACATTT
TCGTTAATCCATAAACAGGATCGATATATATATATATATAGACACATAGATCCACGGATCCATACATCTCGATCGGAAAA
GAATCAAGAGAAAAAGAAAGAATCGGAATTGATCGATATATTTCTCAAAACAAACGAAAGATAAATCATGGATCAACTAA
GCCCTCTCGGGGACTTGCTTAAGAATAAGAAAGAGGAACCTCATGGAAATACCATGGAATAAGGTTTGATCCTATTCATG
GAGATTCCGTAAATATTCCATTCCAAAAATAGAAAGTTCGAAACAATTGGGATTTTTTTGGAAATTGGATGCAGTTACTA
ATTCATGATCTGGCATGTACAGAATGAAAACTTCATTCTCGATTCTACGAGAATTTTTATGAAAGCCTTTCATTTGCTTC
TCTTCGATGGAAGTTTTATTTTCCCAGAGTGTATCCTAATTTTTGGCCTAATTCTTCTTCTGATGATCGATTCAACCTCT
GATCAAAAAGATATACCTTGGTTCTATTTCATCTCTTCAACAAGTTTAGTAATGAGCATAATGGCCCTATTGTTCCGATG
GAGAGAAGAACCTATGATTAGCTTTTCGGGAAATTTCCAAACGAACAATTTCAACGAAATCTTTCAATTTCTTATTTTAC
TATGTTCAACTCTATGTATTCCTCTATCCGTAGAGTACATTGAATGTACAGAAATGGCTATAACAGAGTTTCTCTTATTC
GTATTAACAGCTACTCTAGGAGGAATGTTTTTATGCGGTGCTAACGATTTAATAACTATCTTTGTAGCTCCAGAATGTTT
CAGTTTATGCTCCTACCTATTATCTGGATATACCAAGAAAGATGTACGGTCTAATGAGGCTACTATGAAATATTTACTCA
TGGGTGGCGCAAGCTCTTCTATTCTGGTTCATGGTTTCTCTTGGCTATATGGTTCATCCGGGGGAGAGATCGAGCTTCAA
GAAATAGTGAATGGTCTTATCAATACACAAATGTATAACTCCCCAGGAATTTTAATTGCGCTCATATTCATCACTGTAGG
AATTGGGTTCAAGCTTTCCCTAGCCCCTTCTCATCAATGGACTCCTGACGTATACGAAGGAGTGCGGTTCGTTCGATAAA
TTCCTACCTCTCTATCTCGGAGATGTTTGGATTTTTCAAAACTCCATGGACATGCAGAAGAGAAATGCTATCCCCACTCG
GATCAAGACAGAACTTTTACTTGTTCAAATAACAATTAAGGTGAAGCAGGGTCAGGAACGACGAATCTCTTTATCATAAA
GAGATTCATTTTGCAAGTTCGTTATTACGGGTAGTTCCTACAAAGGATCGGACTAATGACGTATACAATACTTGAATTCT
CGATGTAGATGCTACATAGTTGGTTCTCATCCTTCAGAGACTACGAGTATAATAGGAGCATCCGTCGACAAAAGGATCAC
CCTAATATGATCATCTCATGGCTATTGAGAACGAATCAAATCAGATGGTTCTATTTCTCAATCTTTCTGACTTGCTCCTA
CGGAACCAAGGTCGAAAAGATTGAAAAAATCAGTCATTCACAACCACTGATGAAGGATTCCTCGAAAAGTTAAGGATTAG
TAATCCTTTTTAGAAATCGAAGGGATTCGGTCTTATACATACGCGAGGAAGGTAATCAAAAAAGAAAGAAGATGAGTTCT
TCTTGCTTATCACTTAGGAGCCGTGTGAGATGAAAGTCTCATGCACGGTTTTGAATGAGAGAAAGAAGTGAGGAATCCTC
TTTTCGACTCTGACTCTCCCACTCCAGTCGTTGCTTTTCTTTCTGTTACTTCGAAAGTAGCTGCTTCAGCTTCAGCCACT
CGAATTTTCGATATTCCTTTTTATTTCTCATCAAACGAATGGCATCTTCTTCTGGAAATCCTAGCTATTCTTAGCATGAT
ATTGGGAAATCTCATAGCTATTACTCAAACAAGCATGAAACGTATGCTTGGATATTCGTCCATAGGTCAAATCGGATATG
TAATTATTGGAATAATTGTTGGAGACTCAAATGATGGATATGCAAGCATGATCACTTATATGCTGTTCTATATCTCCATG
AACCTAGGAGCTTTTGCTTGCATTGTATTATTTGGTCTACGTACCGGAACTGATAACATTCGAGATTATGCAGGATTATA
CACAAAAGATCCCTTTTTGGCTCTCTCTTTAGCCCTATGTCTCTTATCCCTAGGAGGTCTTCCTCCACTAGCAGGTTTTT
TCGGAAAACTCTATTTATTCTGGTGTGGATGGCAGGCAGGCCTCTATTTCTTGGTTTTAATAGGACTCCTTACAAGCGTT
GTTTCTATTTACTATTATCTAAAAATAATCAAGTTATTAATGACTGGACGAAACCAAGAAATAACCCCTCACGTGCGAGA
TTATAGAAGATCCCCTTTAAGATCAAACAATTCCATTGAATTGAGTCTAATTGTATGTGTGATAGCATCTACTATACCAG
GAATATCAATGAACCCGATTATTGCAATTGCTCAGGATACCCTTTTTTAGTTTAGCTTCTAGGGTCTATTTCTTAGTTCA
AGATCCCTCTTACTAACTGGAATCAAAGAATTAGTAGATCTGTTCCGCCCAAAACGGGAATGGGCTAGGGTTATGAACTT
ATAATCTAGAATCGGATGATCGAGTCGATTCCATGATTATAAGTTCATTCCATGCCGGGCCAGACCGGAATAGGGTTATA
TACATTCTCATTATGAGAAGGAGTCATTCGAGCGTATCTAGTATCTAAATAGATACTATGTTTACATATGGATCCCTACA
TTCCATTTAGGATTAGGAATAGATGGAATCAAATCGGACTTGCTTTTTATCTATCTCTCCTTATTTGGGACCCTATTCAC
CTCTTTGGGCTTCTATTGAATCGAGAAATAGGTTTGATTGTCCATCTTTTTGATATAGATATATAAGGCATCCTACTTCA
AATCGAAGCAATTGGATGTCCGACTCGGGCCTATATGACATGTCCGATCAATAGCAATACTCCACCCTTGTCATATATTC
CATACATCGCACTAGATAGATATCATATTCATGGAATACGATTCACTTTCAAGATGCCTTGGTGGTGAAATGGTAGACAC
GCGAGACTCAAAATCTCGTGCTAAAGAGCGTGGAGGTTCGAGTCCTCTTCAAGGCATAATATTGAGAATACTCATTGAAT
TAGAAAAAGTTCGGCAGCGAATCACGAAATGTTGGTGATCTTCTCTATCTAATGAATGGGGAGTCTGCTTTAAAATCGCC
CGCCCTGCACCCACCCCCGAGTATGGGAATCACACAAGGTTAGATTAGAAACCTCTGGTAAAATGCCCGCTCGTAACCCA
GCAGATAAAGTACATTACATAGTCCGTTTTAGGGATTGGCGACTTACCCATTCAGTGACTTTGGCACTGGACGTTCCGCA
AATGGGTACTATCGGCTGAGGTGAATTCAATAATAGACGCCTGTTGGCATTCCAGCCTTCCTTCTCCTTTCAGGGCCTAT
CCGAAGGAGAATCCAGTACTTCTTGGTCGTGAATATCTGAACGGGTTGTTCGCTTTCTTGTTTAGACAGTTCATACCATC
CATACATAGTGTTTTGATCTAAGATTTCAATCCTTCCATGTTTCAGCAGTAGCATAGCATATTGTTCCATGGAGTGGAAG
AAAGAAGTGTTTCCATGACTCTACCACCCAGCCAATTCTGTTTCACTTAATCCCTCTTTCATGGCCCCATATCTTTCCGG
CTAAGGAATGGGAAATCTTTCTCCTGTTACAAGAATCCAATTTTCATTTCATCCGGGAAAAGCCATCTTTTTCTCAATAA
TGTCTTTGCCATTTGATCCAATAGCCTTCCGTTAGATAGGAAGAGATTTGATAAATACTGAGAATTCTCGGATAGAGTAT
TAGAACGGAAAGATCCATTAGATAATGAACTATTGGTTCTAAGCCATCTCTGGCGATTAATCAACAATTTGAAGCGCTTT
TCTTGCGTATTCTTGAGAAACCAGCGGTTATATAGAGATGGAGGAGGACCTGTTTGGGAAGTAAGAAGCCGCTTTGACAT
CTCTTCATCTGTAAATAATTCTCGATGTGAAAACACAGAGACAAAGGGCTGATCTTTGAATAGGAAAAAGAGTGGATCTG
CAGGGTCCCAAATGAATTGGCTTATTCGAAAAAGGCCTTCTTCTTTGGAAGATCTATCTCGTGTCTGGTACTGCATGGTT
CCACTCTGCAAGAACTCCGAATCATCATAAATGATCCGCTTGCCCCGAAATGACCTGGACCAACAGGGAAATCCCAATTC
GTTGGGCCTTTCGATCCATAGAAAGCCCCAAGGGCGCCATCTTCTAGGAGCCCAAACTATGTGATTGAATAAATCCTCCT
CTATCTGTTGCGGGTCAAGGGCTCCTTCTCCTTCTTCAAACTCCGATTCGTATTTTTCATAGAGAAATCTCTGATCAAGG
ATAGAACAAGATCCTTTTTGCATCATATCTAAGGGATTCCTTGGTTCGGTCCGACGAAGCAATATCACTCGATCATTATC
AAACTGACTGCAATCTTTTTCTGTCCGTGAGGATCCCACCAGAGCGCTTTCTACTTCTAATAGGCCATGAACTAGATCAG
AATCATTTTCAACGAGTCCATAAGTAGTGATCCCATTTTTTTCATCGGGTCCGGGTAGAGACCAAAGATCTTGAGCGACC
GATCCGGCAGAACAACTCAAAAGATAAAGAAGTATCGTTAATTTCTTCATGCTCGTTCCAAGTTCGAAGTACCATTTGTA
TAAGTAAGAGTCCCCTTCGTTACGTGATTTCTTCTTCATATAGATAGATATAGGATCTATGGGGCAATTGCTTAGAAGTA
CATTTTGTGCAACAGCCTTTCCTATCTGATAGAAAAGGATCCCATGATCCTGAACCGATCTTACCTGGGATCGCAAATCC
CAAGTTTGTCTATGAAGAGCGGATCTAATTGTATTAGTGTCTAGAATGGATTTCTTCTGTGTAATACTAATTGATAGGGC
CTCATTGGTAAGTGCTACAAGATCTCGTGCATTGGAACCCATGGTTATGGACCCGAATCCATTAGTATGGAACATTTTAT
TTTCCAAGTGAAATCCCCTAGTATATGAAAGAGTCAAAAAGTGCTTTCGTTGTTTAAGAAGCCTTCGTATCTTAATGCAC
GTATTTAATTTATTCGGAGCTATTAGAGCGGGATCCACTTTTTGGGGAATATGAGTCGAAGCAATAACAAGAATATTTCT
AGTGGAACATCTTTCACAATCTCTGGAGAGATGGTTCACTAATAGACCGAGGGATAAGTAATTCGACTCATTCACATCCA
GATCATGAATGTTTGGAATCCATATTATGCAAGGAGACATTGCTTTTGCTAATTCGAATTGAAGGGTGATATAAAATAGG
TCTATTTCCGACACCATATCCATAGTTAGCGCATTCATCATAGTTAGCAGCTCCAGCTCCGTATCAAGGTCACGATCTAT
ATCGTCACTAGCATCAATATCGTCACTATCATCAATATTGATATCATCAATAAGAAAATCTTTAGGCTTGTTATCCAGGA
ACTTGTTCAGAAATACTGTAATGAAAGGAACATAGGAGTTTGTCGCCAGGCATTTGACCAAATAGGATCGTCCAGTTCCT
ATAGAACCTATCACTAAAATACCCCTAGAGGGGGATAAGGCTAAGCGGATCGAAAAGGGTTTTCCATGAGATGGGAAATG
AAAACGATTAGCCCCACACGGGGTTTGTGAATAAGTGATTGTCTGATAATGAGCAAGGAATATCCGTCTTTCTGCTAAAC
AGGATTTATTGAACTCATAATTCATTAGATACTTTTTCTGAATGTCAACTAAGTATCGTAAGTAAATTGCTCCCGGCTGT
TCAATCATTTGATAACCAGAGTCATTCTTTGATAAATGATCACTATGAGTCAGACTCAATAGAATTTGATCCATCCTTTT
TTCTGTCGTTAAGGTGGAGAACTGAACCAAGAATTCTCTTTCTTCATCATCAATCGAATCACTGTTCGCGATCCAGGATT
CTATTTTATCATCAACCCAATCCCCGTTCACGTTTTTTCCTTTTCTTATCAATGAATAGATCTCTTTACTTGTATGACTT
AGATGTCTCGTCTTTCTCGAAAAAGTGATTCGATTGATGGGATTTGGTATGATACTTATGAGATCGATGAGATTGATATT
CAAATATTTCTTCTTAGAGCGTATTGATTTGACCCCATAAGCGGGACCACCACCCAATAGCATGTTGCCGCCAGAAGCGT
AACCCCTTATTTCTTCTAGAGAATTTCCTAATTGTTCCAGAACAACTAGAAAGAGATTCTTTAACCAGAAAGAATTCGGT
TCAGATGTAGGATACCTATCCAGAAGTTTTCGCAACTCAATCATAGATGATGGGATCATCAAAGATTTGACCTTTTCGAA
CTCTGTCTGTAACTCACTAGAGGCCCGGGAAACAAAGAGAAGATGTGTACGAACGAGATATCCAGCAACAAGAAGAAGGA
AAAGGATTGAATAGAGGAACTCCCAAACATTTGGCGATCTCAGATGTGTCCATGGTGACTCATTTTTTCGATGAATCATT
TCTTCGGACAAAAGAAGATTATGGAAACACTTACTCGAAATCTCACTTATCTGATTCCATTGTGTCTTCCACAATTTTTT
CTGAAGAAATCGCCATGATATCATAATATCATGAAAAATGGATACAAATTTTTGACTGCTACTTAGTATCGGCAATAGGT
CTGAAAAAGTATCGAAAAATCTCAAATTTAGATATTTGTACCCTGTCGAAGTAAGGAACCCTGGCATATATGTTTGGAAT
AGATTCCATTTTGAGAGAGTTGAAAAAGCATTATCTCGTTGAAAGGTTCTATACATCTGCCCTTTCTCAACGCATTTCTT
TAGACAAAGACTCCGTTTTTTCCTCTTTTCGGATGGTAAATATTTCTCAGAACATGGAGTGTGAATCAAATCCATGTTTG
AATTGAAATTGAGATACTGATGCAAGTTCTTCCCTTCTGAATCAGATAGATTCATATCTGAAAGAGGTTGACAATAAGTT
CTTTCAAAATTGACTATTTGTCCCTCTGTTAGGGGTGTTCCAGAAATGTCTGCGATCGAGTAAATAGCTCTACGAACGAA
TGGATCGGATCGACTTGGAAAATGGAAAGATTTGTACAAGTTATCCATTTCGTCACCACTTTGTGGAAAATCGTTCGGTA
TGAATCTGTTAGATACCTGTGACTCGATTGGTGAAATAGTACCTCTCCCCCAAAAAGCATGTTTTTTTTTACCGACGCAC
AAAGAAAATATTTTGTTGCGAATGAACAAGATATTGAGGAATTGTCCATACGTAAAATCATAATTATTGATACGGGCCCT
TTCCACATAAAAAGGGAATCTTTTATTACAATAGAAGGAGAAGTGATGTGGATTATTCAAGAATCGAAGTCGATTTGCTT
TGTAAAAAGAAGATATCAATGAACTTCTATGAAATGGTTTCACGGGATTCAGCCAATTGTCTTGATCATGGAATATCATT
GAGAAATAGGAATGCGTGTTATCAAAGGACTTCCTGCGATTATTTCTAGTATGGAATGAGTCAATCATCCACTTTGGTAT
CTTATTGAACAAAACTGGTGATATTGTTCCTCCATTGATCAAGAATTTCGATTTTTGGGAGGTATCATGATCATCCAATA
AGAAGGGTTTCCATTTTTTCAAATGAAGGATTTGAAGACCTATTGATTCTAACAACTGATTGCAGAGTTGATCATTCGGA
CCTTTCAATTCATAGATGTAGATCTCGGACCTATGAATGGGGATATTCCCGAAACTCACAAAGAAAAAAGGAAGTGAGTT
AGACAAAAAGAAAAGCAACTTGGACAAAAAAAGAAGTGACTTGGACAAAACGAAACGAAGTGACTTAGACAAATCTTTTT
TGTCGATAACCTTAGACCAATCAATCGAATATTGATTAATACGTAATCGATCGAACACTACTTGAAAACGGCTCTTCTGC
TCAGAAACGAAATGTTCCTGGAAATTCTTGCTCCCATTGGACCATTTATATCTATATGCATCAGGATCCCCATTCATGGA
TCTCTCGGTTCGAGAACTAAAAATAAGAGGATCAAACCATTTCTTCTGACTCTTTTTCAAATTCGATAAATGTAGGTTGA
TTGGATATTTCATTATAGTTCTATGATTCACAGTATCCTGATCTCTTTGAATCCCAAAAAAGAATCGATTCAATACATTT
CTTATGTGCCCATAGGTGCTATATTGGATTTGAATCAGATTTCGGATCAATCTATATTGATTGACTGCCTCCATTATGTT
GTTCCTAGCAAATACCACTCTTTTTGGTTTTGGATCTTCCAAATCATTCCCGCAGGAGATCCGGACCCATTTTTTTCTGA
TCCTTCGATAAAAAGATTCATTCTCTTCATAAAAAATAGGAGGTAGAGCCAATAAAGATTTCTTTTTCGATTCATCCCTG
GAGTTGAATACCTCATTCAAGAATTGTTTTTGATCCAATCCGTAGGAATCAATAGAAAAGGCAAATCCCTTATGATACAC
CAGATCCGGCTCGGTTATTGATAGAATGAAAAGATCTGCCATTTCTTGAAATCTCTCTTCTGATTCAAAATCGTGGTGTA
ACGTGTATCCTCCCCTGTTCCGGTCATGGAATAGATGAAATAAATCAAAAAATTGATTTTTGTTCAAGAATGAAATCTTA
TTGGAACTGTCCATATCCGGTTCATCCTTCGGAACCATATCACATCCTGGATCTGATGAAATACGATGAATTGAGACGGT
ATTTTGTAAATACGTAATTATCTTGAATATATTAACCATTTCTTTCTTTTCCGATCGTCTGGAAGGGACAAAAGAAAGAT
CTTGTTGTTTCTTCAACAATTTCTGATCTCTGGTGGACCTTTTAGTAGGATTCGAACCCAGATGAAGTTCTGACCATCTG
TCAGAGAAAAAAGAACGAATGGATCTTGGAGGATTCCCAAGAAATTCTTCGATTTCTTCCGGAAGCGGATGATTAATCAT
CCGCTTCTCACGTTCCGTGAATAGCGGGGACATTGAGGAATATCCAGAAAGGCGTTTCGGGAATAGGTCTGATTCTATTT
CTATCTCTGTTCGTTCCGTTTGAAGAAAGGAAGGATCCCAAAGAATCGATCTTTCTTTTAGTTGTTGAATCTCTCTTTGA
TTGATCAATGTGTGATATTCCGAATCCTCATTACTAATGGAATCCAAAGGATCTCTGGATTGATCAGAAGATCCTTTCAA
TTGGTTAGAGTCCGTTACTTGAACGAAACTAGATTTTGTGGAATCATATTGAATATTTGACGATACATTCCGTACCCTGC
TAAAAAACCGATCCTTGTTTACCAACCACACATTGTCTAACCAAATCCAATTCTCTCTCAATACGTTCAAATCCGATTCG
TGCGGATTCTTCCCCCAACTAACGAAGAGATCTTGGCGGAATTGCCACATATGAAATTGAGCACAGTTTTGTAAAGAAAT
AGCCCCCTTGTTTCTCGAGAAGAGATGGGAAACATGCTTAATATCATTTGATTGAATAGTTGACCTAGCCCCTTGTTGTT
TGAAGAAACCCTCCACTTCAATTGGTATTTTTTCATGAAAAGCAGACATGAGATAACAAATCCAGTGTTTCACTAAGATT
TCGAATAGCGGTCCCGAATTCAAGTTGATTCTATTTTGCCTCTTCCTCAGAGAAAGACGATCAAACAATTTCCAATCATG
GTCTTTGCGGATAGGAGCATCCATATAATATACAAAAAGAAACTCCAGATATTTGAGATCTTTCTCTTTGAATAAGATCT
CAATTCCAGCGACGGTTTCATTAGATATCTTACAACTAGAATCCCTCCTTTTTCCGATCCAGTTCCTCCACCACCGCGAA
CCCCAGTTAGAGTCAGGCATGCTACACTTTTTAGTTATTGGGAAAATCCAAGTACTCTCTTTCGGATTCAGGAAACAACT
CTCAGAGATCTTTTTTCCTTTTGGAAGATACAGGAGCGAAACAATCAACCTATTGATATTGGAAGACCCAAAGGAGTCTT
CCAATGTATCATTTCTGGGTCCAATGGAATTCATAGGTATAGGAAGAAGCCCCATCAAATAGAGATTTTGAATTTCGACC
ATATTTCGATTGGTAATACGATATATAAGGACCACTACTACAAAGAGTATTACACCCTTGATCGTGAAATATCGATTGCT
TGTTGAACCCTGTGAATTGCGTGAAAGTAGGATACTCCAAATTCGGGGGTCAAAGAGTTTTATAAAACGTTCTTGGTGGA
AAAAAACGTGAATGAAAGATCCCACTAAATTGAATTGGGTCCATGAATCTAAGAAATAGTGAGAATTCTTGATCTCTCTC
AATATCTCTCTCAATTCGAAAATCCAGGATTTGAATTGATGTCCTTTCATTGATTTCTCCTAAATTGCATTGATTTATCC
GAAAGATTTGATTTCAATTGGAATTTGGTTATTCACCATGTACGAGGATCCCCGCTAAGCATCCATGGCTGAATGGTTAA
AGCGCCCAACTCATAATTGGCGAATTCGTAGGTTCAATTCCTACTGGATGCACGCCAATGGGACCGTCTATTGGAATTGG
CTCTGTATCAATGGAATCTCATCATCCATACATAACGAATTGGTGTGGTATATTCATATCATAACATATGAACAGTTATT
GATACTAGAACTCATAGGGAAGAAAATAGATTTATGGATGAAATAAAATCTGCAGTACTTACAGACAAAAGTATTCGGTT
ATTGGGGAAAAATCAATATACTTCTAATGTCGAATCAGGATCAACTAGGACAGAAATAAAGCATTGGGTCGAACTCTTCT
TTGGTGTCAAGGTAATAGCTATGAACAGTCATCGACTCCCGGGAAAGGGTAGAAGAATGGGACCTATTATGGGACATACA
ATGCATTACAGACGTATGATCATTACGCTTCAACCGGGTTATTCTATTCCACCTCTTAGAAAGAAAAGAACTTAAATCAA
AATACTTAATAGCATGGTGATACATTTATACAAAACTTCTAACCCGAGCACACGCAATGGAACCGTAGACAGTCAAGTGA
AATCCAATCCACGAAATAATTTGATCTATGGACAGCGTCGTTGTGGTAAAGGTCGTAATGCCAGAGGAATCATTACCGCA
GGGCATAGAGGGGGAGGTCATAAGCGTCTATACCGTAAAATCGATTTTCGACGGAATGAAAAAAACAGATATGGTAGAAT
CGTAACCATCGAATACGACCCTAATCGAAATGCATACATTTGTCTCATACACTATGGGGATGGTGAGAAGAGATATATTT
TACATCCCAGAGGGGCTATAATTGGAGATACCATTGTTTCTGGTACAGAAGTTCCTATAAAAATGGGAAATGCCCTACCT
TTGAGTGCGGTTTGAACTATTGATTTACGTAATTGGAAGTAACCAATTAGGTTTACGACGAAACCTAGAAATTGATCACT
GATCCAATTTGAGTACCTCTACAGGATAGACCTCAACAGAAAACTGAAGAGTAACGGCAGCAAGTGATTGAGTTCAGTAG
TTCCTCATATAAAATTATTGACTCTAGAGATATAGTAATATGGAGAAGACAAAATTGTTTCAAGCACCGACAGAACCGGA
AACACCCCTTGTTTCAAAGAGAGGAGGACGGGTTATTCACATTTCATTTGATGGTCAGAGGCGAATTGAAAGCTAAGCAG
TGGTAATTCGAAAGATTCCCCGGGGGAAAAATAGAGATGTCTCCTACGTTACCCATAATATGTGGAAGTATCGACGTAAT
TTCATAGAGTCATTCGGTCTGAATGCTACATGAAGAACATAAGCCAGATGACGGAACGGGAAGACCTAGGATGTAGAAGA
TCCTAACATGAGTGATTCGGCATATTTGGATTCCTATAGATCCACTCATGTGGTACTTCATTATACCATATATAGAAAAT
CCATCTGTATAGATATCATCATCTACATCCAGAAAGCCGTATGCTTTGGAAGAAGCTTGTACAGTTTGGGAAGGGGTTTT
GATTGATCAAAAAGAAGAATCTACTTCAACCGATATGCCCTTAGGCACGGCCATACATAACATAGAAATCACACTTGGAA
AGGGTGGACAATTAGCTAGAGCAGCGGGTGCTGTAGCGAAACTGATTGCAAAAGAGGGGAAATTGGCCACATTAAAATTA
CCTTCTGGGGAGGTCCGTTTGATATCCAAAAACTGCTCAGCAACAGTCGGACAAGTGGGGAATGTTGGGGTGAACCAGAA
AAGTTTGGGTAGAGCCGGATCTAAGCGTTGGCTAGGGAAGCGTCCCGTAGTAAGAGGAGTAGTTATGAACCCTGTAGACC
ATCCCCATGGGGGTGGGGAAGGGAGGGCCCCAATTGGTAGAAAAAAACCCACAACCCCTTGGGGTTATCCTGCACTTGGA
AGAAGAAGTAGAAAAAGGAATAAATATAGTGAAAATTTGATTCTTCGTCGCCGTAGTAAATAGGAGAGAAAATCGAATAT
CTTTCTTCCTCTTTCTTTACAAAAGAAAAAAAGGAGTAAACTGTGACACGCTCACTAAAAAAAAACCCTTTTGTGGCAAA
GCATTTATTAAAAAAAATAGATAAGCTTAACACAAAAGCGGAAAAAGAAATAATAGTAACTTGGTCCCGAGCATCTACCA
TTGTACCCACAATGATTGGACATACTATTGCTATCCATAATGG
